# Supplementary material for: Short‐Term Effects of Attaching Animal‐Borne Devices on the Behavior of Juvenile Green Turtles
Source: Ecol Evol. 2024 Dec 23;14(12):e70707. doi: 10.1002/ece3.70707 (PMC11664212; doi:10.1002/ece3.70707)
Supplement: Supplementary file 1 — Appendix S1. [file ECE3-14-e70707-s003.xlsx]

## Sheet: Hoja1
Creek	Deep Creek	Half Sound	Half Sound	Half Sound	Deep Creek	Rollins Creek	Rollins Creek	Rollins Creek	Starved Creek	Half Sound	Half Sound	Half Sound	Starved Creek	Half Sound	Half Sound	Half Sound	Rollins Creek	Rollins Creek	Rollins Creek	Starved Creek	Starved Creek	Deep Creek	Deep Creek	Deep Creek	Deep Creek
Size	Over 50	Under 50	Under 50	Over 50	Under 50	Under 50	Under 50	Under 50	Under 50	Under 50	Under 50	Under 50	Under 50	Under 50	Under 50	Over 50	Over 50	Over 50	Over 50	Over 50	Over 50	Under 50	Under 50	Under 50	Over 50
Number	5	6	7	8	10	11	12	13	14	15	16	17	18	19	21	22	23	24	25	26	27	28	29	31	32
00:00:01	NV	SW	SW	SW	SW	FE	NV	SW	SW	SW	SW	SW	SW	SW	SW	SW	CR	SW	SW	SW	SW	SW	SW	SW	SW
00:00:02	NV	SW	SW	SW	SW	FE	NV	SW	SW	SW	SW	SW	SW	SW	SW	SW	CR	SW	SW	SW	SW	SW	SW	SW	SW
00:00:03	NV	SW	SW	SW	SW	FE	NV	SW	SW	SW	SW	SW	SW	SW	SW	SW	CR	SW	SW	SW	SW	SW	SW	SW	SW
00:00:04	NV	SW	SW	SW	SW	FE	NV	SW	SW	SW	SW	SW	SW	SW	SW	SW	CR	SW	SW	SW	SW	SW	SW	SW	SW
00:00:05	NV	SW	SW	SW	SW	FE	NV	SW	SW	SW	SW	SW	SW	SW	SW	SW	CR	SW	NV	SW	SW	SW	SW	SW	SW
00:00:06	NV	SW	SW	SW	SW	FE	SW	SW	SW	SW	SW	SW	SW	SW	SW	SW	CR	SW	NV	SW	SW	SW	SW	SW	SW
00:00:07	NV	SW	SW	SW	SW	FE	SW	SW	SW	SW	SW	SW	SW	SW	SW	SW	NV	SW	SW	SW	SW	SW	SW	SW	SW
00:00:08	NV	SW	SW	SW	SW	FE	SW	SW	SW	SW	SW	SW	SW	SW	SOC	SW	NV	SW	SW	SW	SW	SW	SW	SW	SW
00:00:09	NV	SW	SW	SW	SW	FE	SW	SW	SW	SW	SW	SW	SW	SW	SOC	SW	FE	SW	SW	SW	SW	SW	SW	SW	SW
00:00:10	NV	SW	SW	SW	SW	FE	SW	SW	SW	SW	SW	SW	SW	SW	SOC	SW	FE	SW	SW	SW	SW	SW	SW	SW	SW
00:00:11	NV	SW	SW	SW	SW	FE	SW	SW	SW	SW	SW	SW	SW	SW	SOC	SW	FE	SW	SW	SW	SW	SW	SW	SW	SW
00:00:12	NV	SW	SW	SW	SW	FE	SW	SW	SW	SW	SW	SW	SW	SW	SOC	SW	FE	SW	SW	SW	SW	SW	SW	SW	SW
00:00:13	NV	SW	SW	SW	SW	FE	SW	NV	SW	SW	SW	SW	SW	SW	SOC	SW	FE	SW	SW	SW	SW	SW	SW	SW	SW
00:00:14	NV	SW	SW	SW	SW	FE	SW	NV	SW	SW	SW	SW	SW	SW	SW	SW	FE	SW	SW	SW	SW	SW	SW	SW	SW
00:00:15	NV	SW	SW	SW	SW	FE	SW	NV	SW	SW	SW	SW	SW	SW	SW	SW	FE	SW	SW	SW	SW	SW	SW	SW	SW
00:00:16	NV	SW	SW	SW	SW	FE	BR	NV	SW	SW	SW	SW	SW	SW	SW	SW	FE	SW	NV	SW	SW	SW	SW	SW	SW
00:00:17	NV	SW	SW	SW	SW	FE	SW	NV	SW	SW	SW	SW	SW	SW	SW	SW	FE	SW	NV	SW	SW	SW	SW	SW	SW
00:00:18	NV	SW	SW	SW	SW	FE	SW	NV	SW	SW	SW	SW	SW	SW	SW	SW	FE	SW	NV	SW	SW	SW	SW	SW	SW
00:00:19	SW	SW	SW	SW	SW	FE	SW	NV	SW	SW	SW	SW	SW	SW	SW	SW	FE	SW	SW	SW	SW	SW	SW	SW	SW
00:00:20	SW	SW	SW	SW	SW	FE	SW	NV	SW	SW	SW	SW	SW	SW	SW	SW	FE	SW	SW	SW	SW	SW	SW	SW	SW
00:00:21	SW	SW	SW	SW	SW	FE	SW	SW	SW	SW	SW	SW	SW	SW	SW	SW	FE	SW	SW	SW	SW	SW	SW	SW	SW
00:00:22	SW	SW	SW	SW	SW	FE	SW	SW	SW	SW	SW	SW	SW	SW	SW	SW	FE	SW	SW	SW	SW	SW	SW	SW	SW
00:00:23	SW	SW	SW	SW	SW	FE	SW	SW	SW	SW	SW	SW	SW	SW	SW	SW	CR	SW	SW	SW	SW	SW	SW	SW	SW
00:00:24	SW	SW	SW	SW	SW	FE	SW	SW	SW	SW	SW	SW	SW	SW	SW	SW	CR	SW	SW	SW	SW	SW	SW	SW	SW
00:00:25	SW	SW	SW	SW	SW	FE	SW	NV	SW	SW	SW	SW	SW	SW	SW	SW	CR	SW	SW	SW	SW	SW	SW	SW	SW
00:00:26	SW	SW	SW	SW	SW	FE	SW	NV	SW	SW	SW	SW	SW	SW	SW	SW	CR	SW	SW	SW	SW	SW	SW	SW	SW
00:00:27	SW	SW	UN	SW	SW	FE	SW	SW	SW	SW	SW	SW	SW	SW	SW	SW	SW	SW	SW	SW	SW	SW	SW	SW	SW
00:00:28	SW	SW	SW	SW	SW	FE	SW	SW	SW	SW	SW	SW	SW	SW	SW	SW	SW	SW	SW	SW	SW	SW	SW	SW	SW
00:00:29	SW	SW	SW	SW	SW	FE	SW	SW	SW	SW	SW	SW	SW	SW	SW	SW	SW	SW	SW	SW	SW	SW	SW	SW	SW
00:00:30	SW	SW	UN	SW	SW	FE	SW	RO	SW	SW	SW	SW	SW	SW	SW	SW	SW	SW	SW	SW	SW	SW	SW	SW	SW
00:00:31	SW	SW	SW	SW	SW	FE	SW	RO	SW	SW	SW	SW	SW	SW	SW	SW	SW	SW	SW	SW	SW	SW	SW	BR	SW
00:00:32	SW	SW	SW	SW	SW	FE	SW	RO	SW	SW	SW	SW	SW	SW	SW	SW	SW	SW	SW	SW	SW	SW	SW	BR	SW
00:00:33	SW	SW	SW	SW	SW	FE	SW	RO	SW	SW	SW	SW	SW	SW	SW	SW	SW	SW	SW	SW	SW	SW	SW	SW	SW
00:00:34	SW	SW	SW	SW	SW	FE	SW	RO	SW	SW	SW	SW	SW	SW	SW	SW	SW	SW	SW	SW	SW	SW	SW	SW	SW
00:00:35	SW	SW	SW	SOC	SW	FE	SW	RO	SW	SW	SW	SW	SW	SW	SW	SW	SW	SW	SW	SW	SW	SW	SW	SW	SW
00:00:36	SW	SW	SW	SOC	SW	FE	SW	RO	SW	SW	SW	SW	SW	SW	SW	SW	SW	SW	SW	SW	SW	SW	SW	SW	SW
00:00:37	SW	SW	SW	SOC	SW	FE	SW	RO	SW	SW	SW	SW	SW	SW	SW	SW	SW	SW	SW	SW	SW	SW	SW	SW	SW
00:00:38	SW	SW	SW	SOC	SW	FE	SW	RO	SW	SW	SW	SW	SW	SW	SW	SW	SW	SW	SW	SW	SW	SW	SW	SW	SW
00:00:39	SW	SW	SW	SOC	SW	FE	SW	RO	SW	SW	SW	SW	SW	SW	SW	SW	SW	SW	SW	SW	SW	SW	SW	SW	SW
00:00:40	SW	SW	SW	SOC	SW	FE	SW	RO	SW	SW	SW	SW	SW	SW	SW	SW	SW	SW	SW	SW	SW	SW	SW	SW	SW
00:00:41	SW	SW	SW	SOC	SW	FE	SW	RO	SW	SW	SW	SW	SW	SW	SW	SW	SW	SW	SW	SW	SW	SW	SW	SW	SW
00:00:42	SW	SW	SW	SOC	SW	FE	SW	RO	SW	SW	SW	SW	SW	SW	SW	SW	SW	SW	SW	SW	SW	SW	SW	SW	SW
00:00:43	SW	SW	SW	SOC	BR	FE	SW	RO	SW	SW	SW	SW	SW	SW	SW	SW	SW	SW	SW	SW	SW	SW	SW	SW	SW
00:00:44	SW	SW	UN	SOC	SW	FE	SW	RO	SW	SW	SW	SW	SW	SW	SW	SW	SW	SW	SW	SW	SW	SW	SW	SW	SW
00:00:45	SW	SW	UN	SOC	SW	FE	SW	RO	SW	SW	SW	SW	SW	SW	SW	SW	SW	SW	SW	SW	SW	SW	SW	SW	SW
00:00:46	SW	SW	UN	SW	SW	FE	SW	RO	SW	SW	SW	SW	SW	SW	SW	SW	SW	SW	SW	SW	SW	SW	SW	SW	SW
00:00:47	SW	SW	SW	SW	SW	FE	SW	RO	SW	SW	SW	SW	SW	SW	SW	SW	SW	SW	SW	SW	SW	SW	SW	SW	SW
00:00:48	SW	SW	SW	SW	SW	FE	SW	RO	SW	SW	SW	SW	SW	SW	SW	SW	SW	SW	SW	SW	SW	SW	SW	SW	BR
00:00:49	SW	SW	SW	SW	SW	FE	SW	RO	SW	SW	SW	SW	SW	SW	SW	SW	NV	SW	SW	SW	SW	SW	SW	SW	SW
00:00:50	SW	SW	SW	SW	SW	FE	SW	RO	SW	SW	SW	SW	SW	SW	SW	SW	NV	SW	SW	SW	SW	SW	SW	SW	SW
00:00:51	SW	SW	SW	SW	SW	FE	BR	RO	SW	SW	SW	SW	SW	SW	SW	SW	NV	SW	SW	SW	SW	SW	SW	SW	SW
00:00:52	SW	SW	SW	SW	SW	FE	BR	RO	SW	SW	SW	SW	SW	SW	SW	SW	NV	SW	SW	SW	SW	SW	SW	SW	SW
00:00:53	SW	SW	SW	SW	SW	FE	SW	RO	SW	SW	SW	SW	SW	SW	SW	SW	NV	SW	SW	SW	SW	SW	SW	SW	SW
00:00:54	CR	SW	SW	SW	SW	FE	SW	RO	SW	SW	SW	SW	SW	SW	SW	SW	NV	SW	SW	SW	SW	SW	SW	SW	SW
00:00:55	CR	SW	SW	SW	SW	FE	SW	RO	SW	SW	SW	SW	SW	SW	SW	SW	NV	SW	SW	BR	SW	SW	SW	SW	SW
00:00:56	RO	SW	SW	SW	SW	FE	SW	RO	SW	SW	SW	SW	SW	SW	SW	SW	NV	SW	SW	SW	SW	SW	SW	SW	SW
00:00:57	RO	SW	SW	SW	SW	FE	SW	RO	SW	SW	SW	SW	SW	SW	SW	SW	NV	SW	SW	SW	SW	SW	SW	SW	SW
00:00:58	CR	SW	SW	SW	SW	FE	SW	RO	SW	SW	SW	SW	SW	SW	SW	SW	NV	SW	SW	SW	SW	SW	SW	SW	SW
00:00:59	CR	SW	SW	SW	SW	FE	SW	RO	SW	SW	SW	SW	SW	SW	SW	SW	NV	SW	SW	SW	SW	BR	SW	SW	SW
00:01:00	CR	SW	SW	SW	SW	FE	SW	RO	SW	SW	SW	SW	SW	SW	SW	SW	NV	SW	SW	SW	SW	SW	SW	SW	SW
00:01:01	SW	SW	SW	SW	SW	FE	SW	RO	SW	SW	SW	SW	SW	SW	SW	SW	NV	SW	SW	SW	SW	SW	SW	SW	SW
00:01:02	SW	SW	SW	SW	SW	FE	SW	RO	SW	SW	SW	SW	SW	SW	SW	SW	NV	SW	SW	SW	SW	SW	SW	SW	SW
00:01:03	SW	SW	SW	SW	SW	FE	SW	RO	SW	SW	SW	SW	SW	SW	SW	SW	NV	SW	SW	SW	SW	SW	SW	SW	SW
00:01:04	SW	SW	SW	SW	SW	FE	SW	RO	SW	SW	SW	SW	SW	SW	SW	SW	SW	SW	SW	SW	SW	SW	SW	SW	SW
00:01:05	SW	SW	SW	SW	SW	FE	SW	RO	SW	SW	SW	SW	SW	SW	SW	SW	SW	SW	SW	SW	SW	SW	SW	SW	SW
00:01:06	SW	SW	SW	SW	SW	FE	SW	RO	SW	SW	SW	SW	SW	SW	SW	SW	SW	SW	SW	SW	SW	SW	SW	SW	SW
00:01:07	SW	SW	SW	SW	SW	FE	SW	RO	SW	SW	SW	SW	SW	SW	SW	SW	SW	SW	SW	SW	SW	SW	SW	SW	SW
00:01:08	SW	SW	SW	SW	SW	FE	SW	RO	SW	SW	SW	SW	SW	SW	SW	SW	SW	SW	SW	SW	SW	SW	SW	SW	SW
00:01:09	SW	SW	SW	SW	SW	FE	SW	RO	SW	SW	SW	SW	SW	SW	SW	SW	SW	SW	SW	SW	SW	SW	SW	SW	SW
00:01:10	SW	SW	SW	UN	SW	FE	SW	RO	SW	SW	SW	SW	SW	SW	SW	SW	SW	SW	SW	SW	SW	SW	SW	SW	SW
00:01:11	SW	SW	SW	SW	SW	FE	SW	RO	SW	SW	SW	SW	SW	SW	SW	SW	SW	SW	SW	SW	SW	SW	SW	SW	SW
00:01:12	SW	SW	SW	SW	SW	FE	SW	RO	SW	SW	SW	SW	SW	SW	SW	SW	SW	SW	SW	SW	SW	SW	SW	SW	SW
00:01:13	SW	SW	SW	SW	SW	FE	SW	RO	SW	SW	SW	SW	SW	SW	SW	SW	SW	SW	SW	SW	SW	SW	SW	SW	SW
00:01:14	SW	SW	SW	SW	SW	FE	SW	RO	SW	SW	SW	SW	SW	SW	SW	SW	SW	SW	SW	SW	SW	SW	SW	SW	SW
00:01:15	SW	SW	SW	SW	SW	FE	SW	RO	SW	BR	SW	SW	SW	SW	SW	SW	SW	SW	SW	SW	SW	SW	SW	SW	SW
00:01:16	SW	SW	SW	SW	SW	FE	SW	RO	SW	SW	BR	SW	SW	SW	SW	SW	SW	SW	SW	SW	SW	SW	SW	SW	SW
00:01:17	SW	SW	SW	SW	SW	FE	SW	RO	SW	SW	SW	SW	SW	SW	SW	SW	SW	SW	SW	SW	SW	SW	SW	SW	SW
00:01:18	SW	SW	SW	SW	SW	FE	SW	RO	SW	SW	SW	SW	SW	SW	SW	SW	SW	SW	SW	SW	SW	SW	SW	SW	SW
00:01:19	SW	SW	SW	SW	SW	FE	SW	RO	SW	SW	SW	SW	SW	SW	SW	SW	SW	SW	SW	SW	SW	SW	SW	SW	SW
00:01:20	SW	SW	SW	SW	SW	FE	SW	RO	SW	SW	SW	SW	SW	SW	SW	SW	NV	SW	SW	SW	SW	SW	SW	SW	SW
00:01:21	SW	SW	SW	SW	SW	FE	SW	RO	SW	SW	SW	SW	SW	SW	SW	SW	NV	SW	SW	SW	SW	SW	SW	SW	SW
00:01:22	SW	SW	SW	SW	SW	FE	SW	RO	SW	SW	SW	SW	SW	SW	SW	SW	NV	SW	SW	SW	SW	SW	SW	SW	SW
00:01:23	SW	SW	SW	SW	SW	FE	SW	RO	SW	SW	SW	SW	SW	SW	SW	SW	SW	SW	SW	SW	SW	SW	SW	SW	SW
00:01:24	SW	SW	SW	SW	SW	FE	SW	RO	SW	SW	SW	SW	SW	SW	SW	SW	SW	SW	SW	SW	SW	SW	SW	SW	SW
00:01:25	SW	SW	SW	SW	SW	FE	SW	RO	SW	SW	SW	SW	SW	SW	SW	SW	SW	SW	SW	SW	SW	SW	SW	SW	SW
00:01:26	SW	SW	SW	SW	SW	FE	SW	RO	SW	SW	SW	SW	SW	SW	SW	SW	SW	SW	SW	SW	SW	SW	SW	RO	SW
00:01:27	CR	SW	SW	SW	SW	FE	SW	RO	SW	SW	SW	SW	SW	SW	SW	SW	SW	SW	SW	SW	SW	SW	SW	RO	SW
00:01:28	CR	SW	SW	SW	SW	FE	SW	RO	SW	SW	SW	SW	SW	SW	SW	SW	SW	SW	BR	SW	SW	SW	SW	RO	SW
00:01:29	CR	SW	SW	SW	BR	FE	SW	RO	SW	SW	SW	SW	SW	SW	SW	SW	SW	SW	SW	SW	SW	SW	CR	RO	SW
00:01:30	CR	SW	SW	SW	SW	FE	SW	RO	SW	SW	SW	SW	SW	SW	SW	SW	SW	SW	SW	SW	SW	SW	CR	RO	SW
00:01:31	CR	SW	SW	SW	SW	FE	SW	RO	SW	SW	SW	SW	SW	SW	SW	SW	SW	SW	SW	SW	SW	SW	CR	CR	SW
00:01:32	CR	SW	SW	SW	SW	FE	SW	RO	SW	SW	SW	SW	SW	SW	SW	SW	SW	SW	SW	SW	SW	SW	CR	CR	SW
00:01:33	CR	SW	SW	SW	SW	FE	SW	RO	SW	SW	SW	SW	SW	SW	SW	SW	SW	SW	SW	SW	SW	SW	CR	CR	SW
00:01:34	CR	SW	UN	SW	SW	FE	SW	RO	SW	SW	SW	SW	SW	SW	SW	SW	NV	SW	SW	SW	SW	SW	CR	CR	SW
00:01:35	CR	SW	SW	SW	SW	FE	SW	RO	SW	SW	SW	SW	SW	SW	SW	SW	SW	SW	SW	SW	SW	SW	SW	CR	SW
00:01:36	CR	SW	SW	SW	SW	FE	SW	RO	BR	SW	SW	SW	SW	SW	SW	SW	SW	SW	SW	SW	SW	SW	SW	SW	SW
00:01:37	CR	SW	SW	SW	SW	FE	SW	RO	SW	SW	SW	SW	SW	SW	SW	SOC	SW	SW	SW	SW	SW	SW	SW	SW	SW
00:01:38	SW	SW	SW	CR	SW	FE	SW	RO	SW	SW	SW	SW	SW	SW	SW	SOC	SW	SW	SW	SW	SW	SW	SW	SW	SW
00:01:39	BR	SW	SW	CR	SW	FE	SW	RO	SW	SW	SW	SW	SW	SW	SW	SOC	SW	SW	SW	BR	SW	SW	SW	SW	SW
00:01:40	SW	SW	SW	CR	SW	FE	SW	RO	SW	SW	SW	SW	SW	SW	SW	SOC	SW	SW	SW	SW	SW	SW	SW	SW	SW
00:01:41	SW	SW	SW	CR	SW	FE	BR	RO	SW	SW	SW	SW	SW	SW	SW	SOC	SW	SW	SW	SW	SW	SW	SW	SW	SW
00:01:42	SW	SW	SW	CR	SW	FE	SW	RO	SW	SW	SW	SW	SW	SW	SW	SOC	SW	SW	SW	SW	SW	SW	SW	SW	SW
00:01:43	SW	SW	SW	CR	SW	FE	SW	RO	SW	SW	SW	SW	SW	SW	SW	SW	SW	SW	SW	SW	SW	SW	SW	SW	SW
00:01:44	SW	SW	SW	CR	SW	FE	SW	RO	SW	SW	SW	SW	SW	SW	SW	SW	SW	SW	SW	SW	SW	SW	SW	SW	SW
00:01:45	SW	SW	SW	CR	SW	FE	SW	RO	SW	SW	SW	SW	SW	SW	SW	SW	SW	SW	SW	SW	SW	SW	CR	SW	SW
00:01:46	SW	SW	SW	CR	SW	FE	SW	RO	SW	SW	SW	SW	SW	SW	SW	SW	SW	SW	SW	SW	SW	SW	CR	SW	SW
00:01:47	SW	SW	SW	CR	SW	FE	SW	RO	SW	SW	SW	SW	SW	SW	SW	SW	SW	SW	SW	SW	SW	SW	CR	SW	SW
00:01:48	SW	SW	SW	CR	SW	FE	SW	RO	SW	SW	SW	SW	BR	SW	SW	SW	SW	SW	SW	SW	SW	SW	CR	SW	SW
00:01:49	SW	SW	SW	CR	SW	FE	SW	RO	BR	SW	SW	SW	SW	SW	SW	SW	SW	SW	SW	SW	SW	SW	CR	SW	SW
00:01:50	SW	SW	SW	SW	SW	FE	SW	RO	SW	SW	SW	SW	SW	SW	SW	SW	SW	SW	SW	SW	SW	SW	CR	SW	SW
00:01:51	SW	SW	SW	SW	SW	FE	SW	RO	SW	SW	SW	SW	SW	SW	SW	SW	SW	SW	SW	SW	SW	SW	CR	SW	SW
00:01:52	SW	SW	SW	SW	SW	FE	SW	RO	SW	SW	SW	SW	SW	SW	SW	SW	SW	SW	SW	SW	SW	SW	CR	SW	SW
00:01:53	SW	SW	SW	SW	SW	FE	SW	RO	SW	SW	SW	SW	SW	SW	SW	SW	SW	SW	SW	SW	SW	SW	CR	SW	SW
00:01:54	SW	SW	SW	SW	SW	FE	SW	RO	SW	BR	SW	SW	SW	SW	SW	SW	SW	SW	SW	SW	SW	SW	SW	SW	SW
00:01:55	SW	SW	UN	SW	SW	FE	SW	RO	SW	SW	SW	SW	SW	SW	SW	SW	SW	SW	SW	SW	SW	SW	SW	SW	SW
00:01:56	SW	SW	SW	SW	SW	FE	SW	RO	SW	SW	SW	SW	SW	SW	SW	SW	SW	SW	SW	SW	SW	SW	SW	SW	SW
00:01:57	SW	SW	SW	SW	SW	FE	SW	RO	SW	SW	SW	SW	SW	SW	SW	SW	SW	SW	SW	SW	SW	SW	SW	SW	SW
00:01:58	SW	SW	SW	SW	SW	FE	SW	RO	SW	SW	SW	SW	SW	SW	SW	SW	SW	SW	SW	SW	SW	SW	CR	SW	SW
00:01:59	SW	SW	SW	SW	SW	FE	SW	RO	SW	SW	SW	SW	SW	SW	SW	SW	SW	SW	SW	SW	SW	SW	CR	RO	SW
00:02:00	SW	SW	SW	SW	SW	SW	SW	RO	SW	SW	SW	SW	SW	SW	SW	SW	SW	SW	SW	SW	SW	SW	CR	RO	SW
00:02:01	SW	SW	SW	SW	SW	SW	SW	RO	SW	SW	SW	SW	SW	SW	SW	SW	SW	SW	SW	SW	SW	SW	CR	RO	SW
00:02:02	SW	SW	BR	SW	SW	BR	SW	RO	SW	SW	SW	SW	SW	SW	SW	SW	SW	SW	SW	SW	SW	SW	CR	RO	SW
00:02:03	SW	SW	SW	SW	SW	SW	SW	RO	SW	SW	SW	SW	SW	SW	SW	SW	SW	SW	SW	SW	SW	SW	CR	RO	SW
00:02:04	SW	SW	SW	SW	SW	SW	SW	RO	SW	SW	SW	SW	SW	SW	SW	SW	SW	SW	SW	SW	SW	SW	CR	RO	SW
00:02:05	BR	SW	SW	SW	SW	SW	SW	RO	SW	SW	SW	SW	SW	SW	SW	SW	SW	SW	SW	SW	SW	SW	CR	RO	SW
00:02:06	FL	SW	UN	SW	SW	SW	SW	RO	BR	SW	SW	SW	BR	SW	SW	SW	SW	SW	SW	SW	SW	SW	CR	SW	SW
00:02:07	FL	SW	SW	SW	SW	SW	SW	RO	SW	SW	SW	SW	SW	SW	SW	SW	SW	BR	SW	SW	SW	SW	CR	SW	SW
00:02:08	FL	SW	SW	SW	SW	SW	SW	RO	SW	SW	SW	SW	SW	SW	SW	SW	SW	SW	SW	SW	SW	SW	CR	SW	SW
00:02:09	FL	SW	SW	SW	SW	SW	SW	RO	SW	SW	SW	SW	SW	SW	SW	SW	SW	SW	SW	SW	SW	SW	CR	SW	SW
00:02:10	FL	SW	SW	SW	SW	FE	SW	RO	SW	SW	SW	SW	SW	SW	SW	SW	BR	SW	SW	SW	SW	SW	CR	SW	SW
00:02:11	FL	SW	UN	SW	SW	FE	SW	RO	SW	SW	SW	SW	SW	SW	SW	SW	SW	SW	SW	SW	SW	SW	SW	SW	SW
00:02:12	FL	SW	SW	SW	SW	FE	SW	RO	SW	SW	SW	SW	SW	SW	SW	SW	SW	SW	SW	SW	SW	SW	SW	SW	SW
00:02:13	SW	SW	SW	SW	SW	FE	SW	RO	SW	SW	SW	SW	SW	SW	SW	SW	SW	SW	SW	SW	SW	SW	SW	SW	SW
00:02:14	SW	SW	SW	SW	SW	FE	SW	RO	SW	SW	SW	SW	SW	SW	BR	SW	SW	SW	SW	SW	SW	SW	SW	SW	SW
00:02:15	SW	SW	SW	SW	SW	FE	SW	RO	SW	SW	SW	SW	BR	SW	SW	SW	SW	SW	BR	SW	SW	SW	SW	SW	SW
00:02:16	SW	SW	SW	SW	SW	FE	SW	RO	BR	SW	SW	SW	BR	SW	SW	SW	SW	SW	SW	SW	SW	SW	SW	SW	SW
00:02:17	SW	SW	SW	RO	SW	FE	SW	RO	SW	SW	SW	SW	SW	SW	SW	SW	SW	SW	SW	SW	SW	SW	SW	SW	SW
00:02:18	SW	SW	SW	RO	SW	FE	SW	RO	SW	SW	SW	SW	SW	SW	SW	SW	SW	SW	SW	SW	SW	SW	SW	SW	SW
00:02:19	SW	SW	SW	RO	SW	FE	SW	RO	SW	SW	SW	SW	SW	SW	SW	SW	SW	SW	SW	SW	SW	SW	SW	SW	SW
00:02:20	SW	SW	SW	RO	SW	FE	SW	RO	SW	SW	SW	SW	SW	SW	SW	BR	SW	SW	SW	SW	SW	SW	SW	SW	SW
00:02:21	SW	SW	SW	RO	SW	FE	SW	RO	SW	SW	SW	SW	SW	SW	SW	BR	SW	SW	SW	SW	SW	SW	SW	SW	SW
00:02:22	SW	SW	SW	RO	SW	FE	SW	RO	SW	SW	SW	SW	SW	SW	SW	SW	SW	SW	SW	SW	SW	SW	SW	SW	SW
00:02:23	SW	SW	SW	RO	SW	FE	SW	RO	SW	SW	SW	SW	SW	SW	SW	SW	SW	SW	SW	SW	SW	SW	SW	SW	SW
00:02:24	SW	SW	SW	RO	SW	FE	SW	RO	SW	SW	SW	SW	SW	SW	SW	SW	SW	SW	SW	SW	SW	SW	SW	SW	SW
00:02:25	SW	SW	SW	RO	SW	FE	SW	RO	SW	SW	SW	SW	SW	SW	SW	SW	SW	SW	SW	SW	SW	SW	SW	SW	SW
00:02:26	SW	SW	SW	RO	SW	FE	SW	RO	SW	SW	SW	SW	SW	SW	SW	SW	SW	SW	SW	SW	SW	SW	SW	SW	SW
00:02:27	SW	SW	SW	RO	SW	FE	SW	RO	SW	SW	SW	SW	SW	SW	SW	SW	SW	SW	SW	SW	SW	SW	SW	SW	SW
00:02:28	SW	SW	SW	RO	SW	FE	RO	RO	SW	SW	SW	SW	SW	SW	SW	SW	SW	SW	SW	SW	SW	SW	SW	SW	SW
00:02:29	FE	SW	SW	RO	SW	FE	RO	RO	SW	SW	SW	SW	SW	SW	SW	SW	SW	SW	SW	SW	SW	SW	SW	SW	SW
00:02:30	FE	SW	SW	RO	SW	FE	RO	RO	SW	SW	SW	SW	SW	SW	SW	SW	SW	SW	SW	SW	SW	SW	SW	SW	SW
00:02:31	FE	SW	SW	RO	SW	FE	RO	RO	SW	SW	SW	SW	SW	RS	SW	SW	SW	SW	SW	SW	SW	SW	SW	SW	SW
00:02:32	CR	SW	SW	RO	SW	FE	RO	RO	SW	SW	SW	SW	SW	RS	SW	SW	SW	SW	SW	SW	SW	SW	SW	SW	SW
00:02:33	CR	SW	SW	RO	SW	FE	RO	RO	SW	SW	SW	SW	SW	BR	SW	SW	SW	SW	SW	SW	SW	SW	SW	SW	SW
00:02:34	CR	SW	SW	RO	SW	FE	RO	RO	SW	SW	SW	SW	SW	SW	SW	SW	SW	SW	SW	SW	SW	SW	SW	SW	SW
00:02:35	CR	SW	SW	RO	SW	FE	RO	RO	SW	SW	SW	SW	SW	SW	SW	SW	SW	SW	SW	SW	SW	SW	SW	SW	SW
00:02:36	CR	SW	SW	RO	SW	FE	SW	RO	SW	SW	SW	SW	SW	SW	SW	SW	SW	SW	SW	SW	SW	SW	SW	SW	SW
00:02:37	CR	SW	SW	RO	SW	FE	SW	RO	SW	SW	SW	SW	SW	SW	SW	SW	SW	SW	SW	SW	SW	SW	SW	SW	SW
00:02:38	FE	SW	SW	RO	SW	FE	SW	RO	SW	SW	SW	SW	SW	SW	SW	SW	SW	SW	SW	SW	SW	SW	SW	SW	SW
00:02:39	FE	SW	SW	RO	SW	FE	SW	RO	SW	SW	SW	SW	SW	SW	SW	SW	SW	SW	SW	SW	SW	SW	SW	SW	SW
00:02:40	FE	SW	SW	RO	SW	FE	SW	RO	SW	SW	SW	SW	SW	SW	SW	SW	SW	SW	SW	SW	SW	SW	SW	SW	SW
00:02:41	FE	SW	SW	RO	SW	FE	SW	RO	SW	SW	SW	SW	SW	SW	SW	SW	SW	SW	SW	SW	SW	SW	SW	SW	SW
00:02:42	FE	SW	SW	RO	SW	FE	SW	RO	SW	SW	SW	SW	SW	SW	SW	SW	SW	SW	SW	SW	SW	SW	SW	SW	SW
00:02:43	SW	SW	SOC	RO	SW	FE	SW	RO	SW	SW	SW	SW	SW	SW	SW	SW	SW	SW	SW	SW	SW	SW	SW	SW	SW
00:02:44	SW	SW	SOC	RO	SW	FE	SW	RO	SW	SW	SW	SW	SW	SW	SW	SW	SW	SW	SW	SW	SW	SW	SW	SW	SW
00:02:45	SW	SW	SOC	RO	SW	FE	SW	RO	SW	SW	BR	SW	SW	SW	SW	SW	SW	SW	SW	SW	SW	SW	SW	SW	SW
00:02:46	FE	SW	SOC	RO	SW	FE	SW	RO	SW	SW	SW	SW	SW	SW	SW	SOC	SW	SW	SW	SW	SW	SW	SW	SW	SW
00:02:47	FE	SW	SOC	RO	SW	FE	SW	RO	SW	SW	SW	SW	SW	SW	SW	SOC	SW	SW	SW	SW	SW	SW	SW	SW	SW
00:02:48	FE	SW	SW	RO	SW	FE	SW	RO	SW	SW	SW	SW	SW	SW	SW	SOC	SW	SW	SW	SW	SW	SW	SW	SW	SW
00:02:49	FE	SW	SW	RO	SW	FE	SW	RO	SW	SW	SW	SW	SW	SW	SW	SW	SW	SW	BR	SW	SW	SW	SW	SW	SW
00:02:50	FE	SW	SW	RO	SW	FE	SW	RO	SW	SW	SW	SW	SW	SW	SW	SW	SW	SW	BR	SW	SW	SW	SW	SW	SW
00:02:51	FE	SW	SW	RO	SW	FE	SW	RO	SW	SW	SW	SW	SW	SW	SW	SW	SW	SW	SW	SW	SW	SW	SW	SW	SW
00:02:52	FE	SW	SW	RO	SW	FE	SW	RO	SW	SW	SW	SW	SW	SW	SW	SW	SW	SW	SW	SW	SW	SW	SW	BR	SW
00:02:53	FE	SW	SW	RO	SW	FE	SW	RO	SW	SW	SW	SW	SW	SW	SW	BR	SW	SW	SW	SW	SW	SW	SW	SW	SW
00:02:54	FE	SW	SW	RO	SW	FE	SW	RO	SW	SW	SW	SW	SW	SW	SW	SW	SW	SW	SW	SW	SW	SW	SW	SW	SW
00:02:55	CR	SW	SW	RO	SW	FE	SW	RO	SW	SW	SW	SW	SW	SW	SW	SW	SW	SW	SW	SW	SW	SW	CR	SW	SW
00:02:56	CR	SW	SW	RO	SW	FE	SW	RO	SW	SW	SW	SW	SW	SW	SW	SW	BR	SW	SW	SW	SW	SW	CR	SW	SW
00:02:57	FE	SW	SW	RO	SW	FE	SW	RO	SW	SW	SW	SW	SW	SW	SW	SW	BR	SW	SW	SW	SW	SW	CR	SW	SW
00:02:58	FE	SW	SW	RO	SW	FE	SW	RO	SW	SW	SW	SW	SW	SW	SW	SW	SW	SW	SW	SW	SW	SW	CR	SW	SW
00:02:59	FE	SW	SW	RO	SW	FE	SW	RO	SW	SW	SW	SW	SW	SW	SW	SW	SW	SW	SW	SW	SW	SW	CR	SW	SW
00:03:00	FE	SW	SW	RO	SW	FE	SW	RO	SW	SW	SW	SW	SW	SW	SW	SW	SW	SW	SW	SW	SW	SW	CR	SW	SW
00:03:01	FE	SW	SW	RO	BR	FE	SW	RO	SW	SW	SW	SW	SW	SW	SW	SW	SW	SW	SW	SW	SW	SW	CR	SW	SW
00:03:02	FE	SW	SW	RO	SW	FE	SW	RO	SW	SW	SW	SW	SW	SW	BR	SW	SW	SW	SW	SW	SW	SW	CR	SW	SW
00:03:03	FE	SW	SW	RO	SW	FE	SW	RO	SW	SW	SW	SW	SW	SW	SW	SW	SW	SW	SW	SW	SW	SW	CR	SW	SW
00:03:04	FE	SW	SW	RO	SW	FE	SW	RO	SW	SW	SW	SW	SW	SW	SW	SW	SW	SW	SW	SW	SW	SW	CR	SW	SW
00:03:05	FE	SW	SW	RO	SW	FE	SW	RO	SW	SW	SW	SW	SW	SW	SW	SW	SW	SW	SW	SW	SW	SW	CR	SW	SW
00:03:06	FE	SW	SW	RO	SW	FE	SW	RO	SW	SW	SW	SW	SW	SW	SW	SW	SW	SW	SW	SW	SW	SW	CR	SW	SW
00:03:07	FE	SW	SW	RO	SW	FE	SW	RO	SW	SW	SW	SW	SW	SW	SW	SW	SW	SW	SW	SW	SW	SW	CR	SW	SW
00:03:08	FE	SW	SW	RO	SW	FE	SW	RO	SW	SW	SW	SW	SW	SW	SW	SW	SW	SW	SW	SW	SW	SW	CR	SW	SW
00:03:09	FE	SW	SW	RO	SW	FE	SW	RO	SW	SW	SW	SW	SW	SW	SW	SW	SW	SW	SW	BR	SW	SW	CR	SW	SW
00:03:10	FE	SW	SW	RO	SW	FE	SW	RO	SW	SW	SW	SW	SW	SW	SW	SW	SW	SW	SW	SW	SW	SW	CR	SW	SW
00:03:11	FE	SW	SW	RO	SW	FE	SW	RO	SW	SW	SW	SW	SW	SW	SW	SW	SW	SW	SW	SW	SW	SW	CR	SW	SW
00:03:12	CR	SW	SW	RO	SW	FE	SW	RO	SW	SW	SW	SW	SW	SW	SW	SW	SW	SW	SW	SW	SW	SW	CR	SW	SW
00:03:13	CR	SW	SW	RO	SW	SW	SW	RO	SW	SW	SW	SW	SW	SW	SW	SW	SW	SW	SW	SW	SW	SW	CR	SW	SW
00:03:14	CR	SW	SW	RO	BR	SW	SW	RO	SW	SW	SW	SW	SW	SW	SW	SW	SW	SW	SW	SW	SW	SW	CR	SW	SW
00:03:15	CR	SW	SW	RO	SW	SW	SW	RO	SW	SW	SW	SW	SW	SW	SW	SW	SW	SW	SW	SW	SW	SW	CR	SW	SW
00:03:16	CR	SW	SW	RO	SW	SW	SW	RO	SW	SW	SW	SW	SW	SW	SW	SW	SW	SW	SW	SW	SW	SW	CR	SW	SW
00:03:17	CR	SW	SW	RO	SW	BR	SW	RO	SW	SW	SW	SW	SW	SW	SW	SW	SW	SW	SW	SW	SW	RO	CR	SW	SW
00:03:18	FE	SW	SW	RO	SW	SW	SW	RO	SW	SW	CR	SW	SW	SW	SW	SW	SW	SW	SW	SW	SW	RO	CR	SW	SW
00:03:19	FE	SW	SW	RO	SW	SW	SW	RO	SW	SW	RO	SW	SW	SW	SW	SW	SW	SW	SW	SW	SW	RO	CR	SW	SW
00:03:20	FE	SW	SW	RO	SW	SW	SW	RO	SW	SW	RO	SW	SW	SW	SW	SW	SW	SW	SW	SW	SW	RO	CR	SW	SW
00:03:21	FE	SW	SW	RO	SW	FE	SW	RO	SW	SW	RO	SW	SW	SW	SW	SW	SW	SW	SW	SW	SW	SW	CR	SW	SW
00:03:22	FE	SW	SW	RO	SW	FE	SW	RO	SW	SW	RO	SW	SW	SW	SW	SW	SW	SW	SW	SW	SW	SW	CR	SW	SW
00:03:23	FE	SW	SW	RO	SW	FE	SW	RO	SW	SW	RO	SW	SW	SW	SW	SW	SW	SW	SW	SW	SW	SW	CR	SW	SW
00:03:24	FE	SW	SW	RO	SW	FE	SW	RO	SW	SW	RO	SW	SW	SW	SW	SW	SW	SW	SW	SW	SW	SW	CR	SW	SW
00:03:25	FE	SW	SW	RO	SW	FE	SW	RO	SW	SW	CR	SW	SW	SW	SW	SW	SW	SW	SW	SW	SW	SW	CR	SW	SW
00:03:26	FE	SW	SW	RO	SW	FE	RO	RO	SW	SW	CR	SW	SW	SW	SW	BR	SW	SW	SW	SW	SW	SW	CR	SW	SW
00:03:27	CR	SW	SW	RO	SW	FE	RO	RO	SW	SW	SW	SW	SW	SW	SW	SW	SW	SW	BR	SW	SW	SW	CR	SW	SW
00:03:28	CR	SW	SW	RO	SW	FE	RO	RO	SW	SW	SW	SW	SW	SW	SW	SW	SW	SW	BR	SW	SW	SW	CR	SW	SW
00:03:29	CR	SW	SW	RO	SW	FE	RO	RO	SW	SW	SW	SW	SW	SW	SW	SW	SW	SW	SW	SW	SW	SW	CR	SW	SW
00:03:30	FE	SW	SW	RO	SW	FE	RO	RO	SW	SW	SW	SW	SW	SW	SW	SW	BR	SW	SW	SW	SW	SW	SW	SW	SW
00:03:31	FE	SW	SW	RO	SW	FE	RO	RO	SW	SW	SW	SW	SW	SW	SW	SW	BR	SW	SW	SW	SW	SW	SW	SW	SW
00:03:32	FE	SW	SW	RO	SW	FE	RO	RO	SW	SW	SW	SW	SW	SW	SW	SW	SW	SW	SW	SW	SW	SW	SW	BR	SW
00:03:33	FE	SW	SW	RO	SW	FE	RO	RO	SW	SW	SW	SW	SW	SW	SW	SW	SW	SW	SW	SW	SW	BR	SW	BR	SW
00:03:34	FE	SW	SW	RO	SW	FE	RO	RO	SW	SW	SW	SW	SW	SW	SW	SW	SW	SW	SW	SW	SW	SW	SW	SW	SW
00:03:35	FE	SW	SW	RO	SW	FE	RO	RO	SW	SW	SW	SW	SW	SW	SW	SW	SW	SW	SW	SW	SW	SW	SW	SW	SW
00:03:36	FE	SW	SW	RO	SW	FE	RO	RO	SW	SW	SW	SW	SW	SW	SW	SW	SW	SW	SW	SW	SW	SW	SW	SW	SW
00:03:37	FE	SW	SW	RO	SW	FE	RO	RO	SW	SW	CR	SW	SW	SW	SW	SW	SW	SW	SW	SW	SW	SW	SW	SW	SW
00:03:38	FE	SW	SW	RO	SW	FE	RO	RO	SW	SW	CR	SW	SW	SW	SW	SW	SW	SW	SW	SW	SW	SW	SW	SW	SW
00:03:39	FE	SW	SW	RO	SW	FE	RO	RO	SW	SW	FE	SW	SW	SW	SW	SW	SW	SW	SW	SW	SW	SW	SW	SW	SW
00:03:40	FE	SW	SW	RO	SW	FE	RO	RO	SW	SW	FE	SW	SW	SW	SW	SW	SW	SW	SW	SW	SW	SW	SW	SW	SW
00:03:41	FE	SW	SW	RO	SW	FE	RO	RO	SW	SW	FE	SW	SW	SW	SW	SW	BR	SW	SW	SW	SW	SW	SW	SW	SW
00:03:42	FE	SW	SW	RO	SW	FE	RO	RO	SW	SW	FE	SW	SW	SW	SW	SW	SW	SW	SW	SW	SW	SW	SW	SW	SW
00:03:43	FE	SW	SW	RO	SW	FE	RO	RO	SW	SW	FE	SW	SW	SW	SW	SW	SW	SW	SW	SW	SW	SW	SW	SW	SW
00:03:44	FE	SW	SW	RO	SW	FE	RO	RO	SW	SW	FE	SW	SW	SW	SW	SW	SW	SW	SW	SW	SW	SW	SW	SW	SW
00:03:45	FE	SW	SW	RO	SW	FE	RO	RO	SW	SW	FE	SW	SW	SW	SW	SW	SW	SW	SW	SW	SW	SW	SW	SW	SW
00:03:46	FE	SW	SW	RO	SW	FE	RO	RO	SW	SW	FE	SW	SW	SW	SW	SW	SW	SW	SW	SW	SW	SW	SW	SW	SW
00:03:47	FE	SW	SW	RO	SW	FE	RO	RO	SW	SW	FE	SW	SW	SW	SW	SW	SW	SW	SW	SW	SW	SW	SW	SW	SW
00:03:48	FE	SW	SW	RO	SW	FE	RO	RO	SW	SW	FE	SW	SW	SW	SW	SW	SW	SW	SW	SW	SW	SW	SW	SW	SW
00:03:49	CR	SW	SW	RO	SW	FE	RO	RO	SW	SW	FE	SW	SW	SW	SW	BR	SW	SW	SW	SW	SW	SW	SW	SW	SW
00:03:50	CR	SW	SW	RO	SW	FE	RO	RO	SW	SW	FE	SW	SW	SW	SW	FL	SW	SW	SW	SW	SW	SW	SW	SW	SW
00:03:51	CR	SW	SW	RO	SW	FE	RO	RO	SW	SW	FE	SW	SW	SW	SW	FL	SW	SW	SW	SW	SW	SW	SW	SW	SW
00:03:52	CR	BR	SW	RO	SW	FE	RO	RO	SW	SW	FE	SW	SW	SW	SW	SW	SW	SW	SW	SW	SW	SW	SW	SW	SW
00:03:53	CR	SW	SW	RO	SW	FE	RO	RO	SW	SW	FE	SW	SW	SW	SW	SW	SW	SW	SW	SW	SW	SW	SW	SW	SW
00:03:54	CR	SW	SW	RO	SW	FE	RO	RO	SW	SW	FE	SW	SW	SW	SW	SW	SW	SW	SW	SW	SW	SW	SW	SW	SW
00:03:55	CR	SW	BR	RO	SW	FE	RO	RO	SW	SW	FE	SW	SW	SW	SW	SW	SW	SW	SW	SW	SW	SW	SW	SW	SW
00:03:56	SW	SW	SW	RO	SW	FE	RO	RO	BR	SW	FE	SW	SW	SW	SW	SW	SW	SW	SW	SW	SW	SW	SW	RO	SW
00:03:57	SW	SW	SW	RO	SW	FE	RO	RO	BR	SW	FE	SW	BR	SW	SW	SW	SW	SW	SW	SW	SW	SW	SW	RO	SW
00:03:58	SW	SW	SW	RO	SW	FE	RO	RO	SW	SW	FE	SW	SW	SW	SW	SW	SW	SW	SW	SW	SW	SW	SW	RO	SW
00:03:59	SW	SW	SW	RO	SW	FE	RO	RO	SW	SW	FE	SW	SW	SW	SW	SW	SW	SW	SW	SW	SW	SW	SW	RO	SW
00:04:00	SW	SW	SW	RO	SW	FE	RO	RO	SW	SW	FE	SW	SW	SW	SW	SW	FL	SW	SW	SW	SW	SW	SW	RO	SW
00:04:01	SW	SW	SW	RO	SW	FE	RO	RO	SW	SW	FE	SW	SW	SW	SW	SW	FL	SW	SW	SW	SW	SW	SW	RO	SW
00:04:02	SW	SW	BR	RO	SW	FE	RO	RO	SW	SW	FE	SW	SW	SW	SW	SW	FL	SW	SW	SW	SW	SW	SW	RO	SW
00:04:03	SW	SW	SW	RO	SW	FE	RO	RO	SW	SW	FE	SW	SW	SW	SW	SW	FL	SW	SW	SW	SW	SW	SW	RO	SW
00:04:04	SW	SW	SW	RO	SW	FE	RO	RO	SW	SW	FE	SW	SW	SW	SW	SW	FL	SW	SW	SW	SW	SW	SW	RO	SW
00:04:05	SW	SW	SW	RO	SW	FE	RO	RO	SW	SW	FE	SW	SW	SW	SW	SW	FL	SW	SW	SW	SW	SW	SW	RO	SW
00:04:06	SW	SW	SW	RO	SW	FE	RO	RO	SW	SW	FE	SW	SW	SW	SW	SW	FL	SW	SW	SW	SW	SW	SW	SW	SW
00:04:07	SW	SW	SW	RO	SW	FE	RO	RO	SW	SW	FE	SW	SW	SW	SW	SW	SOC	SW	SW	SW	SW	SW	SW	SW	SW
00:04:08	SW	SW	SW	RO	SW	FE	RO	RO	SW	SW	FE	SW	SW	SW	SW	SW	SOC	SW	SW	SW	SW	SW	SW	SW	SW
00:04:09	BR	SW	SW	RO	SW	FE	RO	RO	SW	SW	FE	SW	SW	SW	SW	SW	FL	SW	SW	SW	BR	NV	SW	SW	SW
00:04:10	BR	SW	SW	RO	SW	FE	RO	RO	SW	SW	FE	SW	SW	SW	SW	SW	FL	SW	SW	SW	SW	NV	SW	SW	SW
00:04:11	SW	SW	SW	RO	SW	FE	RO	RO	SW	SW	FE	SW	SW	SW	SW	SW	FL	SW	SW	SOC	SW	NV	SW	SW	SW
00:04:12	SW	SW	SW	RO	SW	FE	RO	RO	SW	SW	FE	SW	SW	SW	SW	SW	FL	SW	SW	SOC	SW	NV	SW	SW	SW
00:04:13	SW	SW	SW	RO	SW	FE	RO	RO	SW	SW	FE	SW	SW	SW	SW	SW	FL	SW	SW	SOC	SW	NV	SW	SW	SW
00:04:14	SW	SW	SW	RO	SW	FE	RO	RO	SW	SW	FE	SW	SW	SW	SW	SW	FL	SW	SW	SOC	SW	NV	SW	SW	SW
00:04:15	SW	SW	SW	RO	SW	FE	RO	RO	SW	SW	FE	SW	SW	BR	SW	SW	FL	SW	SW	SOC	SW	NV	SW	SW	SW
00:04:16	SW	SW	SW	RO	SW	FE	RO	RO	SW	SW	FE	SW	SW	SW	SW	SW	SW	SW	SW	SOC	SW	NV	SW	SW	SW
00:04:17	SW	SW	SW	RO	SW	FE	RO	RO	SW	RO	SW	SW	SW	SW	SW	SW	SW	SW	SW	SOC	SW	NV	SW	SW	SW
00:04:18	SW	SW	SW	RO	SW	FE	RO	RO	BR	RO	SW	SW	SW	SW	SW	SW	SW	SW	SW	SOC	SW	NV	SW	SW	SW
00:04:19	SW	SW	SW	RO	SW	FE	RO	RO	SW	RO	SW	SW	BR	SW	SW	SW	SW	SW	SW	SOC	SW	NV	SW	SW	SW
00:04:20	SW	SW	SW	RO	SW	FE	RO	RO	SW	RO	SW	SW	SW	SW	SW	SW	SW	SW	SW	SOC	SW	NV	SW	SW	SW
00:04:21	SW	SW	SW	RO	SW	FE	RO	RO	SW	RO	SW	SW	SW	SW	SW	SW	SW	SW	BR	SOC	SW	NV	SW	SW	SW
00:04:22	SW	SW	SW	RO	SW	FE	RO	RO	SW	RO	SW	SW	SW	SW	SW	SW	NV	SW	BR	SOC	SW	NV	SW	SW	SW
00:04:23	SW	SW	SW	RO	SW	FE	RO	RO	SW	RO	SW	SW	SW	SW	SW	SW	NV	SW	SW	SOC	SW	NV	SW	SW	BR
00:04:24	SW	SW	SW	RO	SW	FE	RO	RO	SW	RO	BR	SW	SW	SW	SW	SW	SW	SW	SW	SOC	SW	NV	SW	SW	BR
00:04:25	SW	SW	SW	RO	SW	FE	RO	RO	SW	RO	SW	SW	SW	SW	SW	SW	SW	SW	SW	SOC	SW	NV	SW	SW	SW
00:04:26	SW	SW	BR	RO	SW	FE	SW	RO	SW	RO	SW	SW	SW	SW	SW	SW	SW	SW	SW	SOC	SW	NV	CR	SW	SW
00:04:27	SW	SW	SW	RO	SW	FE	SW	RO	SW	RO	SW	SW	SW	SW	SW	SW	NV	SW	SW	SOC	SW	NV	CR	CR	SW
00:04:28	SW	SW	SW	RO	SW	FE	SW	RO	SW	RO	SW	SW	SW	SW	SW	RO	NV	SW	SW	SOC	SW	NV	CR	CR	SW
00:04:29	SW	SW	SW	RO	SW	FE	BR	RO	SW	RO	SW	SW	SW	SW	SW	RO	SW	SW	SW	SOC	SW	NV	CR	CR	SW
00:04:30	SW	SW	SW	RO	SW	FE	SW	RO	SW	RO	SW	SW	SW	SW	SW	RO	SW	SW	SW	SOC	SW	NV	CR	CR	SW
00:04:31	CR	SW	SW	RO	SW	FE	SW	RO	SW	RO	SW	SW	SW	SW	SW	RO	SW	SW	SW	SOC	SW	NV	CR	CR	SW
00:04:32	CR	SW	SW	RO	SW	FE	SW	RO	SW	RO	SW	SW	SW	SW	SW	RO	SW	SW	SW	SOC	SW	NV	CR	CR	SW
00:04:33	CR	SW	SW	RO	SW	FE	SW	RO	SW	RO	SW	SW	SW	SW	SW	RO	SW	SW	SW	SOC	SW	NV	CR	CR	SW
00:04:34	CR	SW	SW	RO	BR	FE	SW	RO	SW	RO	BR	SW	SW	SW	SW	RO	SW	SW	SW	SOC	SW	NV	CR	CR	SW
00:04:35	CR	SW	SW	RO	SW	FE	SW	RO	SW	RO	SW	SW	SW	SW	SW	RO	SW	SW	SW	SOC	SW	NV	CR	CR	SW
00:04:36	CR	SW	SW	RO	SW	FE	SW	RO	SW	RO	SW	SW	SW	SW	SW	RO	SW	SW	SW	SOC	SW	NV	CR	CR	SW
00:04:37	FE	SW	SW	RO	SW	FE	SW	RO	SW	RO	SW	SW	SW	SW	SW	RO	SW	SW	SW	SOC	SW	NV	CR	CR	SW
00:04:38	FE	SW	SW	RO	SW	FE	SW	RO	SW	RO	SW	SW	SW	SW	SW	RO	SW	SW	SW	SOC	SW	NV	CR	CR	SW
00:04:39	FE	SW	SW	RO	SW	FE	SW	RO	SW	RO	SW	SW	SW	SW	SW	RO	SW	SW	SW	SOC	SW	NV	CR	CR	SW
00:04:40	FE	SW	SW	RO	SW	FE	SW	RO	SW	RO	SW	SW	SW	SW	SW	RO	NV	SW	SW	SOC	SW	NV	CR	CR	SW
00:04:41	FE	SW	SW	RO	SW	FE	SW	RO	SW	RO	SW	BR	SW	SW	SW	RO	NV	SW	SW	SOC	SW	NV	CR	CR	SW
00:04:42	CR	SW	SW	RO	SW	FE	SW	RO	SW	RO	SW	SW	SW	SW	SW	RO	NV	SW	SW	SOC	SW	NV	CR	CR	SW
00:04:43	CR	SW	SW	RO	SW	FE	SW	RO	SW	RO	SW	SW	SW	SW	SW	RO	NV	SW	SW	SOC	SW	NV	CR	CR	SW
00:04:44	SW	SW	SW	RO	SW	FE	RO	RO	SW	RO	SW	SW	SW	SW	SW	RO	NV	SW	SW	SOC	SW	NV	CR	CR	SW
00:04:45	SW	SW	SW	RO	SW	FE	RO	RO	SW	RO	SW	SW	SW	SW	SW	RO	SW	SW	SW	SOC	SW	NV	CR	CR	SW
00:04:46	SW	SW	SW	RO	SW	FE	RO	RO	SW	RO	SW	SW	SW	SW	SW	RO	SW	SW	SW	SOC	SW	NV	CR	CR	SW
00:04:47	SW	SW	SW	RO	SW	FE	RO	RO	SW	RO	SW	SW	SW	SW	SW	RO	SW	SW	SW	SOC	SW	NV	CR	CR	SW
00:04:48	SW	SW	SW	RO	SW	FE	RO	RO	SW	RO	SW	SW	SW	SW	SW	RO	SW	SW	SW	SOC	SW	NV	CR	CR	SW
00:04:49	SW	SW	SW	RO	SW	FE	RO	RO	SW	RO	SW	SW	SW	BR	SW	RO	SW	SW	SW	SOC	SW	NV	CR	CR	SW
00:04:50	SW	SW	SW	RO	SW	FE	RO	RO	SW	RO	SW	SW	SW	SW	SW	RO	SW	SW	SW	SOC	SW	NV	CR	CR	SW
00:04:51	SW	SW	SW	RO	SW	FE	RO	RO	SW	RO	SW	SW	SW	SW	SW	RO	SW	SW	SW	SOC	SW	NV	CR	CR	SW
00:04:52	SW	SW	SW	RO	SW	FE	RO	RO	SW	RO	SW	SW	SW	SW	SW	RO	SW	SW	SW	SOC	SW	NV	CR	CR	SW
00:04:53	SW	SW	SW	RO	SW	FE	RO	RO	SW	RO	SW	SW	SW	SW	SW	RO	SW	SW	SW	SOC	SW	NV	CR	CR	SW
00:04:54	SW	SW	SW	RO	SW	FE	RO	RO	SW	RO	SW	SW	SW	SW	SW	RO	SW	SW	SW	SOC	SW	NV	CR	CR	SW
00:04:55	SW	SW	SW	RO	SW	FE	RO	RO	SW	RO	SW	SW	SW	SW	SW	RO	SW	SW	SW	SOC	SW	NV	SW	CR	SW
00:04:56	SW	SW	SW	RO	SW	FE	RO	RO	SW	RO	SW	SW	SW	SW	SW	RO	SW	SW	SW	SOC	SW	NV	SW	CR	SW
00:04:57	SW	SW	SW	RO	SW	FE	RO	RO	SW	RO	SW	SW	SW	SW	SW	RO	SW	SW	SW	SOC	SW	NV	SW	CR	SW
00:04:58	SW	SW	SW	RO	SW	FE	RO	RO	SW	RO	SW	SW	SW	SW	SW	RO	SW	SW	SW	SOC	SW	NV	SW	CR	SW
00:04:59	SW	SW	SW	RO	SW	FE	RO	RO	SW	RO	SW	SW	SW	SW	SW	RO	SW	SW	SW	SOC	SW	NV	SW	CR	SW
00:05:00	SW	SW	SW	RO	SW	FE	RO	RO	SW	RO	SW	SW	SW	SW	SW	RO	SW	SW	SW	SOC	SW	NV	SW	CR	SW
00:05:01	SW	SW	SW	RO	SW	FE	RO	RO	SW	RO	SW	SW	SW	SW	SW	RO	SW	SW	SW	SOC	SW	NV	SW	CR	SW
00:05:02	SW	SW	SW	RO	SOC	FE	RO	RO	SW	RO	SW	SW	SW	SW	SW	RO	SW	BR	SW	SOC	SW	NV	SW	CR	SW
00:05:03	SW	SW	SW	RO	SOC	FE	RO	RO	SW	RO	SW	SW	SW	SW	SW	RO	SW	BR	SW	SOC	SW	NV	SW	CR	SW
00:05:04	SW	SW	SW	RO	SOC	FE	RO	RO	SW	RO	SW	SW	SW	SW	SW	RO	SW	SW	SW	SOC	SW	NV	SW	CR	SW
00:05:05	SW	SW	SW	RO	SOC	FE	RO	RO	SW	RO	SW	SW	SW	SW	SW	RO	SW	SW	SW	SOC	SW	NV	SW	CR	SW
00:05:06	SW	SW	SW	RO	SOC	FE	SW	RO	SW	RO	SW	SW	SW	SW	SW	RO	SW	SW	SW	SOC	SW	NV	SW	CR	SW
00:05:07	SW	SW	SW	RO	SOC	FE	BR	RO	SW	RO	SW	SW	SW	SW	SW	RO	SW	SW	SW	SOC	SW	NV	SW	CR	SW
00:05:08	SW	SW	SW	RO	SOC	FE	SW	RO	SW	RO	SW	SW	SW	SW	SW	RO	NV	SW	SW	SOC	SW	NV	SW	CR	SW
00:05:09	BR	SW	SW	RO	SOC	FE	SW	RO	SW	RO	SW	SW	SW	SW	SW	RO	NV	SW	SW	SOC	SW	NV	SW	CR	SW
00:05:10	BR	SW	SW	RO	SOC	FE	SW	RO	SW	RO	SW	SW	SW	SW	SW	RO	NV	SW	SW	SOC	SW	NV	SW	CR	SW
00:05:11	SW	SW	SW	RO	SW	FE	SW	RO	SW	RO	SW	SW	SW	SW	SW	RO	SW	SW	SW	SOC	SW	NV	SW	CR	SW
00:05:12	SW	SW	SW	RO	SW	FE	SW	RO	SW	RO	SW	SW	SW	SW	SW	RO	SW	SW	SW	SOC	SW	NV	SW	CR	SW
00:05:13	SW	SW	SW	RO	SW	FE	SW	RO	SW	RO	SW	SW	SW	SW	SW	RO	SW	SW	SW	SOC	SW	NV	SW	CR	SW
00:05:14	SW	SW	SW	RO	SW	FE	SW	RO	SW	RO	SW	SW	SW	SW	SW	RO	SW	SW	SW	SOC	SW	NV	SW	CR	SW
00:05:15	SW	SW	SW	RO	SW	FE	SW	RO	SW	RO	SW	SW	SW	SW	SW	RO	SW	SW	SW	SOC	SW	NV	SW	CR	SW
00:05:16	SW	SW	SW	RO	SW	FE	SW	RO	SW	RO	SW	SW	SW	SW	SW	RO	SW	SW	SW	SOC	SW	NV	SW	SW	SW
00:05:17	SW	SW	SW	RO	SW	FE	SW	RO	SW	RO	SW	SW	SW	SW	SW	RO	SW	SW	SW	SOC	SW	NV	SW	SW	SW
00:05:18	SW	SW	SW	RO	SW	FE	SW	RO	SW	RO	SW	SW	SW	SW	SW	RO	SW	SW	SW	SOC	BR	NV	SW	SW	SW
00:05:19	SW	SW	SW	RO	SW	FE	SW	RO	SW	RO	SW	SW	SW	SW	SW	RO	SW	SW	SW	SOC	SW	NV	SW	SW	SW
00:05:20	SW	SW	SW	RO	SW	FE	SW	RO	SW	RO	SW	SW	SW	SW	SW	RO	SW	SW	SW	SOC	SW	NV	SW	SW	SW
00:05:21	SW	SW	SW	RO	SW	FE	SW	RO	SW	RO	SW	SW	SW	SW	SW	RO	SW	SW	SW	SOC	SW	NV	SW	SW	SW
00:05:22	SW	SW	SW	RO	SW	FE	SW	RO	SW	RO	SW	SW	SW	SW	SW	RO	SW	SW	SW	SOC	SW	NV	SW	SW	SW
00:05:23	SW	SW	SW	RO	SW	FE	SW	RO	SW	RO	SW	SW	SW	SW	SW	RO	SW	SW	SW	SOC	SW	NV	SW	SW	SW
00:05:24	SW	SW	SW	RO	SW	FE	SW	RO	SW	RO	SW	SW	SW	SW	SW	RO	SW	SW	SW	SOC	SW	NV	SW	BR	BR
00:05:25	SW	SW	SW	RO	SW	FE	SW	RO	SW	RO	SW	SW	SW	SW	SW	RO	SW	SW	SW	SOC	SW	NV	SW	SW	BR
00:05:26	SW	BR	SW	RO	SW	FE	SW	RO	SW	RO	SW	SW	SW	SW	SW	RO	SW	SW	SW	SOC	SW	NV	SW	SW	SW
00:05:27	SW	SW	SW	RO	SW	FE	SW	RO	SW	RO	SW	SW	SW	SW	SW	RO	SW	SW	SW	SOC	SW	NV	SW	SW	SW
00:05:28	SW	SW	SW	RO	SW	FE	SW	SW	SW	RO	SW	SW	SW	SW	SW	RO	SW	SW	SW	SOC	SW	NV	SW	SW	SW
00:05:29	SW	SW	SW	RO	SW	FE	SW	SW	SW	RO	SW	SW	SW	SW	SW	RO	SW	SW	SW	SOC	SW	NV	SW	SW	SW
00:05:30	SW	SW	SW	RO	SW	FE	SW	BR	SW	RO	SW	SW	SW	SW	SW	RO	SW	SW	SW	SOC	SW	NV	SW	SW	SW
00:05:31	SW	SW	SW	RO	SW	FE	SW	SW	SW	RO	SW	SW	SW	SW	SW	RO	SW	SW	SW	SOC	SW	NV	SW	SW	SW
00:05:32	SW	SW	SW	RO	SW	SW	SW	SW	SW	RO	SW	SW	SW	SW	SW	RO	SW	SW	SW	SOC	SW	SW	SW	SW	SW
00:05:33	SW	SW	SW	RO	SW	SW	SW	SW	SW	RO	SW	SW	SW	SW	SW	RO	SW	SW	SW	SOC	SW	SW	SW	SW	SW
00:05:34	SW	SW	SW	RO	SW	SW	SW	SW	SW	RO	SW	SW	SW	SW	SW	RO	SW	SW	SW	SOC	SW	SW	SW	SW	SW
00:05:35	SW	SW	SW	RO	SW	SW	SW	SW	SW	RO	SW	SW	SW	SW	SW	RO	SW	SW	SW	SOC	SW	SW	SW	SW	SW
00:05:36	SW	SW	SW	RO	SW	BR	SW	SW	SW	RO	SW	SW	SW	SW	SW	RO	SW	SW	SW	SOC	SW	SW	SW	SW	SW
00:05:37	SW	SW	SW	RO	SW	SW	SW	SW	SW	RO	SW	SW	SW	SW	SW	RO	SW	SW	SW	SOC	SW	SW	SW	SW	SW
00:05:38	BR	SW	SW	RO	SW	SW	SW	SW	SW	RO	SW	SW	SW	SW	SW	RO	SW	SW	SW	SOC	SW	SW	SW	SW	SW
00:05:39	SW	SW	SW	RO	SW	SW	SW	SW	SW	RO	SW	SW	SW	SW	SW	RO	SW	SW	SW	SOC	SW	SW	SW	SW	SW
00:05:40	SW	SW	SW	RO	SW	SW	SW	SW	SW	RO	SW	SW	SW	SW	SW	RO	SW	SW	SW	SOC	SW	SW	SW	SW	SW
00:05:41	SW	SW	SW	RO	SW	SW	SW	SW	SW	RO	SW	SW	SW	SW	SW	RO	SW	SW	SW	SOC	SW	SW	SW	SW	SW
00:05:42	SW	SW	SW	RO	SW	SW	SW	SW	SW	RO	SW	SW	SW	SW	SW	RO	SW	SW	SW	SOC	SW	SW	SW	CR	SW
00:05:43	SW	SW	SW	RO	SW	SW	SW	SW	SW	RO	SW	SW	SW	SW	SW	RO	SW	SW	SW	SOC	SW	SW	SW	CR	SW
00:05:44	SW	SW	BR	RO	SW	SW	SW	SW	SW	RO	SW	SW	SW	SW	SW	RO	SW	SW	SW	SOC	SW	SW	SW	CR	SW
00:05:45	SW	SW	SW	RO	SW	SW	SW	SW	SW	RO	SW	SW	SW	SW	SW	RO	SW	SW	SW	SOC	SW	SW	SW	CR	SW
00:05:46	SW	SW	SW	RO	SW	SW	SW	SW	SW	RO	SW	SW	SW	SW	SW	RO	SW	SW	SW	SOC	SW	SW	SW	CR	SW
00:05:47	SW	SW	SW	RO	SW	SW	SW	SW	SW	RO	SW	SW	SW	SW	SW	RO	SW	SW	SW	SOC	SW	SW	SW	CR	SW
00:05:48	SW	SW	SW	RO	BR	SW	SW	SW	SW	RO	SW	SW	SW	SW	SW	RO	SW	SW	SW	SOC	SW	SW	SW	CR	SW
00:05:49	SW	SW	SW	RO	SW	SW	SW	SW	SW	RO	SW	SW	SW	SW	SW	RO	SW	SW	SW	SOC	SW	SW	SW	CR	SW
00:05:50	SW	SW	SW	RO	SW	SW	SW	SW	SW	RO	SW	SW	SW	SW	SW	RO	SW	SW	SW	SOC	SW	SW	SW	CR	SW
00:05:51	SW	SW	SW	RO	SW	SW	SW	SW	SW	RO	SW	SW	SW	SW	SW	RO	SW	SW	SW	SOC	SW	SW	SW	CR	SW
00:05:52	SW	SW	SW	RO	BR	SW	SW	SW	SW	RO	SW	SW	SW	SW	SW	RO	SW	SW	SW	SOC	SW	SW	SW	CR	SW
00:05:53	SW	SW	SW	RO	SW	SW	SW	SW	SW	RO	SW	SW	SW	SW	SW	RO	SW	SW	SW	SOC	SW	SW	SW	CR	SW
00:05:54	SW	SW	SW	RO	SOC	SW	SW	SW	SW	RO	SW	SW	SW	SW	SW	RO	SW	SW	SW	SOC	SW	SW	SW	CR	SW
00:05:55	SW	SW	SW	RO	SOC	SW	SW	SW	SW	RO	SW	SW	SW	SW	SW	RO	SW	SW	SW	SOC	SW	SW	SW	CR	SW
00:05:56	SW	SW	SW	RO	SOC	SW	SW	SW	SW	RO	SW	SW	SW	SW	SW	RO	SW	SW	SW	SOC	SW	SW	SW	CR	SW
00:05:57	SW	SW	BR	RO	SOC	SW	SW	SW	SW	RO	SW	SW	SW	SW	SW	RO	SW	SW	SW	SW	SW	BR	SW	CR	SW
00:05:58	SW	SW	SW	RO	SOC	SW	SW	SW	SW	RO	SW	SW	SW	SW	SW	RO	SW	SW	SW	SW	SW	SW	SW	CR	SW
00:05:59	SW	SW	SW	RO	SOC	SW	SW	SW	SW	RO	SW	SW	SW	SW	SW	RO	SW	SW	SW	BR	SW	SW	SW	CR	SW
00:06:00	SW	SW	SW	RO	SOC	SW	SW	SW	SW	RO	SW	SW	SW	SW	SW	RO	SW	SW	SW	BR	SW	SW	SW	CR	SW
00:06:01	SW	SW	SW	RO	SOC	SW	SW	SW	SW	RO	SW	SW	SW	SW	SW	RO	SW	SW	SW	SW	SW	SW	SW	CR	SW
00:06:02	SW	SW	SW	RO	SOC	SW	SW	SW	SW	RO	SW	SW	SW	SW	SW	RO	SW	SW	SW	SW	SW	SW	SW	CR	SW
00:06:03	SW	SW	SW	RO	SOC	SW	SW	SW	BR	RO	SW	SW	BR	SW	SW	RO	NV	SW	SW	SW	SW	SW	SW	CR	SW
00:06:04	SW	SW	SW	RO	SOC	BR	SW	SW	BR	RO	SW	SW	BR	SW	SW	RO	NV	SW	SW	SW	SW	SW	SW	CR	SW
00:06:05	SW	SW	SW	RO	SOC	BR	SW	SW	SW	RO	SW	SW	SW	SW	SW	RO	NV	SW	SW	SW	SW	SW	SW	CR	SW
00:06:06	SW	SW	SW	RO	SOC	BR	SW	SW	SW	RO	SW	SW	SW	SW	SW	RO	SW	SW	SW	SW	SW	SW	SW	RO	SW
00:06:07	SW	SW	SW	RO	SOC	SW	SW	SW	SW	RO	SW	SW	SW	SW	SW	RO	SW	SW	SW	SW	SW	SW	SW	RO	SW
00:06:08	SW	SW	SW	RO	SOC	SW	SW	SW	SW	RO	SW	SW	SW	SW	SW	RO	SW	SW	SW	SW	SW	SW	SW	RO	SW
00:06:09	SW	SW	SW	RO	SOC	SW	SW	SW	SW	RO	SW	SW	SW	SW	SW	RO	SW	SW	SW	SW	SW	SW	SW	RO	SW
00:06:10	SW	SW	SW	RO	SOC	SW	SW	SW	SW	RO	SW	SW	SW	SW	SW	RO	SW	SW	SW	SW	SW	SW	SW	RO	SW
00:06:11	SW	SW	SW	RO	SOC	SW	SW	SW	SW	RO	SW	SW	SW	SW	SW	RO	SW	SW	SW	SW	SW	SW	SW	RO	SW
00:06:12	FE	SW	SW	RO	SOC	SW	SW	SW	SW	RO	SW	SW	SW	SW	SW	RO	SW	SW	SW	SW	SW	SW	SW	RO	SW
00:06:13	FE	SW	SW	RO	SOC	SW	SW	SW	SW	RO	SW	SW	SW	SW	SW	RO	SW	SW	SW	SW	SW	SW	SW	RO	SW
00:06:14	FE	SW	SW	RO	SOC	SW	SW	SW	SW	RO	SW	SW	SW	SW	SW	RO	SW	SW	SW	SW	SW	SW	SW	RO	SW
00:06:15	FE	SW	SW	RO	SOC	SW	SW	SW	SW	RO	SW	SW	SW	SW	SW	RO	SW	SW	SW	SW	SW	SW	SW	RO	SW
00:06:16	FE	SW	SW	RO	SW	SW	SW	SW	SW	RO	SW	SW	SW	SW	SW	RO	SW	SW	SW	SW	SW	SW	SW	RO	SW
00:06:17	FE	SW	SW	RO	SW	SW	SW	BR	SW	RO	SW	SW	SW	SW	SW	RO	SW	SW	SW	SW	SW	SW	SW	RO	SW
00:06:18	FE	SW	SW	RO	SW	SW	SW	SW	SW	RO	SW	SW	SW	SW	SW	RO	SW	SW	SW	SW	SW	SW	SW	RO	SW
00:06:19	FE	SW	SW	RO	RO	SW	SW	SW	SW	RO	SW	SW	SW	SW	SW	RO	SW	SW	SW	SW	SW	SW	SW	RO	SW
00:06:20	FE	SW	SW	RO	RO	SW	SW	SW	SW	RO	SW	SW	SW	SW	SW	RO	SW	SW	SW	SW	SW	SW	SW	RO	SW
00:06:21	FE	SW	SW	RO	RO	SW	SW	SW	SW	RO	SW	SW	SW	SW	SW	RO	SW	SW	SW	SW	SW	SW	SW	RO	SW
00:06:22	CR	SW	SW	RO	RO	SW	SW	SW	SW	RO	SW	SW	SW	SW	SW	RO	SW	SW	SW	SW	SW	SW	SW	RO	SW
00:06:23	CR	SW	SW	RO	RO	SW	SW	SW	SW	RO	SW	SW	SW	SW	SW	RO	SW	SW	SW	SW	SW	SW	SW	RO	SW
00:06:24	FE	SW	SW	RO	RO	SW	RU	SW	SW	RO	SW	SW	SW	SW	SW	RO	SW	SW	SW	SW	BR	SW	SW	RO	SW
00:06:25	FE	SW	SW	RO	RO	SW	RU	SW	SW	RO	SW	SW	SW	SW	SW	RO	SW	SW	SW	SW	BR	SW	SW	RO	SW
00:06:26	FE	SW	SW	RO	RO	SW	RU	SW	SW	RO	SW	SW	SW	SW	SW	RO	SW	SW	SW	SW	SW	SW	SW	RO	SW
00:06:27	FE	SW	SW	RO	RO	SW	RU	SW	SW	RO	SW	SW	SW	SW	SW	RO	SW	SW	SW	SW	SW	BR	SW	RO	SW
00:06:28	FE	SW	SW	RO	RO	SW	RU	SW	SW	RO	SW	SW	SW	SW	SW	RO	SW	SW	SW	SW	SW	SW	SW	RO	SW
00:06:29	FE	SW	SW	RO	RO	SW	RU	SW	SW	RO	SW	SW	SW	SW	SW	RO	SW	SW	SW	SW	SW	SW	SW	RO	SW
00:06:30	FE	SW	SW	RO	RO	SW	RU	SW	SW	RO	SW	SW	SW	SW	SW	RO	SW	SW	SW	SW	SW	SW	SW	RO	SW
00:06:31	FE	SW	SW	RO	RO	SW	RU	SW	SW	RO	SW	SW	SW	SW	SW	RO	SW	SW	SW	SW	SW	SW	SW	CR	SW
00:06:32	FE	SW	SW	RO	RO	SW	RU	SW	SW	RO	SW	SW	SW	SW	SW	RO	SW	SW	SW	SW	SW	SW	SW	CR	SW
00:06:33	FE	SW	SW	RO	RO	SW	RU	SW	SW	RO	SW	SW	SW	SW	SW	RO	SW	SW	SW	SW	SW	SW	SW	CR	SW
00:06:34	FE	SW	SW	RO	RO	SW	RU	SW	SW	RO	SW	SW	RS	SW	SW	RO	SW	SW	SW	SW	SW	SW	SW	CR	SW
00:06:35	FE	SW	SW	RO	RO	SW	RU	SW	BR	RO	SW	SW	BR	SW	SW	RO	SW	SW	SW	SW	SW	SW	SW	CR	SW
00:06:36	SW	SW	SW	RO	RO	SW	RU	SW	BR	RO	BR	SW	BR	SW	SW	RO	SW	SW	SW	SW	SW	SW	SW	CR	SW
00:06:37	SW	SW	SW	SW	RO	SW	RU	SW	BR	RO	SW	SW	SW	SW	SW	RO	SW	SW	SW	SW	SW	SW	SW	CR	SW
00:06:38	SW	SW	SW	BR	RO	SW	RU	SW	SW	RO	SW	SW	SW	SW	SW	RO	SW	SW	SW	SW	SW	SW	SW	CR	SW
00:06:39	SW	SW	SW	SW	RO	SW	RU	SW	SW	RO	SW	SW	SW	SW	SW	RO	SW	SW	SW	BR	SW	SW	SW	CR	SW
00:06:40	SW	SW	SW	SW	RO	SW	RU	SW	SW	RO	SW	SW	SW	SW	SW	RO	SW	SW	SW	SW	SW	SW	SW	CR	SW
00:06:41	SW	SW	SW	SW	RO	SW	RU	SW	SW	RO	SW	SW	SW	SW	SW	RO	SW	SW	SW	SW	SW	SW	SW	CR	SW
00:06:42	SW	SW	SW	SW	RO	SW	RU	SW	SW	RO	SW	SW	SW	SW	SW	RO	SW	SW	SW	SW	SW	SW	SW	CR	SW
00:06:43	SW	SW	UN	SW	RO	SW	RU	SW	SW	RO	SW	SW	SW	SW	SW	RO	SW	SW	SW	SW	SW	SW	SW	CR	SW
00:06:44	SW	SW	SW	SW	RO	SW	RU	SW	SW	RO	SW	SW	SW	SW	SW	RO	SW	SW	SW	SW	SW	SW	SW	CR	SW
00:06:45	SW	SW	SW	SW	RO	SW	RU	SW	SW	RO	SW	SW	SW	SW	SW	RO	SW	SW	SW	SW	SW	SW	SW	CR	SW
00:06:46	SW	SW	SW	SW	RO	SW	RU	SW	SW	RO	SW	BR	SW	SW	SW	RO	SW	SW	SW	SW	SW	SW	SW	CR	SW
00:06:47	SW	SW	SW	SW	RO	SW	RU	SW	SW	RO	SW	FL	SW	SOC	SW	RO	SW	SW	SW	SW	SW	SW	SW	CR	SW
00:06:48	SW	SW	SW	SW	RO	SW	RU	SW	SW	RO	SW	FL	SW	SOC	SW	RO	BR	SW	SW	SW	SW	SW	SW	CR	SW
00:06:49	SW	SW	SW	SW	RO	SW	RU	SW	SW	RO	SW	SW	SW	SOC	SW	RO	BR	SW	SW	SW	SW	SW	SW	CR	SW
00:06:50	SW	SW	SW	SW	RO	SW	RU	SW	SW	RO	SW	SW	SW	SW	SW	RO	SW	SW	SW	SW	SW	SW	SW	CR	SW
00:06:51	SW	SW	SW	SW	RO	SW	RU	SW	SW	RO	SW	SW	SW	SW	SW	RO	SW	SW	SW	SW	SW	SW	SW	CR	SW
00:06:52	SW	SW	SW	SW	RO	SW	RU	SW	SW	RO	SW	SW	SW	SW	SW	RO	SW	SW	SW	SW	SW	SW	SW	RO	SW
00:06:53	BR	SW	SW	SW	RO	BR	RU	SW	SW	RO	SW	SW	SW	SW	SW	RO	SW	SW	SW	SW	SW	SW	SW	RO	SW
00:06:54	BR	UN	SW	SW	RO	BR	RU	BR	SW	RO	SW	SW	SW	SW	SW	RO	SW	BR	SW	SW	SW	SW	SW	RO	SW
00:06:55	BR	UN	SW	SW	RO	BR	RU	SW	SW	RO	SW	SW	SW	SW	SW	RO	SW	SW	SW	SW	SW	SW	SW	RO	SW
00:06:56	SW	UN	SW	SW	RO	SW	RU	SW	SW	RO	BR	SW	SW	SW	SW	RO	SW	SW	SW	SW	SW	SW	SW	RO	SW
00:06:57	SW	UN	SW	BR	RO	SW	RU	SW	SW	RO	SW	SW	SW	SW	SW	RO	SW	SW	SW	SW	SW	SW	SW	RO	SW
00:06:58	SW	UN	SW	SW	RO	SW	RU	SW	SW	RO	SW	SW	SW	SW	SW	RO	SW	SW	SW	SW	SW	SW	SW	RO	SW
00:06:59	SW	UN	SW	SW	RO	SW	RU	SW	SW	RO	SW	SW	SW	SW	SW	RO	SW	SW	BR	SW	SW	SW	SW	RO	SW
00:07:00	SW	UN	UN	SW	RO	SW	RU	SW	SW	RO	SW	SW	SW	SW	SW	RO	SW	SW	BR	SW	SW	SW	SW	RO	SW
00:07:01	SW	UN	SW	SW	RO	SW	RU	SW	SW	RO	SW	SW	SW	SW	SW	RO	SW	SW	BR	SW	SW	SW	SW	RO	SW
00:07:02	SW	UN	SW	SW	RO	SW	RU	SW	SW	RO	SW	SW	SW	SW	SW	RO	SW	SW	SW	SW	SW	SW	SW	CR	SW
00:07:03	SW	UN	SW	SW	RO	SW	RU	SW	SW	RO	SW	SW	SW	SW	SW	RO	SW	SW	SW	SW	SW	SW	SW	CR	SW
00:07:04	SW	SW	SW	SW	RO	SW	RU	SW	SW	RO	SW	SW	SW	SW	SW	RO	SW	SW	SW	SW	SW	SW	SW	CR	SW
00:07:05	SW	SW	SW	SW	RO	SW	RU	SW	SW	RO	SW	SW	SW	SW	SW	RO	SW	SW	SW	SW	SW	SW	SW	CR	SW
00:07:06	SW	SW	SW	SW	RO	SW	RU	SW	SW	RO	SW	SW	SW	SW	SW	RO	SW	SW	SW	SW	SW	SW	SW	CR	SW
00:07:07	SW	SW	UN	SW	RO	SW	RU	SW	SW	RO	SW	SW	SW	BR	SW	RO	SW	SW	SW	SW	SW	SW	SW	CR	SW
00:07:08	SW	SW	SW	SW	RO	SW	RU	SW	SW	RO	SW	SW	SW	SW	SW	RO	SW	SW	SW	SW	SW	SW	SW	CR	SW
00:07:09	SW	SW	SW	SW	RO	SW	RU	SW	SW	RO	SW	SW	SW	SW	SW	RO	SW	SW	SW	SW	SW	BR	SW	CR	SW
00:07:10	SW	SW	SW	SW	RO	SW	RU	SW	SW	RO	SW	SW	SW	SW	SW	RO	SW	SW	SW	SW	SW	SW	SW	CR	SW
00:07:11	SW	SW	SW	SW	RO	SW	RU	SW	SW	RO	SW	SW	SW	SW	SW	RO	SW	SW	SW	SW	SW	SW	SW	CR	SW
00:07:12	SW	SW	SW	SW	RO	SW	RU	SW	SW	RO	SW	SW	SW	SW	SW	RO	SW	SW	SW	SW	SW	SW	SW	CR	SW
00:07:13	SW	SW	SW	SW	RO	SW	RU	SW	SW	RO	SW	SW	SW	SW	BR	RO	SW	SW	SW	SW	SW	SW	SW	CR	SW
00:07:14	SW	SW	SW	SW	SW	SW	RU	SW	SW	RO	SW	SW	SW	SW	SW	RO	SW	SW	SW	SW	SW	SW	SW	CR	SW
00:07:15	SW	SW	UN	SW	SW	SW	RU	SW	SW	RO	SW	SW	SW	SW	SW	RO	SW	SW	SW	SW	SW	SW	SW	CR	SW
00:07:16	SW	SW	UN	SW	BR	SW	RU	SW	SW	RO	SW	SW	SW	SW	SW	RO	SW	SW	SW	SW	SW	SW	SW	RO	SW
00:07:17	SW	SW	SW	SW	SW	SW	RU	SW	SW	RO	SW	SW	SW	SW	SW	RO	SW	SW	SW	SW	SW	SW	SW	RO	SW
00:07:18	SW	SW	UN	SW	SW	SW	RU	SW	SW	RO	SW	SW	SW	SW	SW	RO	SW	SW	SW	SW	SW	SW	SW	RO	SW
00:07:19	SW	SW	SW	SW	SW	SW	RU	SW	SW	RO	SW	SW	SW	SW	SW	RO	SW	SW	SW	SW	SW	SW	SW	RO	SW
00:07:20	SW	SW	SW	SW	SW	SW	RU	SW	SW	RO	SW	SW	SW	SW	SW	RO	SW	SW	SW	SW	SW	SW	SW	RO	SW
00:07:21	SW	SW	SW	SW	SW	SW	RU	SW	SW	RO	SW	SW	SW	SW	SW	RO	SW	SW	SW	SW	SW	SW	SW	RO	SW
00:07:22	SW	SW	SW	SW	SW	SW	RU	SW	SW	RO	SW	SW	SW	SW	SW	RO	SW	SW	SW	SW	SW	SW	SW	RO	SW
00:07:23	SW	SW	SW	SW	SW	SW	RU	SW	SW	RO	SW	SW	SW	SW	SW	RO	SW	SW	SW	SW	SW	SW	SW	RO	SW
00:07:24	SW	SW	SW	SW	SW	SW	RU	SW	SW	RO	SW	SW	SW	SW	SW	RO	SW	SW	SW	SW	SW	SW	SW	RO	SW
00:07:25	SW	SW	SW	SW	SW	FE	SW	SW	SW	RO	SW	SW	SW	SW	SW	RO	SW	SW	SW	SW	SW	SW	SW	RO	SW
00:07:26	SW	SW	SW	SW	SW	FE	SW	SW	SW	RO	SW	SW	SW	SW	SW	RO	SW	SW	SW	SW	SW	SW	SW	RO	SW
00:07:27	SW	SW	SW	SW	SW	FE	SW	SW	SW	RO	SW	SW	SW	SW	SW	SW	SW	SW	SW	SW	SW	SW	SW	RO	SW
00:07:28	SW	SW	SW	SW	SW	FE	SW	SW	SW	RO	SW	SW	SW	SW	SW	SW	SW	SW	SW	SW	SW	SW	SW	RO	SW
00:07:29	SW	SW	SW	SW	SW	FE	SW	SW	SW	RO	SW	SW	SW	SW	SW	SW	SW	SW	SW	SW	SW	SW	SW	RO	SW
00:07:30	SW	SW	SW	SW	SW	FE	SW	SW	SW	RO	SW	SW	SW	SW	SW	SW	SW	SW	SW	SW	SW	SW	SW	RO	SW
00:07:31	SW	SW	SW	SW	SW	FE	SW	SW	SW	RO	SW	SW	SW	BR	SW	BR	SW	SW	SW	SW	SW	SW	SW	RO	SW
00:07:32	SW	SW	SW	SW	SW	FE	SW	SW	SW	RO	SW	SW	SW	SOC	SW	SW	SW	SW	SW	SW	SW	SW	SW	RO	SW
00:07:33	SW	SW	SW	SW	SW	FE	SW	SW	SW	RO	SW	SW	SW	SOC	SW	SW	SW	SW	SW	SW	SW	SW	SW	RO	SW
00:07:34	SW	SW	SW	SW	SW	FE	RO	SW	SW	RO	SW	SW	SW	SOC	SW	SW	BR	SW	SW	SW	SW	SW	SW	RO	SW
00:07:35	SW	SW	SW	SW	BR	FE	RO	SW	SW	RO	SW	SW	SW	SOC	SW	SW	SW	SW	SW	SW	SW	SW	SW	RO	SW
00:07:36	SW	SW	SW	SW	SW	FE	RO	SW	SW	RO	SW	SW	SW	SW	SW	SW	SW	SW	SW	SW	SW	SW	SW	RO	SW
00:07:37	SW	SW	SW	SW	SW	FE	RO	SW	SW	RO	SW	SW	SW	SW	SW	SW	SW	SW	SW	SW	SW	SW	SW	RO	SW
00:07:38	SW	SW	SW	SW	SW	FE	RO	SW	SW	RO	SW	SW	BR	SW	SW	SW	SW	SW	SW	SW	SW	SW	SW	RO	SW
00:07:39	SW	SW	SW	SW	SW	FE	RO	SW	BR	RO	SW	SW	BR	SW	SW	SW	SW	SW	SW	SW	SW	SW	SW	RO	SW
00:07:40	SW	SW	SW	SW	SW	FE	RO	SW	BR	RO	SW	SW	RS	SW	SW	SW	SW	SW	SW	SW	SW	SW	SW	RO	SW
00:07:41	SW	SW	SW	SW	SW	FE	RO	SW	SW	RO	SW	SW	SW	SW	SW	SW	SW	SW	SW	SW	SW	SW	SW	RO	SW
00:07:42	SW	SW	SW	SW	SW	FE	RO	SW	SW	RO	SW	SW	SW	SW	SW	SW	SW	SW	SW	SW	SW	SW	SW	RO	SW
00:07:43	SW	SW	SW	SW	SW	FE	RO	SW	SW	RO	SW	SW	SW	SW	SW	SW	SW	SW	SW	SW	SW	SW	SW	RO	SW
00:07:44	SW	SW	SW	SW	SW	FE	RO	SW	SW	RO	SW	SW	SW	SW	SW	SW	SW	SW	SW	SW	SW	SW	SW	RO	SW
00:07:45	SW	SW	SW	SW	BR	FE	RO	SW	SW	RO	SW	SW	SW	SW	SW	SW	SW	SW	SW	SW	SW	SW	SW	RO	SW
00:07:46	RO	SW	SW	SW	SW	FE	RO	SW	SW	RO	SW	SW	SW	SW	SW	SW	SW	SW	SW	SW	SW	SW	SW	RO	SW
00:07:47	RO	SW	BR	BR	SW	FE	RO	SW	SW	RO	SW	SW	SW	SW	SW	SW	SW	SW	SW	SW	SW	SW	SW	RO	SW
00:07:48	RO	SW	SW	BR	SW	FE	RO	SW	SW	RO	SW	SW	SW	SW	SW	SW	SW	SW	SW	SW	SW	SW	SW	RO	SW
00:07:49	RO	SW	SW	BR	SW	FE	RO	SW	SW	RO	SW	SW	SW	SW	SW	SW	SW	SW	SW	SW	SW	SW	SW	RO	SW
00:07:50	SW	SW	SW	SW	SW	FE	RO	SW	SW	RO	SW	SW	SW	SW	SW	SW	SW	SW	SW	SW	SW	SW	SW	RO	SW
00:07:51	SW	SW	SW	SW	SW	FE	RO	SW	SW	RO	SW	SW	SW	SW	SW	SW	SW	SW	SW	SW	SW	SW	SW	FE	SW
00:07:52	SW	SW	SW	SW	SW	FE	RO	SW	SW	RO	SW	SW	SW	SW	SW	SW	SW	SW	SW	SW	SW	SW	SW	FE	SW
00:07:53	SW	SW	SW	SW	SW	FE	RO	SW	SW	RO	SW	SW	SW	SW	SW	SW	SW	SW	SW	SW	SW	SW	SW	FE	SW
00:07:54	SW	SW	SW	SW	SW	FE	RO	SW	SW	RO	SW	SW	SW	SW	SW	SW	SW	SW	SW	SW	SW	SW	SW	FE	SW
00:07:55	SW	SW	SW	SW	SW	FE	RO	SW	SW	RO	SW	SW	SW	SW	SW	SW	SW	SW	SW	SW	SW	SW	SW	FE	SW
00:07:56	SW	SW	SW	SW	SW	FE	RO	SW	SW	RO	SW	SW	SW	SW	SW	SW	SW	SW	SW	SW	SW	SW	SW	FE	SW
00:07:57	SW	SW	SW	SW	SW	FE	RO	SW	SW	RO	SW	SW	SW	SW	SW	SW	SW	SW	SW	SW	SW	SW	SW	FE	SW
00:07:58	SW	SW	SW	SW	SW	FE	RO	SW	SW	RO	SW	SW	SW	SW	SW	SW	SW	SW	SW	SW	SW	SW	SW	FE	SW
00:07:59	SW	SW	SW	SW	SW	FE	RO	SW	SW	RO	SW	SW	SW	SW	SW	SW	SW	SW	SW	SW	SW	SW	SW	FE	SW
00:08:00	SW	SW	SW	SW	SW	FE	RO	SW	SW	RO	SW	SW	SW	SW	SW	SW	SW	SW	SW	SW	SW	SW	SW	CR	SW
00:08:01	SW	SW	SW	SW	SW	FE	RO	BR	SW	RO	SW	SW	SW	SW	SW	SW	SW	SW	SW	SW	SW	SW	SW	CR	SW
00:08:02	SW	SW	SW	SW	SW	FE	RO	SW	SW	RO	SW	SW	SW	SW	SW	SW	SW	SW	SW	SW	SW	SW	SW	CR	SW
00:08:03	SW	SW	SW	SW	SW	FE	RO	SW	SW	RO	SW	SW	SW	SW	SW	SW	SW	SW	SW	SW	SW	SW	SW	CR	SW
00:08:04	SW	SW	SW	SW	SW	FE	RO	SW	SW	RO	SW	SW	SW	SW	SW	BR	SW	SW	SW	SW	SW	SW	SW	CR	SW
00:08:05	SW	SW	SW	SW	SW	FE	RO	SW	SW	RO	SW	SW	SW	SW	SW	SW	SW	SW	SW	SW	SW	SW	SW	CR	BR
00:08:06	SW	SW	SW	SW	SW	FE	RO	SW	SW	RO	SW	SW	SW	SW	SW	SW	SW	SW	SW	SW	SW	SW	SW	CR	SW
00:08:07	SW	SW	SW	SW	SW	FE	SW	SW	SW	RO	SW	SW	SW	SW	SW	SW	SW	SW	SW	SW	SW	SW	SW	CR	SW
00:08:08	SW	SW	SW	SW	SW	CR	SW	SW	SW	RO	SW	SW	SW	SW	SW	SW	SW	SW	SW	SW	SW	SW	SW	CR	SW
00:08:09	SW	SW	SW	SW	SW	CR	SW	SW	SW	RO	SW	SW	SW	BR	SW	SW	SW	SW	SW	SW	SW	SW	SW	RO	SW
00:08:10	SW	SW	SW	SW	SW	CR	SW	SW	SW	RO	SW	SW	SW	SW	SW	SW	SW	SW	SW	SW	SW	SW	SW	RO	SW
00:08:11	SW	SW	SW	SW	SW	CR	SW	SW	SW	RO	SW	SW	SW	SW	SW	SW	SW	SW	SW	SW	SW	SW	SW	RO	SW
00:08:12	SW	BR	SW	SW	SW	CR	SW	SW	SW	RO	SW	SW	SW	SW	SW	SW	SW	SW	SW	SW	SW	SW	SW	RO	SW
00:08:13	SW	SW	SW	SW	SW	CR	SW	SW	SW	RO	SW	SW	SW	SW	SW	SW	SW	SW	SW	SW	SW	SW	SW	RO	SW
00:08:14	SW	SW	SW	SW	SW	CR	SW	SW	SW	RO	SW	SW	SW	SW	SW	SW	SW	SW	SW	SW	SW	SW	SW	RO	SW
00:08:15	SW	SW	SW	SW	SW	CR	SW	SW	SW	RO	SW	SW	SW	SW	SW	SW	SW	SW	SW	SW	SW	SW	SW	RO	SW
00:08:16	SW	SW	SW	SW	SW	CR	SW	SW	SW	RO	SW	SW	SW	SW	SW	SW	SW	SW	SW	SW	SW	SW	SW	RO	SW
00:08:17	SW	SW	SW	SW	SW	CR	SW	SW	SW	RO	SW	SW	SW	SW	SW	SW	SW	SW	SW	SW	SW	SW	SW	RO	SW
00:08:18	SW	SW	SW	SW	BR	CR	BR	SW	SW	RO	SW	SW	SW	SW	SW	SW	SW	SW	SW	SW	SW	SW	SW	RO	SW
00:08:19	SW	SW	SW	SW	SW	CR	SW	SW	SW	RO	SW	SW	SW	SW	SW	SW	SW	SW	SW	SW	SW	SW	SW	RO	SW
00:08:20	SW	SW	SW	SW	SW	CR	SW	SW	SW	RO	SW	SW	SW	SW	SW	SW	SW	SW	SW	SW	SW	SW	SW	RO	SW
00:08:21	SW	SW	SW	SW	SW	CR	SW	SW	SW	RO	SW	SW	SW	SW	SW	SW	SW	SW	SW	SW	SW	SW	SW	RO	SW
00:08:22	SW	SW	SW	SW	SW	CR	SW	SW	SW	RO	SW	SW	SW	SW	SW	SW	SW	SW	SW	SW	SW	SW	SW	RO	SW
00:08:23	BR	SW	SW	SW	SW	CR	SW	SW	SW	RO	SW	SW	SW	SW	SW	SW	SW	SW	SW	BR	SW	SW	SW	RO	SW
00:08:24	SW	SW	SW	SW	SW	FE	SW	SW	SW	RO	SW	SW	SW	SW	SW	SW	SW	SW	SW	SW	SW	SW	BR	RO	SW
00:08:25	SW	SW	SW	SW	SW	FE	SW	SW	SW	RO	SW	SW	SW	SW	SW	SW	SW	SW	SW	SW	SW	SW	SW	RO	SW
00:08:26	SW	SW	SW	SW	SW	FE	SW	SW	SW	RO	SW	SW	SW	SW	SW	SW	SW	SW	SW	SW	SW	SW	SW	RO	SW
00:08:27	SW	SW	UN	SW	SW	FE	SW	SW	SW	RO	SW	SW	SW	SW	SW	SW	SW	SW	SW	SW	SW	SW	SW	RO	SW
00:08:28	SW	SW	SW	SW	SW	FE	BR	SW	SW	RO	SW	SW	SW	SW	SW	SW	SW	SW	SW	SW	SW	SW	SW	RO	SW
00:08:29	SW	SW	SW	SW	SW	FE	SW	SW	SW	RO	SW	SW	SW	SW	SW	SW	SW	SW	SW	SW	SW	SW	SW	RO	SW
00:08:30	SW	SW	UN	SW	SW	FE	SW	SW	SW	RO	SW	SW	SW	SW	SW	SW	SW	SW	SW	SW	SW	SW	SW	RO	SW
00:08:31	SW	SW	SW	SW	SW	FE	SW	SW	SW	RO	SW	SW	SW	SW	SW	SW	SW	SW	SW	SW	SW	SW	SW	RO	SW
00:08:32	SW	SW	SW	SW	SW	FE	SW	SW	SW	RO	SW	SW	SW	SW	SW	SW	SW	SW	SW	SW	SW	SW	SW	RO	SW
00:08:33	SW	SW	SW	SW	SW	FE	SW	SW	SW	RO	SW	SW	SW	SW	SW	SW	SW	SW	SW	SW	SW	SW	SW	RO	SW
00:08:34	SW	SW	SW	SW	SW	FE	SW	SW	SW	RO	SW	SW	SW	SW	SW	SW	SW	SW	SW	SW	SW	SW	SW	RO	SW
00:08:35	SW	SW	SW	SW	SW	FE	SW	SW	SW	SW	SW	SW	SW	SW	SW	BR	SW	SW	SW	SW	SW	SW	SW	RO	SW
00:08:36	SW	SW	SW	SW	SW	FE	SW	SW	SW	SW	SW	SW	SW	SW	SW	SW	SW	SW	SW	SW	SW	SW	SW	RO	SW
00:08:37	SW	SW	SW	SW	SW	FE	SW	SW	SW	BR	SW	SW	SW	SW	SW	SW	SW	SW	SW	SW	SW	SW	SW	RO	SW
00:08:38	SW	SW	SW	SW	SW	FE	BR	SW	SW	SW	SW	SW	SW	SW	SW	SW	SW	SW	SW	SW	SW	SW	SW	RO	SW
00:08:39	SW	SW	SW	SW	SW	FE	SW	SW	SW	SW	SW	SW	SW	SW	SW	SW	SW	SW	SW	SW	SW	SW	SW	RO	SW
00:08:40	SW	SW	SW	SW	SW	FE	SW	SW	SW	SW	SW	SW	SW	SW	SW	SW	SW	SW	SW	SW	SW	SW	SW	RO	SW
00:08:41	SW	SW	SW	SW	SW	FE	SW	SW	SW	SW	SW	SW	SW	SW	SW	SW	SW	SW	SW	SW	SW	SW	SW	RO	SW
00:08:42	SW	SW	SW	SW	SW	FE	SW	SW	SW	SW	SW	SW	SW	SW	SW	SW	SW	SW	SW	SW	SW	SW	SW	RO	SW
00:08:43	SW	SW	SW	SW	SW	FE	SW	SW	SW	SW	SW	SW	SW	SW	SW	SW	SW	SW	SW	SW	SW	SW	SW	RO	SW
00:08:44	SW	SW	SW	SW	SW	FE	SW	SOC	SW	SW	SW	SW	SW	SW	SW	SW	NV	SW	SW	SW	SW	SW	SW	RO	SW
00:08:45	SW	SW	SW	SW	SW	FE	SW	SOC	SW	SW	SW	SW	SW	SW	SW	SW	NV	SW	SW	SW	SW	SW	SW	RO	SW
00:08:46	SW	SW	SW	SW	SW	FE	SW	SOC	SW	BR	SW	SW	SW	BR	SW	SW	SW	SW	SW	SW	SW	SW	SW	RO	SW
00:08:47	SW	SW	SW	SW	SW	FE	SW	SOC	SW	SW	SW	SW	SW	SW	SW	SW	SW	SW	SW	SW	SW	SW	SW	RO	SW
00:08:48	SW	SW	UN	SW	SW	FE	SW	SOC	SW	SW	SW	SW	SW	SW	SW	SW	SW	SW	SW	SW	SW	SW	SW	RO	SW
00:08:49	SW	SW	UN	SW	SW	FE	SW	SOC	SW	SW	SW	SW	SW	SW	SW	SW	SW	SW	SW	SW	SW	SW	SW	FE	SW
00:08:50	SW	SW	UN	SW	SW	FE	SW	SOC	SW	SW	SW	SW	SW	SW	SW	SW	SW	SW	SW	SW	SW	SW	SW	FE	SW
00:08:51	SW	SW	SW	SW	SW	FE	SW	SOC	SW	SW	SW	SW	SW	SW	SW	SW	SW	SW	SW	SW	SW	SW	SW	FE	SW
00:08:52	SW	SW	SW	SW	SW	FE	SW	SOC	SW	SW	SW	SW	SW	SW	SW	SW	SW	SW	SW	SW	SW	SW	SW	FE	SW
00:08:53	SW	SW	SW	SW	SW	FE	SW	SOC	SW	SW	SW	SW	SW	SW	SW	SW	SW	SW	SW	SW	SW	SW	SW	FE	SW
00:08:54	SW	SW	SW	SW	SW	FE	SW	SOC	SW	SW	SW	SW	SW	SW	SW	SW	SW	SW	SW	SW	SW	SW	SW	FE	SW
00:08:55	SW	SW	SW	SW	SW	FE	SW	SW	SW	SW	SW	SW	SW	SW	SW	SW	SW	SW	SW	SW	SW	SW	SW	FE	SW
00:08:56	SW	SW	SW	SW	SW	FE	SW	SW	SW	SW	SW	SW	SW	SW	SW	SW	SW	SW	SW	SW	SW	SW	SW	FE	SW
00:08:57	BR	SW	SW	SW	SW	FE	SW	SW	SW	SW	SW	SW	SW	SW	SW	SW	SW	SW	SW	SW	SW	SW	SW	FE	SW
00:08:58	BR	SW	SW	SW	SW	FE	SW	SW	SW	SW	SW	SW	SW	SW	SW	SW	SW	SW	SW	SW	SW	SW	SW	FE	SW
00:08:59	BR	SW	SW	SW	SW	FE	SW	SW	SW	SW	SW	BR	SW	SW	SW	SW	SW	SW	SW	SW	SW	SW	SW	FE	SW
00:09:00	SW	SW	SW	SW	SW	FE	SW	SW	SW	SW	SW	SW	SW	SW	SW	SW	SW	SW	SW	SW	BR	SW	SW	FE	SW
00:09:01	SW	SW	SW	SW	SW	FE	SW	SW	SW	SW	SW	SW	SW	SW	SW	SW	SW	SW	SW	SW	BR	SW	SW	FE	SW
00:09:02	SW	SW	SW	SW	BR	FE	SW	SW	BR	SW	SW	SW	RS	SW	SW	SW	SW	SW	SW	SW	BR	SW	SW	FE	SW
00:09:03	SW	SW	SW	SW	SW	FE	SW	SW	BR	SW	SW	SW	RS	SW	SW	SW	SW	BR	SW	SW	BR	SW	SW	FE	SW
00:09:04	SW	SW	SW	SW	SW	FE	SW	SW	BR	SW	SW	SW	BR	SW	SW	SW	SW	BR	SW	SW	SW	SW	SW	CR	SW
00:09:05	SW	SW	SW	SW	SW	FE	SW	SW	BR	SW	SW	SW	BR	SW	SW	SW	SW	SW	SW	SW	SW	SW	SW	CR	SW
00:09:06	SW	SW	SW	SW	SW	FE	SW	SW	BR	SW	SW	SW	SW	SW	SW	SW	SW	SW	SW	SW	SW	SW	RU	CR	SW
00:09:07	SW	SW	SW	SW	SW	FE	SW	SW	SW	SW	SW	SW	SW	SW	SW	SW	SW	SW	SW	SW	SW	SW	RU	CR	SW
00:09:08	SW	SW	SW	SW	SW	FE	SW	SW	SW	SW	SW	SW	SW	SW	SW	SW	SW	SW	SW	SW	SW	SW	RU	CR	SW
00:09:09	SW	SW	UN	SW	SW	FE	SW	SW	SW	SW	SW	SW	SW	SW	SW	SW	SW	SW	SW	SW	SW	SW	RU	CR	SW
00:09:10	SW	SW	SW	SW	SW	FE	SW	SW	SW	SW	SW	SW	SW	SW	SW	SW	SW	SW	SW	SW	SW	SW	RU	CR	SW
00:09:11	SW	SW	SW	SW	SW	FE	SW	SW	SW	SW	SW	SW	SW	SW	SW	SW	SW	SW	SW	SW	SW	SW	RU	CR	SW
00:09:12	SW	SW	SW	SW	SW	FE	SW	SW	SW	SW	SW	SW	SW	SW	SW	SW	SW	SW	SW	SW	SW	SW	RU	SW	SW
00:09:13	SW	SW	SW	SW	SW	FE	SW	SW	SW	SW	SW	SW	SW	SW	SW	SW	SW	SW	SW	SW	SW	SW	RU	SW	SW
00:09:14	SW	SW	SW	SW	SW	FE	SW	SW	SW	SW	SW	SW	SW	SW	SW	SW	SW	SW	SW	SW	SW	SW	RU	SW	SW
00:09:15	SW	SW	SW	SW	SW	FE	BR	BR	SW	SW	SW	SW	SW	SW	SW	SW	SW	SW	BR	SW	SW	SW	RU	SW	SW
00:09:16	SW	SW	SW	SW	SW	FE	SW	SW	SW	SW	SW	SW	SW	SW	SW	SW	SW	SW	SW	SW	SW	SW	RU	SW	SW
00:09:17	SW	SW	SW	SW	SW	RO	SW	SW	SW	SW	SW	SW	SW	SW	SW	SW	SW	SW	SW	SW	SW	SW	RU	SW	SW
00:09:18	SW	SW	SW	SW	SW	RO	SW	SW	SW	SW	SW	SW	SW	SW	SW	SW	SW	SW	SW	SW	SW	SW	RU	SW	SW
00:09:19	FE	SW	SW	SW	SW	RO	SW	SW	SW	SW	SW	SW	SW	SW	SW	SW	SW	SW	SW	SW	SW	SW	RU	SW	SW
00:09:20	FE	SW	SW	SW	SW	RO	SW	SW	SW	SW	SW	SW	SW	SW	SW	SW	SW	BR	SW	SW	SW	SW	RU	SW	SW
00:09:21	FE	SW	SW	SW	SW	RO	SW	SW	SW	SW	SW	SW	SW	SW	SW	SW	SW	BR	SW	SW	SW	SW	RU	BR	SW
00:09:22	FE	SW	SW	SW	SW	RO	SW	SW	SW	SW	SW	SW	SW	SW	SW	SW	SW	SW	SW	SW	SW	SW	RU	SW	SW
00:09:23	FE	SW	SW	SW	SW	FE	SW	SW	SW	SW	SW	SW	SW	SW	SW	SW	SW	SW	SW	SW	SW	SW	RU	SW	SW
00:09:24	FE	SW	SW	SW	SW	FE	SW	SW	SW	BR	BR	SW	SW	SW	SW	SW	SW	SW	SW	SW	SW	SW	RU	SW	SW
00:09:25	CR	SW	SW	SW	SW	FE	SW	SW	SW	SW	SW	SW	SW	SW	SW	SW	SW	SW	SW	SW	SW	SW	RU	SW	SW
00:09:26	SW	SW	SW	SW	SW	FE	SW	SW	SW	SW	SW	SW	SW	SW	SW	SW	SW	SW	SW	SW	SW	SW	RU	SW	SW
00:09:27	SW	SW	SW	SW	SW	FE	SW	SW	SW	SW	SW	SW	SW	SW	SW	SW	SW	SW	SW	SW	SW	RO	RU	SW	SW
00:09:28	SW	SW	UN	SW	SW	FE	SW	SW	SW	SW	SW	SW	SW	SW	SW	SW	BR	SW	SW	SW	SW	RO	RU	SW	SW
00:09:29	SW	SW	SW	SW	SW	FE	SW	SW	SW	SW	SW	SW	SW	SW	SW	BR	BR	SW	SW	BR	SW	RO	RU	CR	SW
00:09:30	CR	SW	SW	SW	SW	FE	SW	SW	SW	SW	SW	SW	SW	SW	SW	SW	SW	SW	SW	BR	SW	RO	RU	CR	SW
00:09:31	CR	SW	SW	SW	SW	FE	SW	SW	SW	SW	SW	SW	SW	SW	SW	SW	SW	SW	SW	SW	SW	RO	RU	CR	SW
00:09:32	FE	SW	SW	SW	SW	FE	RO	SW	SW	SW	SW	SW	SW	SW	SW	SW	SW	SW	SW	SW	SW	SW	RU	CR	SW
00:09:33	FE	SW	SW	SW	SW	FE	RO	SW	SW	SW	SW	SW	SW	SW	SW	SW	SW	SW	SW	SW	SW	SW	RU	CR	SW
00:09:34	FE	SW	SW	SW	SW	FE	RO	SW	SW	SW	SW	SW	SW	SW	SW	SW	SW	SW	SW	SW	SW	SW	RU	CR	SW
00:09:35	FE	SW	SW	SW	SW	FE	RO	SW	SW	SW	SW	SW	SW	SW	SW	SW	SW	SW	SW	SW	SW	SW	RU	CR	SW
00:09:36	FE	SW	SW	SW	SW	FE	RO	SW	SW	SW	SW	SW	SW	SW	SW	SW	SW	SW	SW	SW	SW	SW	RU	CR	SW
00:09:37	FE	SW	SW	SW	SW	FE	RO	SW	SW	SW	SW	SW	SW	SW	SW	SW	SW	SW	SW	SW	SW	SW	RU	CR	SW
00:09:38	FE	SW	SW	SW	SW	FE	RO	SW	SW	SW	SW	SW	SW	SW	SW	SW	SW	SW	SW	SW	SW	SW	RU	CR	SW
00:09:39	FE	SW	SW	SW	SW	FE	RO	SW	SW	SW	SW	SW	SW	SW	SW	SW	SW	SW	SW	SW	SW	SW	RU	CR	SW
00:09:40	CR	SW	SW	SW	SW	FE	RO	SW	SW	SW	SW	SW	SW	SW	SW	SW	SW	SW	SW	SW	SW	SW	RU	CR	SW
00:09:41	CR	SW	SW	SW	SW	FE	RO	SW	SW	SW	SW	SW	SW	SW	SW	SW	SW	SW	SW	SW	SW	SW	RU	CR	SW
00:09:42	CR	SW	SW	SW	SW	FE	RO	SW	SW	SW	SW	SW	SW	SW	SW	SW	SW	SW	SW	SW	SW	SW	RU	CR	SW
00:09:43	CR	SW	SW	SW	SW	FE	RO	SW	SW	SW	SW	SW	SW	SW	SW	SW	SW	SW	SW	SW	SW	SW	RU	CR	SW
00:09:44	CR	SW	SW	SW	SW	SW	RO	SW	SW	SW	SW	SW	SW	SW	SW	SW	SW	SW	SW	SW	SW	SW	RU	RO	SW
00:09:45	RO	SW	SW	SW	SW	BR	RO	SW	SW	SW	SW	SW	SW	RU	SW	SW	SW	SW	SW	SW	SW	SW	RU	RO	SW
00:09:46	RO	SW	SW	SW	SW	SW	RO	SW	SW	SW	SW	SW	SW	RU	SW	SW	SW	SW	SW	SW	SW	SW	RU	RO	SW
00:09:47	RO	SW	SW	SW	SW	SW	RO	SW	SW	SW	SW	SW	SW	RU	SW	SW	SW	SW	SW	SW	SW	SW	RU	RO	SW
00:09:48	RO	SW	SW	SW	SW	SW	RO	SW	SW	SW	SW	SW	SW	RU	SW	SW	SW	SW	SW	SW	SW	SW	RU	RO	SW
00:09:49	RO	SW	SW	SW	SW	SW	RO	SW	SW	SW	SW	SW	SW	RU	SW	SW	SW	SW	SW	SW	SW	SW	RU	RO	SW
00:09:50	RO	SW	SW	SW	SW	SW	RO	SW	SW	SW	SW	SW	SW	RU	SW	SW	SW	SW	SW	SW	SW	SW	RU	RO	SW
00:09:51	RO	SW	SW	SW	SW	SW	RO	SW	SW	SW	SW	SW	SW	RU	SW	SW	SW	SW	SW	SW	SW	SW	RU	RO	SW
00:09:52	RO	SW	SW	SW	SW	SW	RO	SW	SW	SW	SW	SW	SW	RU	SW	SW	SW	SW	SW	SW	SW	SW	RU	RO	SW
00:09:53	RO	SW	SW	SW	SW	SW	RO	SW	SW	SW	SW	SW	SW	RU	SW	SW	SW	SW	SW	SW	BR	SW	RU	RO	SW
00:09:54	RO	SW	SW	SW	BR	SW	RO	SW	SW	SW	SW	SW	SW	RU	SW	SW	SW	SW	SW	SW	BR	SW	RU	RO	SW
00:09:55	RO	SW	SW	SW	SW	SW	RO	SW	SW	SW	SW	SW	SW	RU	SW	SW	SW	SW	SW	SW	SW	SW	RU	RO	SW
00:09:56	RO	SW	SW	SW	SW	SW	RO	SW	SW	SW	SW	SW	SW	RU	SW	SW	SW	SW	SW	SW	SW	BR	RU	RO	SW
00:09:57	RO	SW	SW	SW	SW	SW	RO	SW	SW	SW	SW	SW	SW	RU	SW	SW	SW	SW	SW	SW	SW	SW	RU	RO	SW
00:09:58	CR	SW	SW	SW	SW	SW	RO	SW	SW	SW	SW	SW	SW	RU	SW	SW	SW	SW	SW	SW	SW	SW	RU	RO	SW
00:09:59	CR	SW	SW	SW	SW	SW	SOC	SW	SW	SW	SW	SW	SW	RU	SW	SW	SW	SW	SW	SW	SW	SW	RU	RO	SW
00:10:00	CR	SW	SW	SW	SW	SW	SOC	SW	SW	SW	SW	SW	SW	RU	SW	SW	SW	SW	SW	SW	SW	SW	RU	RO	SW
00:10:01	CR	SW	UN	SW	SW	SW	SOC	SW	SW	SW	SW	SW	SW	RU	SW	SW	SW	SW	SW	SW	SW	SW	RU	RO	SW
00:10:02	CR	SW	SW	SW	SW	SW	SW	SW	SW	SW	SW	SW	SW	RU		SW	SW	SW	SW	SW	SW	SW	RU	RO	SW
00:10:03	CR	SW	SW	SW	SW	SW	SW	SW	SW	SW	SW	SW	SW	RU		SW	SW	SW	SW	SW	SW	SW	RU	RO	SW
00:10:04	CR	SW	SW	SW	SW	SW	SW	SW	SW	SW	SW	SW	SW	RU		SW	SW	SW	SW	SW	SW	SW	RU	RO	SW
00:10:05	CR	SW	UN	SW	SW	SW	SW	SW	SW	SW	SW	SW	SW	RU		SW	SW	SW	SW	SW	SW	BR	RU	SW	SW
00:10:06	CR	SW	SW	SW	SW	SOC	SW	SW	SW	SW	SW	SW	SW	RU		SW	SW	SW	SW	SW	SW	SW	RU	SW	SW
00:10:07	CR	SW	SW	SW	SW	SOC	SW	SW	SW	SW	SW	SW	SW	RU		SW	SW	SW	SW	SW	SW	SW	RU	SW	SW
00:10:08	CR	SW	SW	SW	SW	SW	SW	SW	SW	SW	SW	SW	SW	RU		SW	SW	SW	SW	SW	SW	SW	RU	SW	SW
00:10:09	CR	SW	SW	SW	SW	SW	SW	SW	SW	SW	BR	SW	SW	RU		SW	SW	SW	BR	SW	SW	SW	RU	SW	SW
00:10:10	CR	SW	SW	SW	SW	SW	SW	SW	SW	SW	SW	SW	SW	RU		SW	SW	SW	SW	SW	SW	SW	RU	BR	SW
00:10:11	CR	SW	SW	SW	SW	SW	SW	SW	SW	SW	SW	SW	RS	RU		SW	SW	SW	SW	SW	SW	SW	RU	SW	SW
00:10:12	CR	SW	SW	SW	SW	SW	SW	SW	SW	SW	SW	SW	RS	RU		SW	SW	SW	SW	SW	SW	SW	RU	SW	SW
00:10:13	CR	SW	SW	SW	SW	SW	SW	SW	SW	SW	SW	BR	SW	RU		SW	SW	SW	SW	SW	SW	SW	RU	SW	SW
00:10:14	CR	SW	SW	SW	SW	SW	SW	SW	SW	SW	SW	SW	SW	RU		SW	SW	SW	SW	SW	SW	SW	RU	SW	SW
00:10:15	CR	SW	SW	SW	SW	SW	SW	SW	SW	SW	SW	SW	SW	RU		SW	SW	SW	SW	SW	SW	SW	RU	SW	SW
00:10:16	CR	SW	SW	SW	SW	SW	SW	BR	SW	SW	SW	SW	SW	RU		SW	SW	SW	SW	SW	SW	SW	RU	SW	SW
00:10:17	CR	SW	UN	FE	SW	BR	SW	SW	SW	SW	SW	SW	SW	RU		SW	SW	SW	SW	SW	SW	SW	RU	SW	SW
00:10:18	CR	SW	SW	FE	SW	SW	SW	SW	SW	BR	SW	SW	SW	RU		SW	SW	SW	SW	SW	SW	SW	RU	SW	SW
00:10:19	SW	SW	SW	FE	SW	SW	SW	SW	SW	SW	SW	SW	SW	RU		SW	SW	SW	SW	SW	SW	SW	RU	SW	SW
00:10:20	SW	SW	SW	FE	SW	SW	SW	SW	SW	SW	SW	SW	SW	RU		SW	SW	SW	SW	SW	SW	SW	RU	SW	SW
00:10:21	SW	SW	SW	FE	SW	SW	SW	SW	SW	SW	SW	SW	SW	RU		RO	SW	SW	SW	SW	BR	SW	RU	SW	SW
00:10:22	SW	SW	SW	FE	SW	SW	SW	SW	SW	SW	SW	SW	SW	RU		RO	SW	SW	SW	SW	BR	SW	RU	SW	SW
00:10:23	SW	SW	SW	FE	SW	SW	SW	SW	SW	SW	SW	SW	SW	RU		RO	SW	SW	SW	SW	BR	SW	RU	SW	SW
00:10:24	SW	SW	SW	FE	SW	SW	SW	SW	SW	SW	SW	SW	SW	RU		RO	SW	SW	SW	SW	SW	SW	RU	SW	SW
00:10:25	SW	SW	UN	FE	SW	SW	SW	SW	BR	SW	SW	SW	SW	RU		RO	SW	SW	SW	SW	SW	SW	RU	SW	SW
00:10:26	SW	SW	SW	FE	SW	SW	SW	SW	SW	SW	BR	SW	SW	RU		RO	SW	SW	SW	SW	SW	SW	RU	SW	SW
00:10:27	SW	SW	SW	FE	SW	SW	SW	SW	SW	SW	SW	SW	SW	RU		RO	SW	SW	SW	SW	SW	SW	RU	SW	SW
00:10:28	SW	SW	SW	FE	SW	SW	SW	SW	SW	SW	SW	SW	SW	RU		RO	SW	SW	SW	SW	SW	SW	RU	SW	SW
00:10:29	FE	SW	SW	FE	SW	SW	SW	SW	SW	FEEEDING	SW	SW	SW	RU		RO	SW	SW	SW	SW	SW	SW	RU	SW	SW
00:10:30	FE	SW	SW	FE	SW	SW	SW	SW	SW	FEEEDING	SW	SW	SW	RU		RO	SW	SW	SW	SW	SW	SW	RU	SW	SW
00:10:31	FE	SW	SW	FE	SW	SW	SW	SW	SW	FEEEDING	SW	SW	SW	RU		RO		SW	SW	SW	SW	SW	RU	RO	SW
00:10:32	FE	SW	UN	FE	SW	SW	SOC	SW	SW	FEEEDING	SW	BR	SW	RU		RO		SW	SW	SW	SW	SW	RU	RO	SW
00:10:33	FE	SW	SW	FE	SW	SW	SOC	SW	SW	FEEEDING	SW	SW	SW	RU		RO		SW	SW	SW	SW	SW	RU	RO	SW
00:10:34	CR	SW	SW	FE	SW	SW	SOC	SW	SW	FEEEDING	SW	SW	SW	RU		RO		SW	SW	SW	SW	SW	RU	RO	SW
00:10:35	CR	SW	SW	FE	BR	SW	SOC	SW	SW	FEEEDING	SW	SW	SW	RU		RO		SW	SW	SW	SW	RO	SW	RO	SW
00:10:36	FE	SW	SW	FE	SW	SW	SOC	SW	SW	FEEEDING	SW	SW	SW	RU		RO		SW	SW	SW	SW	RO	SW	RO	SW
00:10:37	FE	SW	SW	FE	SW	SW	SOC	SW	SW	FEEEDING	SW	SW	SW	RU		RO		SW	SW	SW	SW	RO	SW	RO	SW
00:10:38	FE	SW	SW	FE	SW	SW	SOC	SW	SW	FEEEDING	SW	SW	SW	RU		RO		SW	BR	SW	SW	RO	SW	RO	SW
00:10:39	FE	SW	SW	FE	SW	SW	SOC	SW	SW	FEEEDING	SW	SW	SW	RU		RO		SW	SW	SW	SW	RO	SW	RO	SW
00:10:40	FE	SW	SW	FE	SW	SW	SOC	SW	SW	FEEEDING	SW	SW	SW	RU		RO		SW	SW	SW	SW	RO	SW	SW	SW
00:10:41	FE	SW	SW	FE	SW	BR	SOC	SW	SW	FEEEDING	SW	SW	SW	RU		RO		SW	SW	SW	SW	RO	SW	SW	SW
00:10:42	FE	SW	SW	FE	SW	BR	SOC	SW	SW	FEEEDING	SW	SW	SW	RU		RO		SW	SW	SW	SW	RO	SW	SW	SW
00:10:43	CR	SW	SW	FE	SW	BR	SW	SW	SW	FEEEDING	SW	SW	SW	RU		RO		SW	SW	SW	SW	RO	SW	SW	SW
00:10:44	CR	SW	SW	FE	SW	BR	SW	SW	SW	FEEEDING	BR	SW	SW	RU		RO		SW	SW	SW	SW	RO	SW	SW	SW
00:10:45	CR	SW	SW	FE	SW	SW	RO	SW	SW	FEEEDING	SW	SW	SW	RO		RO		SW	SW	SW	SW	SW	SW	SW	SW
00:10:46	CR	SW	SW	FE	SW	SW	RO	SW	SW	FEEEDING	SW	SW	SW	RO		RO		SW	SW	SW	SW	SW	BR	SW	SW
00:10:47	CR	SW	SW	FE	SW	SW	RO	SW	SW	FEEEDING	SW	SW	SW	RO		RO		SW	SW	SW	SW	SW	SW	SW	SW
00:10:48	CR	SW	SW	FE	SW	SW	RO	SW	SW	FEEEDING	SW	SW	SW	RO		RO		SW	SW	SW	SW	SW	SW	SW	SW
00:10:49	CR	SW	SW	FE	SW	SW	RO	SW	SW	FEEEDING	SW	SW	SW	RO		RO		BR	SW	SW	SW	SW	SW	SW	SW
00:10:50	CR	SW	SW	FE	SW	SW	RO	SW	SW	FEEEDING	SW	SW	SW	RO		RO		FL	SW	SW	SW	SW	SW	SW	SW
00:10:51	CR	SW	SW	FE	SW	SW	RO	SW	SW	FEEEDING	SW	SW	SW	RO		RO		SW	SW	SW	SW	SW	SW	SW	SW
00:10:52	CR	SW	SW	FE	SW	SW	RO	SW	SW	FEEEDING	SW	SW	SW	RO		RO		SW	SW	SW	SW	SW	SW	SW	SW
00:10:53	CR	SW	SW	FE	SW	SW	RO	SW	SW	FEEEDING	SW	SW	SW	RO		RO		SW	SW	SW	SW	SW	SW	SW	SW
00:10:54	CR	SW	SW	FE	SW	SW	RO	SW	SW	FEEEDING	SW	SW	SW	RO		RO		SW	SW	BR	SW	SW	SW	SW	SW
00:10:55	CR	SW	SW	FE	SW	SW	SW	SW	SW	FEEEDING	SW	SW	SW	RO		RO		SW	SW	SW	SW	SW	RO	SW	SW
00:10:56	FE	SW	SW	FE	SW	SW	SW	SW	SW	FEEEDING	SW	SW	SW	RO		RO		SW	SW	BR	SW	SW	RO	SW	SW
00:10:57	FE	SW	SW	FE	SW	SW	SW	SW	SW	FEEEDING	SW	SW	NV	RO		RO		SW	SW	SW	SW	SW	RO	BR	SW
00:10:58	FE	SW	SW	FE	SW	SW	SW	SW	SW	FEEEDING	SW	SW	NV	RO		RO		SW	SW	SW	SW	SW	RO	SW	SW
00:10:59	FE	SW	SW	FE	SW	SW	SW	SW	SW	FEEEDING	SW	SW	NV	SW		RO		SW	SW	SW	SW	SW	RO	SW	SW
00:11:00	FE	SW	SW	FE	SW	SW	SW	SW	SW	FEEEDING	SW	SW	NV	SW		RO		SW	SW	SW	SW	SW	RO	SW	SW
00:11:01	FE	SW	SW	SW	SW	SW	SW	SW	SW	FEEEDING	SW	SW	NV	SW		RO		SW		SW	SW	SW	RO	SW
00:11:02	FE	SW	SW	SW	SW	SW	SW	SW	SW	FEEEDING	SW	SW	NV	SW		RO		SW		SW	SW	SW	RO	SW
00:11:03	FE	SW	SW	SW	SW	SW	SW	SW	SW	FEEEDING	SW	SW	NV	SW		RO		SW		SW	SW	SW	RO	SW
00:11:04	FE	SW	SW	SW	SW	SW	SW	SW	SW	FEEEDING	SW	SW	NV	SW		RO		SW		SW	SW	SW	RO	SW
00:11:05	FE	SW	SW	SW	SW	SW	SW	SW	SW	FEEEDING	SW	SW	NV	SW		RO		SW		SW	BR	SW	RO	SW
00:11:06	FE	SW	SW	SW	SW	SW	SW	SW	SW	FEEEDING	SW	SW	NV	SW		RO		SW		SW	BR	SW	RO	SW
00:11:07	FE	SW	SW	SW	SW	SW	SW	SW	SW	FEEEDING	SW	SW	NV	SW		RO		SW		SW	BR	SW	RO	SW
00:11:08	FE	SW	SW	SW	SW	SW	SW	SW	SW	FEEEDING	SW	SW	NV	SW		RO		SW		SW	SW	SW	SW	SW
00:11:09	CR	SW	SW	SW	SW	SW	SW	SW	SW	FEEEDING	SW	SW	NV	SW		RO		SW		SW	SW	SW	SW	SW
00:11:10	CR	SW	SW	SW	SW	SW	SW	SW	SW	FEEEDING	SW	SW	NV	SW		RO		SW		SW	SW	SW	SW	SW
00:11:11	CR	SW	SW	SW	SW	SW	SOC	SW	SW	FEEEDING	SW	SW	NV	SW		RO		SW		SW	SW	SW	BR	SW
00:11:12	CR	SW	SW	SW	SW	SW	SOC	SW	SW	FEEEDING	SW	SW	NV	SW		RO		SW		SW	SW	SW	BR	SW
00:11:13	CR	SW	SW	BR	SW	SW	SOC	SW	SW	FEEEDING	SW	SW	NV	SW		RO		SW		SW	SW	SW	SW	SW
00:11:14	CR	SW	SW	SW	SW	SW	SOC	SW	SW	FEEEDING	SW	SW	NV	SW		RO		SW		SW	SW	SW	SW	SW
00:11:15	SW	SW	SW	SW	SW	SW	SOC	SW	SW	FEEEDING	SW	SW	NV	SW		RO		SW		SW	SW	SW	SW	SW
00:11:16	SW	SW	SW	SW	SW	SW	SOC	SW	SW	FEEEDING	SW	SW	NV	SW		RO		SW		SW	SW	SW	SW	SW
00:11:17	SW	SW	SW	SW	SW	SW	SOC	SW	SW	FEEEDING	SW	SW	NV	SW		RO		SW		SW	SW	SW	SW	SW
00:11:18	BR	SW	SW	SW	SW	SW	SOC	SW	SW	FEEEDING	SW	SW	NV	SW		RO		SW		SW	SW	SW	SW	SW
00:11:19	SW	SW	SW	SW	SW	SW	SW	SW	SW	FEEEDING	SW	SW	NV	SW		RO		SW		SW	SW	SW	SW	SW
00:11:20	SW	SW	SW	SW	SW	SW	SW	SW	SW	FEEEDING	SW	SW	NV	SW		RO		SW		SW	SW	SW	SW	SW
00:11:21	SW	SW	SW	SW	SW	SW	SW	SW	SW	FEEEDING	SW	SW	NV	SW		RO		SW		SW	SW	SW	SW	SW
00:11:22	SW	SW	SW	SW	SW	SW	SW	SW	SW	FEEEDING	SW	SW	NV	SW		RO		SW		SW	SW	SW	SW	SW
00:11:23	SW	SW	SW	SW	SW	SW	SW	SW	SW	FEEEDING	SW	SW	NV	BR		RO		SW		SW	SW	SW	SW	SW
00:11:24	SW	SW	SW	SW	SW	SW	SW	SW	SW	FEEEDING	SW	SW	NV	SW		RO		SW		SW	SW	SW	SW	SW
00:11:25	SW	SW	SW	SW	SW	SW	SW	SW	SW	FEEEDING	SW	SW	NV	SW		RO		SW		SW	SW	SW	SW	SW
00:11:26	CR	SW	SW	SW	SW	SW	SW	SW	SW	FEEEDING	SW	SW	NV	SW		RO		SW		SW	SW	SW	SW	SW
00:11:27	CR	SW	SW	SW	SW	SW	SW	SW	SW	FEEEDING	SW	SW	NV	SW		RO		SW		SW	SW	SW	SW	SW
00:11:28	CR	SW	SW	SW	SW	SW	SW	SW	SW	FEEEDING	SW	BR	NV	SW		RO		SW		SW	SW	SW	SW	SW
00:11:29	CR	SW	SW	SW	SW	SW	SW	SW	SW	FEEEDING	SW	SW	NV	SW		RO		SW		SW	SW	SW	SW	SW
00:11:30	CR	SW	SW	SW	BR	SW	RO	SW	SW	FEEEDING	SW	SW	NV	SW		RO		BR		SW	SW	SW	SW	SW
00:11:31	CR	SW	UN	SW	SW	SW	RO	SW	SW	FEEEDING	SW	SW	NV	SW		RO		SW		SW	SW	SW	SW	SW
00:11:32	CR	SW	SW	SW	SW	SW	RO	SW	SW	FEEEDING	SW	SW	NV	SW		RO		SW		SW	SW	SW	SW	SW
00:11:33	CR	SW	SW	SW	SW	SW	RO	SW	SW	FEEEDING	SW	SW	NV	SW		RO		SW		SW	SW	BR	SW	SW
00:11:34	CR	SW	SW	SW	SW	SW	RO	SW	SW	FEEEDING	SW	SW	NV	SW		RO		SW		SW	SW	BR	SW	SW
00:11:35	FE	SW	SW	SW	SW	SW	RO	SW	SW	FEEEDING	SW	SW	NV	SW		RO		SW		SW	SW	SW	SW	SW
00:11:36	FE	SW	SW	SW	SW	SW	RO	SW	SW	FEEEDING	SW	SW	NV	SW		RO		SW		SW	SW	SW	SW	SW
00:11:37	FE	SW	SW	SW	SW	SW	RO	SW	SW	FEEEDING	RS	SW	NV	SW		RO		SW		SW	SW	SW	SW	SW
00:11:38	FE	SW	SW	SW	SW	SW	RO	SW	SW	FEEEDING	BR	SW	NV	SW		RO		SW		SW	SW	SW	SW	SW
00:11:39	FE	SW	SW	SW	SW	SW	RO	SW	SW	FEEEDING	SW	SW	NV	SW		RO		SW		SW	SW	SW	SW	SW
00:11:40	FE	SW	SW	SW	SW	SW	RO	SW	SW	FEEEDING	SW	SW	NV	SW		RO		SW		SW	SW	SW	SW	SW
00:11:41	FE	SW	SW	SW	SW	SW	RO	SW	SW	FEEEDING	SW	SW	SW	SW		RO		SW		SW	SW	SW	BR	SW
00:11:42	FE	SW	SW	SW	SW	SW	RO	SW	SW	FEEEDING	SW	SW	SW	SW		RO		SW		SW	SW	SW	SW	SW
00:11:43	FE	SW	SW	SW	SW	SW	SW	SW	SW	FEEEDING	SW	SW	SW	SW		RO		SW		SW	SW	SW	SW	SW
00:11:44	CR	SW	SW	SW	SW	SW	SW	SW	SW	FEEEDING	NV	SW	SW	SW		RO		SW		SW	SW	SW	SW	SW
00:11:45	CR	SW	UN	SW	SW	SW	SW	SW	SW	FEEEDING	NV	SW	SW	SW		RO		SW		SW	SW	SW	SW	SW
00:11:46	CR	SW	UN	SW	SW	SW	SW	SW	SW	FEEEDING	NV	SW	SW	SW		RO		SW		SW	SW	SW	SW	SW
00:11:47	CR	SW	SW	SW	SW	SW	SW	SW	SW	FEEEDING	NV	SW	SW	SW		RO		SW		SW	SW	SW	SW	SW
00:11:48	FE	SW	SW	SW	SW	SW	SW	SW	SW	FEEEDING	NV	SW	SW	SW		RO		SW		SW	SW	SW	RO	SW
00:11:49	FE	SW	SW	SW	SW	SW	SW	SW	SW	FEEEDING	NV	SW	SW	SW		RO		SW		SW	SW	SW	RO	SW
00:11:50	FE	SW	SW	SW	SW	SW	SW	SW	SW	FEEEDING	NV	SW	SW	SW		RO		SW		SW	SW	SW	RO	SW
00:11:51	FE	SW	SW	SW	SW	SW	SW	SW	SW	FEEEDING	NV	SW	SW	SW		RO		SW		SW	SW	SW	RO	SW
00:11:52	FE	SW	SW	SW	SW	SW	SW	SW	SW	FEEEDING	NV	SW	SW	SW		RO		SW		SW	SW	SW	RO	SW
00:11:53	FE	SW	SW	SW	SW	SW	SW	SW	SW	FEEEDING	NV	SW	SW	BR		RO		SW		SW	SW	SW	RO	SW
00:11:54	FE	SW	SW	SW	SW	SW	SW	SW	SW	FEEEDING	NV	SW	RS	SW		RO		SW		SW	SW	SW	RO	SW
00:11:55	FE	SW	SW	SW	SW	BR	SW	SW	SW	FEEEDING	NV	SW	RS	SW		RO		SW		SW	SW	RO	RO	SW
00:11:56	FE	SW	SW	SW	SW	BR	SW	SW	BR	FEEEDING	NV	SW	SW	SW		RO		SW		SW	SW	RO	RO	SW
00:11:57	FE	SW	SW	SW	SW	SW	SW	SW	BR	FEEEDING	NV	SW	BR	SW		RO		SW		SW	SW	RO	RO	SW
00:11:58	FE	SW	SW	SW	SW	SW	SW	SW	SW	FEEEDING	NV	SW	SW	SW		RO		SW		SW	SW	RO	RO	SW
00:11:59	CR	SW	SW	SW	SW	SW	SW	SW	SW	FEEEDING	NV	SW	SW	SW		RO		SW		SW	SW	RO	RO	SW
00:12:00	CR	SW	SW	SW	BR	SW	SW	SW	SW	FEEEDING	SW	SW	SW	SW		RO		SW		SW	SW	RO	RO	SW
00:12:01	CR	SW	SW	SW	SW	SW	SW	SW	SW	FEEEDING	SW	NV	SW	SW		RO		SW		SW	SW	SW		SW
00:12:02	CR	SW	SW	SW	SW	SW	SW	SW	SW	FEEEDING	SW	NV	SW	SW		RO		SW		SW	SW	SW		SW
00:12:03	CR	SW	SW	SW	SW	SW	SW	SW	SW	FEEEDING	SW	NV	SW	SW		RO		SW		SW	SW	SW		SW
00:12:04	CR	SW	SW	SW	SW	SW	SW	SW	SW	FEEEDING	SW	NV	SW	SW		RO		SW		SW	SW	SW		SW
00:12:05	CR	SW	SW	SW	SW	SW	SW	SW	SW	FEEEDING	SW	NV	SW	SW		RO		SW		SW	SW	SW		SW
00:12:06	CR	SW	SW	SW	SW	SW	BR	SW	SW	FEEEDING	SW	SW	SW	SW		RO		SW		SW	SW	SW		SW
00:12:07	CR	SW	SW	SW	SW	SW	SW	SW	SW	FEEEDING	SW	SW	SW	SW		RO		SW		SW	SW	SW		SW
00:12:08	CR	SW	SW	SW	SW	SW	SW	SW	SW	FEEEDING	SW	SW	SW	SW		RO		SW		SW	SW	SW		SW
00:12:09	CR	SW	SW	SW	SW	SW	SW	SW	SW	FEEEDING	SW	SW	SW	SW		RO		SW		SW	SW	SW		SW
00:12:10	CR	SW	SW	SW	SW	SW	SW	SW	SW	FEEEDING	SW	SW	SW	SW		RO		SW		SW	SW	SW		SW
00:12:11	CR	SW	SW	SW	SW	SW	SW	SW	SW	FEEEDING	SW	SW	SW	SW		RO		SW		SW	SW	SW		SW
00:12:12	CR	SW	SW	SW	SW	SW	SW	SW	SW	FEEEDING	SW	SW	SW	SW		RO		SW		SW	SW	SW		SW
00:12:13	CR	SW	SW	SW	SW	SW	SW	SW	SW	FEEEDING	SW	SW	SW	SW		RO		SW		SW	SW	SW		SW
00:12:14	CR	SW	SW	SW	SW	SW	SW	SW	SW	FEEEDING	SW	SW	SW	SW		RO		SW		SW	SW	SW		SW
00:12:15	CR	SW	SW	SW	SW	SW	SW	SW	SW	FEEEDING	SW	SW	SW	SW		RO		SW		SW	SW	SW		SW
00:12:16	CR	SW	SW	SW	SOC	SW	SW	SW	SW	FEEEDING	SW	SW	SW	SW		RO		SW		SW	SW	SW		SW
00:12:17	FE	SW	SW	SW	SOC	SW	SW	SW	SW	FEEEDING	SW	SW	SW	SW		RO		SW		SW	SW	SW		SW
00:12:18	FE	SW	SW	SW	SOC	SW	SW	SW	SW	FEEEDING	SW	SW	SW	SW		RO		SW		SW	SW	SW		SW
00:12:19	FE	SW	SW	SW	SOC	RO	SW	SW	SW	FEEEDING	SW	SW	SW	SW		RO		SW		SW	SW	SW		SW
00:12:20	FE	SW	SW	SW	SOC	RO	SW	SW	SW	FEEEDING	SW	SW	NV	SW		RO		SW		SW	SW	SW		SW
00:12:21	FE	SW	SW	SW	SOC	RO	SW	SW	SW	FEEEDING	SW	SW	NV	SW		RO		SW		SW	SW	SW		SW
00:12:22	CR	SW	SW	SW	SOC	RO	SW	SW	SW	FEEEDING	SW	SW	NV	SW		RO		SW		SW	SW	SW		SW
00:12:23	CR	SW	SW	SW	SOC	RO	SW	BR	SW	FEEEDING	SW	SW	NV	SW		RO		SW		SW	SW	SW		SW
00:12:24	CR	SW	SW	SW	SOC	RO	SW	SW	SW	FEEEDING	SW	SW	NV	SW		RO		SW		SW	SW	SW		SW
00:12:25	CR	SW	SW	SW	SOC	RO	SW	SW	SW	FEEEDING	SW	SW	NV	SW		RO		SW		SW	SW	SW		BR
00:12:26	CR	SW	SW	SW	SOC	FE	SW	SW	SW	FEEEDING	SW	SW	NV	SW		RO		SW		SW	BR	SW		SW
00:12:27	CR	SW	SW	SW	SOC	FE	SW	SW	SW	FEEEDING	SW	SW	NV	SW		RO		SW		SW	BR	SW		SW
00:12:28	CR	SW	SW	SW	SOC	FE	SW	SW		FEEEDING	SW	SW	NV	SW		RO		SW		SW	BR	SW		SW
00:12:29	CR	SW	SW	SW	SOC	FE	SW	SW		FEEEDING	SW	SW	NV	SW		RO		SW		SW	SW	SW		SW
00:12:30	CR	SW	SW	SW	SOC	FE	SW	SW		FEEEDING	SW	SW	NV	SW		RO		SW		SW	SW	SW		SW
00:12:31	CR	SW	SW	SW	SOC	FE	SW	SW		FEEEDING	SW	SW	NV	SW		RO		SW		SW	SW	SW		SW
00:12:32	CR	SW	SW	SW	SOC	FE	SW	SW		FEEEDING	SW	SW	NV	SW		RO		SW		SW	SW	SW		SW
00:12:33	CR	SW	SW	SW	SOC	FE	SW	SW		FEEEDING	SW	SW	NV	SW		RO		SW		SW	SW	SW		SW
00:12:34	CR	SW	SW	SW	SOC	FE	SW	SW		FEEEDING	SW	SW	NV	BR		RO		SW		SW	SW	SW		SW
00:12:35	SW	SW	SW	SW	SOC	FE	SW	SW		FEEEDING	SW	SW	NV	SW		RO		SW		SW	SW	SW		SW
00:12:36	SW	SW	SW	SW	SOC	FE	SW	SW		FEEEDING	SW	SW	NV	SW		RO		SW		SW	SW	SW		SW
00:12:37	SW	SW	SW	SW	SOC	FE	SW	SW		FEEEDING	SW	SW	NV	SW		RO		SW		SW	SW	SW		SW
00:12:38	SW	SW	SW	SW	SOC	FE	SW	SW		FEEEDING	SW	SW	NV	SW		RO		SW		SW	SW	SW		SW
00:12:39	SW	SW	BR	SW	SOC	FE	SW	SW		FEEEDING	SW	SW	NV	SW		RO		SW		SW	SW	SW		SW
00:12:40	BR	BR	SW	SW	SOC	FE	SW	SW		FEEEDING	SW	SW	NV	SW		RO		SW		SW	SW	SW		SW
00:12:41	SW	SW	SW	SW	SOC	FE	SW	SW		FEEEDING	SW	SW	NV	SW		RO		SW		SW	SW	SW		SW
00:12:42	SW	SW	SW	SW	SOC	FE	SW	SW		FEEEDING	SW	SW	NV	SW		RO		SW		SW	SW	SW		SW
00:12:43	SW	SW	SW	SW	SOC	FE	SW	SW		FEEEDING	SW	SW		SW		RO		SW		SW	SW	SW		SW
00:12:44	SW	SW	SW	SW	SOC	FE	SW	SW		FEEEDING	SW	SW		SW		RO		SW		SW	SW	SW		SW
00:12:45	SW	SW	SW	BR	SOC	FE	BR	SW		FEEEDING	SW	SW		SW		RO		SW		SW	SW	SW		SW
00:12:46	SW	SW	SW	SW	SOC	FE	SW	SW		FEEEDING	SW	SW		SW		RO		SW		SW	SW	SW		SW
00:12:47	SW	SW	SW	SW	SOC	FE	SW	SW		FEEEDING	SW	SW		SW		RO		SW		SW	SW	SW		SW
00:12:48	SW	SW	SW	SW	SOC	FE	SW	SW		FEEEDING	SW	SW		SW		RO		SW		SW	SW	SW		SW
00:12:49	SW	SW	SW	SW	SOC	FE	SW	SW		FEEEDING	SW	SW		SW		RO		SW		SW	SW	SW		SW
00:12:50	SW	SW	SW	SW	SOC	FE	SW	SW		FEEEDING	SW	SW		SW		RO		SW		SW	SW	SW		SW
00:12:51	SW	SW	SW	SW	SOC	FE	SW	SW		FEEEDING	SW	SW		SW		RO		SW		SW	SW	SW		SW
00:12:52	SW	SW	SW	SW	SOC	FE	SW	SW		FEEEDING	SW	SW		SW		RO		SW		SW	SW	SW		SW
00:12:53	SW	SW	SW	SW	SOC	FE	SW	SW		FEEEDING	SW	SW		SW		RO		SW		SW	SW	SW		SW
00:12:54	SW	SW	SW	SW	SOC	FE	SW	SW		FEEEDING	SW	SW		SW		RO		SW		SW	SW	SW		SW
00:12:55	SW	SW	SW	SW	SOC	FE	SW	SW		FEEEDING	SW	SW		SW		RO		SW		SW	SW	SW		SW
00:12:56	SW	SW	SW	SW	SOC	FE	SW	SW		FEEEDING	SW	SW		SW		RO		SW		SW	SW	SW		SW
00:12:57	SW	SW	SW	SW	SOC	FE	SW	SW		FEEEDING	SW	SW		SW		RO		SW		SW	SW	SW		SW
00:12:58	SW	SW	SW	SW	SOC	FE	SW	SW		FEEEDING	SW	SW		SW		RO		SW		SW	SW	SW		SW
00:12:59	SW	SW	SW	SW	SOC	FE	SW	SW		SW	SW	BR		SW		RO		SW		SW	SW	SW		SW
00:13:00	SW	SW	SW	SW	SOC	FE	SW	SW		SW	SW	SW		SW		RO		SW		SW	SW	SW		SW
00:13:01	SW	SW	SW	SW	SOC	FE	SW	SW		SW	SW	SW		SW		RO		SW		SW	SW	SW		SW
00:13:02	SW	SW	SW	SW	SOC	FE	SW	SW		SW	SW	SW		SW		RO		SW		SW	SW	SW		SW
00:13:03	SW	SW	SW	SW	SOC	FE	SW	SW		SW	SW	SW		SW		RO		SW		SW	SW	SW		SW
00:13:04	SW	SW	SW	SW	SOC	FE	SW	SW		SW	SW	SW		SW		RO		SW		SW	SW	SW		SW
00:13:05	SW	SW	SW	SW	SOC	FE	SW	SW		BR	SW	SW		SW		RO		SW		SW	SW	SW		SW
00:13:06	SW	SW	SW	SW	SOC	FE	SW	SW		SW	SW	SW		SW		RO		SW		SW	SW	SW		SW
00:13:07	SW	SW	SW	SW	SOC	FE	SW	SW		SW	SW	SW		SW		RO		SW		SW	SW	SW		SW
00:13:08	SW	SW	SW	SW	SOC	FE	SW			SW	SW	SW		SW		RO		SW		SW	SW	SW		SW
00:13:09	SW	SW	SW	SW	SOC	FE	SW			SW	SW	SW		SW		RO		SW		SW	SW	SW		SW
00:13:10	SW	SW	SW	SW	SOC	FE	SW			SW	SW	SW		SW		RO		SW		SW	SW	BR		SW
00:13:11	SW	SW	SW	SW	SOC	FE	SW			SW	SW	SW		SW		RO		SW		SW	SW	SW		SW
00:13:12	SW	SW	SW	SW	SOC	FE	SW			SW	SW	SW		SW		RO		SW		SW	SW	SW		SW
00:13:13	SW	SW	SW	SW	SOC	FE	SW			SW	SW	SW		SW		RO		SW		SW	SW	SW		SW
00:13:14	SW	SW	SW	SW	SOC	FE	SW			SW	SW	SW		SW		RO		SW		SW	SW	SW		SW
00:13:15	SW	SW	SW	SW	SOC	FE	SW			SW	SW	SW		SW		RO		SW		SW	SW	SW		SW
00:13:16	SW	SW	SW	SW	SOC	FE	SW			SW	SW	SW		SW		RO		SW		SW	SW	SW		SW
00:13:17	SW	SW	SW	SW	SOC	FE	SW			SW	SW	SW		SW		RO		SW		SW	SW	SW		SW
00:13:18	SW	SW	SW	SW	SOC	FE	SW			SW	SW	SW		SW		RO		SW		SW	SW	SW		SW
00:13:19	BR	SW	SW	SW	SOC	FE	SW			SW	SW	SW		SW		RO		SW		SW	SW	SW		SW
00:13:20	BR	SW	SW	SW	SOC	FE	SW			SW	SW	SW		SW		RO		SW		SW	SW	SW		SW
00:13:21	SW	SW	SW	SW	SOC	FE	SW			SW	SW	SW		SW		RO		SW		SW	SW	SW		SW
00:13:22	SW	SW	SW	SW	SOC	FE	SW			SW	SW	SW		SW		RO		SW		SW	SW	SW		SW
00:13:23	SW	SW	SW	SW	SW	FE	SW			SW	SW	BR		SW		RO		SW		BR	SW	SW		SW
00:13:24	SW	SW	SW	SW	SW	FE	SW			SW	SW	SW		SW		RO		SW		SW	SW	SW		SW
00:13:25	SW	SW	BR	SW	SW	FE	SW			SW	SW	SW		SW		RO		SW		SW	SW	SW		SW
00:13:26	SW	SW	SW	SW	SW	FE	SW			FEEEDING	SW	SW		SW		RO		SW		SW	SW	SW		SW
00:13:27	SW	SW	SW	SW	SW	FE	RU			FEEEDING	SW	SW		SW		RO		SW		SW	SW	SW		SW
00:13:28	SW	SW	SW	SW	SW	FE	RU			FEEEDING	SW	SW		BR		RO		SW		SW	SW	SW		SW
00:13:29	SW	SW	SW	SW	SW	FE	RU			FEEEDING	SW	SW		SW		RO		SW		SW	SW	SW		SW
00:13:30	SW	SW	SW	SW	SW	FE	RU			FEEEDING	SW	SW		SW		RO		SW		SW	BR	SW		SW
00:13:31	SW	SW	SW	SW	SW	FE	RU			FEEEDING	SW	SW		SW		RO		SW		SW	BR	SW		SW
00:13:32	SW	SW	SW	SW	SW	FE	RU			FEEEDING	SW	SW		SW		RO		SW		SW	SW	SW		SW
00:13:33	SW	SW	SW	SW	SW	FE	RU			FEEEDING	SW	SW		SW		RO		SW		SW	SW	SW		SW
00:13:34	SW	SW	SW	SW	SW	FE	RU			FEEEDING	SW	SW		SW		RO		SW		SW	SW	SW		SW
00:13:35	SW	SW	SW	SW	SW	FE	RU			FEEEDING	SW	SW		SW		RO		SW		SW	SW	SW		SW
00:13:36	SW	SW	SW	SW	SW	FE	RU			FEEEDING	SW	SW		SW		RO		SW		SW	SW	SW		SW
00:13:37	SW	SW	SW	SW	SW	FE	RU			FEEEDING	SW	SW		SW		RO		SW		SW	SW	SW		SW
00:13:38	SW	SW	SW	SW	SW	FE	RU			FEEEDING	SW	SW		SW		RO		SW		SW	SW	SW		SW
00:13:39	SW	SW	SW	SW	SW	FE	RU			FEEEDING	SW	SW		SW		RO		SW		SW	SW	SW		SW
00:13:40	SW	SW	SW	SW	SW	FE	RU			SW	SW	SW		SW		RO		SW		SW	SW	SW		SW
00:13:41	SW	SW	BR	SW	SW	FE	RU			SW	SW	SW		SW		RO		SW		SW	SW	SW		SW
00:13:42	SW	SW	SW	SW	SW	FE	RU			SW	SW	SW		SW		RO		SW		SW	SW	SW		SW
00:13:43	SW	SW	SW	SW	SW	FE	RU			SW	SW	SW		SW		RO		SW		SW	SW	SW		SW
00:13:44	SW	SW	SW	SW	SW	FE	RU			SW	SW	SW		SW		RO		SW		SW	SW	SW		SW
00:13:45	SW	SW	SW	SW	SW	FE	RU			SW	SW	SW		SW		RO		SW		SW	SW	SW		SW
00:13:46	SW	SW	SW	SW	SW	FE	RU			SW	BR	SW		SW		RO		SW		SW	SW	SW		SW
00:13:47	CR	SW	SW	SW	SW	FE	RU			SW	SW	SW		SW		RO		SW		SW	SW	SW		SW
00:13:48	CR	SW	SW	SW	SW	FE	RU			SW	SW	SW		SW		RO		SW		SW	SW	SW		SW
00:13:49	CR	SW	SW	SW	SW	FE	RU			SW	SW	SW		SW		RO		SW		SW	SW	SW		SW
00:13:50	CR	SW	SW	SW	SW	FE	RU			SW	SW	SW		SW		RO		SW		SW	SW	SW		SW
00:13:51	CR	SW	SW	SW	SW	FE	RU			SW	SW	SW		SW		RO		SW		SW	SW	SW		SW
00:13:52	CR	SW	SW	SW	SW	FE	RU			SW	SW	SW		SW		RO		SW		SW	SW	SW		SW
00:13:53	CR	SW	SW	SW	SW	FE	RU			SW	SW	SW		SW		RO		SW		SW	SW	SW		SW
00:13:54	SW	SW	SW	RO	SW	FE	RU			SW	SW	SW		SW		RO		SW		SW	SW	SW		SW
00:13:55	SW	SW	SW	RO	BR	FE	RU			SW	SW	SW		SW		RO		SW		SW	SW	SW		SW
00:13:56	SW	SW	SW	RO	SW	FE	RU			SW	BR	SW		SW		RO		SW		SW	SW	SW		SW
00:13:57	SW	SW	SW	RO	SW	FE	RU			SW	SW	SW		SW		RO		SW		SW	SW	SW		SW
00:13:58	SW	SW	SW	RO	BR	FE	RU			SW	SW	SW		SW		RO		SW		SW	SW	SW		SW
00:13:59	SW	SW	SW	RO	SW	FE	RU			SW	SW	SW		SW		RO		SW		SW	SW	SW		SW
00:14:00	SW	SW	SW	RO	SW	FE	RU			BR	SW	SW		SW		RO		SW		SW	SW	SW		SW
00:14:01	CR	SW	SW	RO	SW	FE	RU			SW	SW	SW		SW		RO		SW		SW	SW	SW		SW
00:14:02	CR	SW	SOC	RO	SW	FE	RU			SW	SW	SW		SW		RO		SW		SW	SW	SW		SW
00:14:03	CR	SW	SOC	RO	SW	FE	RU			SW	SW	SW		SW		RO		SW		SW	SW	SW		SW
00:14:04	CR	SW	SOC	RO	SW	FE	RU			SW	SW	SW		SW		RO		SW		SW	SW	SW
00:14:05	CR	SW	SOC	RO	SW	FE	RU			SW	SW	SW		SW		RO		BR		SW	BR	SW
00:14:06	CR	SW	SOC	RO	SW	FE	RU			SW	SW	SW		SW		RO		BR		SW	BR	SW
00:14:07	CR	SW	SOC	RO	SW	FE	RU			SW	SW	SW		SW		RO		SW		SW	SW	SW
00:14:08	CR	SW	SOC	RO	SW	FE	RU			SW	SW	SW		SW		RO		SW		SW	SW	SW
00:14:09	CR	SW	SOC	RO	SW	FE	RU			SW	SW	SW		SW		RO		SW		SW	SW	SW
00:14:10	CR	SW	SOC	RO	SW	FE	RU			SW	SW	SW		SW		RO		SW		SW	SW	SW
00:14:11	CR	SW	SOC	RO	SW	FE	RU			SW	SW	SW		SW		RO		SW		SW	SW	SW
00:14:12	CR	SW	SOC	RO	SW	SW	RU			SW	SW	SW		SW		RO		SW		SW	SW	SW
00:14:13	CR	SW	SOC	RO	SW	SW	RU			SW	SW	SW		SW		RO		SW		SW	SW	SW
00:14:14	CR	SW	SOC	RO	SW	BR	RU			SW	SW	SW		SW		RO		SW		SW	SW	SW
00:14:15	CR	SW	SOC	SW	SW	SW	RU			SW	SW	SW		SW		RO		SW		SW	SW	SW
00:14:16	CR	SW	SOC	SW	SW	SW	RU			SW	SW	SW		SW		RO		SW		SW	SW	SW
00:14:17	CR	SW	SOC	SW	SW	SW	RU			SW	SW	SW		SW		RO		SW		SW	SW	SW
00:14:18	CR	SW	SOC	SW	SW	SW	RU			SW	SW	SW		SW		RO		SW		SW	SW	SW
00:14:19	CR	SW	SOC	SW	SW	SW	RU			SW	SW	SW		SW		RO		SW		SW	SW	SW
00:14:20	RO	SW	SOC	SW	SW	SW	RU			SW	SW	SW		SW		RO		SW		SW	SW	SW
00:14:21	RO	SW	SOC	SW	SW	FE	RU			SW	SW	SW		SW		RO		SW		SW	SW	SW
00:14:22	RO	SW	SOC	SW	SW	FE	RU			SW	SW	SW		SW		RO		SW		SW	SW	SW
00:14:23	RO	SW	SOC	SW	SW	FE	RU			SW	SW	SW		SW		RO		SW		SW	SW	SW
00:14:24	RO	SW	SOC	SW	SW	FE	RU			SW	SW	BR		SW		RO		SW		SW	SW	SW
00:14:25	RO	SW	SOC	SW	BR	FE	RU			SW	SW	SW		SW		RO		SW		SW	SW	SW
00:14:26	CR	SW	SW	SW	SW	FE	RU			SW	SW	SW		SW		RO		SW		SW	SW	SW
00:14:27	CR	SW	SW	SW	SW	FE	RU			SW	SW	SW		SW		RO		SW		SW	SW	SW
00:14:28	CR	SW	SW	SW	SW	FE	RU			SW	SW	SW		SW		RO		SW		SW	SW	SW
00:14:29	CR	SW	SW	SW	SW	FE	RU			SW	SW	SW		SW		RO		SW		SW	BR	SW
00:14:30	SW	SW	SW	SW	SW	FE	RU			SW	SW	SW		SW		RO		SW		SW	BR	SW
00:14:31	SW	SW	SW	SW	SW	FE	RU			SW	SW	SW		SW		RO		SW		SW	SW	SW
00:14:32	SW	SW	SW	SW	SW	FE	RU			SW	SW	SW		SW		RO		SW		SW	SW	SW
00:14:33	SW	SW	SW	SW	SW	FE	RU			SW	SW	SW		SW		RO		SW		SW	SW	SW
00:14:34	SW	SW	SW	SW	SW	FE	RU			SW	SW	SW		SW		RO		SW		SW	SW	SW
00:14:35	SW	SW	SW	SW	SW	FE	RU			SW	SW	SW		SW		RO		SW		SW	SW	SW
00:14:36	SW	SW	SW	SW	SW	FE	RU			SW	SW	SW		SW		RO		SW		SW	SW	SW
00:14:37	SW	SW	SW	SW	SW	FE	RU			SW	SW	SW		SW		RO		SW		SW	SW	SW
00:14:38	SW	SW	RO	SW	SW	FE	RU			SW	SW	SW		SW		RO		SW		SW	SW	SW
00:14:39	SW	SW	RO	SW	SW	FE	RU			SW	BR	SW		SW		RO		SW		SW	SW	SW
00:14:40	CR	SW	SW	SW	SW	FE	RU			SW	SW	SW		SW		RO		SW		SW	SW	SW
00:14:41	CR	SW	SW	SW	SW	FE	RU			SW	SW	SW		SW		RO		SW		SW	SW	BR
00:14:42	CR	SW	SW	SW	SW	FE	RU			SW	SW	SW		SW		RO		SW		SW	SW	SW
00:14:43	CR	SW	SW	SW	SW	FE	RU			SW	SW	SW		SW		RO		SW		SW	SW	SW
00:14:44	SW	SW	SW	SW	SW	FE	RU			SW	SW	SW		SW		RO		SW		SW	SW	SW
00:14:45	SW	SW	BR	SW	SW	FE	RU			SW	SW	SW		SW		RO		SW		SW	SW	SW
00:14:46	SW	SW	SOC	SW	SW	FE	RU			SW	BR	SW		SW		RO		SW		SW	SW	SW
00:14:47	SW	SW	SOC	SW	SW	FE	RU			SW	SW	SW		SW		RO		SW		SW	SW	SW
00:14:48	SW	SW	SOC	SW	SW	FE	RU			SW	SW	SW		SW		RO		BR		SW	SW	SW
00:14:49	SW	SW	SOC	SW	SW	FE	RU			SW	SW	SW		SW		RO		BR		SW	SW	SW
00:14:50	SW	SW	SOC	SW	SW	FE	RU			SW	SW	SW		SW		RO		SW		SW	SW	SW
00:14:51	SW	SW	SOC	SW	SW	FE	RU			SW	SW	SW		SW		RO		SW		SW	SW	SW
00:14:52	SW	SW	SOC	SW	SW	FE	RU			SW	SW	SW		SW		RO		SW		SW	SW	SW
00:14:53	SW	SW	SOC	SW	SW	FE	RU			SW	SW	SW		SW		RO		SW		SW	SW	SW
00:14:54	SW	SW	SOC	SW	SW	FE	RU			SW	SW	SW		SW		RO		SW		SW	SW	SW
00:14:55	SW	SW	SOC	SW	SW	FE	RU			SW	SW	SW		SW		RO		SW		SW	SW	SW
00:14:56	SW	SW	SOC	SW	SW	FE	RU			SW	SW	BR		SW		RO		SW		SW	SW	SW
00:14:57	SW	SW	SOC	SW	SW	FE	RU			SW	SW	SW		SW		RO		SW		SW	SW	SW
00:14:58	SW	SW	SOC	SW	SW	FE	RU			SW	SW	SW		SW		RO		SW		SW	SW	SW
00:14:59	BR	SW	SOC	SW	SW	FE	RU			SW	SW	SW		SW		RO		SW		SW	SW	SW
00:15:00	SW	SW	SOC	SOC	SW	FE	RU			SW	SW	SW		SW		RO		SW		SW	SW	SW
00:15:01	SW	SW	SOC	SOC	SW	FE	RU			SW	SW	SW		SW		RO		SW			SW	SW
00:15:02	SW	SW	SOC	SOC	SW	FE	RU			SW	SW	SW		SW		RO		SW			SW	SW
00:15:03	SW	SW	SOC	SOC	SW	FE	RU			SW	SW	SW		SW		RO		SW			SW	SW
00:15:04	SW	SW	SOC	SOC	SW	FE	RU			SW	SW	SW		SW				SW			SW	SW
00:15:05	SW	SW	SOC	SOC	SW	FE	RU			SW	SW	SW		SW				SW			SW	SW
00:15:06	SW	SW	SOC	SOC	SW	FE	RU			SW	SW	SW		SW				SW			SW	SW
00:15:07	SW	SW	SOC	SOC	SW	FE	RU			SW	SW	SW		SW				SW				SW
00:15:08	SW	SW	SOC	SOC	SW	FE	RU			SW	SW	SW		SW				SW				SW
00:15:09	SW	SW	SOC	SOC	SW	FE	RU			SW	SW	SW		SW				SW				SW
00:15:10	SW	SW	SOC	SOC	SW	FE	RU			SW	SW	SW		SW				SW				SW
00:15:11	SW	SW	SOC	SW	SW	FE	RU			SW	SW	SW		SW				SW				SW
00:15:12	SW	SW	SOC	SW	SW	FE	RU			SW	SW	BR		SW				SW				SW
00:15:13	SW	SW	SOC	RO	SW	FE	RU			SW	SW	SW		SW				SW				SW
00:15:14	SW	SW	SOC	RO	SW	FE	RU			SW	SW	SW		SW				SW				SW
00:15:15	SW	SW	SOC	RO	SW	FE	RU			SW	SW	SW		SW				SW				SW
00:15:16	SW	SW	SW	RO	SW	FE	RU			SW	SW	SW		SW				SW				SW
00:15:17	SW	SW	SW	RO	SW	FE	RU			SW	SW	SW		SW				SW				SW
00:15:18	SW	SW	SW	RO	SW	FE	RU			SW	SW	SW		SW				SW				SW
00:15:19	SW	SW	SW	RO	SW	FE	RU			SW	SW	BR		SW				SW				SW
00:15:20	SW	SW	SW	RO	SW	FE	RU			SW	SW	SW		SW				SW				SW
00:15:21	SW	SW	SW	RO	SW	FE	RU			SW	SW	SW		SW				SW				SW
00:15:22	SW	SW	SW	RO	SW	FE	RU			SW	SW	SW		SW				SW				SW
00:15:23	SW	SW	SW	RO	SW	FE	RU			SW	SW	SW		SW				SW				RO
00:15:24	SW	SW	SW	RO	SW	FE	RU			SW	SW	SW		SW				SW				RO
00:15:25	SW	SW	SW	RO	SW	FE	RU			SW	SW	SW		SW				SW				RO
00:15:26	SW	SW	SW	RO	SOC	FE	RU			SW	SW	SW		SW				SW				RO
00:15:27	SW	SW	SW	RO	SOC	FE	RU			SW	SW	SW		BR				SW				RO
00:15:28	SW	SW	SW	RO	SOC	FE	RU			SW	SW	SW		SW				SW				RO
00:15:29	SW	SW	SW	RO	SOC	FE	RU			SW	SW	SW		SW				SW				SW
00:15:30	SW	SW	SW	RO	SOC	FE	RU			SW	SW	SW		SW				SW				SW
00:15:31	SW	SW	BR	RO	SOC	FE	RU			SW	SW	SW		SW				SW				SW
00:15:32	SW	SW	SW	SW	SOC	FE	RU			SW	SW	SW		SW				SW				SW
00:15:33	SW	SW	SW	SW	SOC	FE	RU			SW	SW	SW		SW				SW				SW
00:15:34	SW	SW	SW	SW	SOC	FE	RU			SW	SW	SW		SW				SW				SW
00:15:35	SW	SW	SW	SW	SOC	FE	RU			SW	SW	SW		SW				SW				SW
00:15:36	SW	SW	SW	SW	SOC	FE	RU			SW	SW	SW		SW				SW				SW
00:15:37	SW	SW	SW	SW	SOC	FE	RU			SW	SW	SW		SW				SW				SW
00:15:38	SW	SW	SW	SW	SOC	FE	RU			SW	SW	SW		SW				SW				SW
00:15:39	SW	SW	SW	SW	SOC	FE	RU			SW	SW	SW		SW				SW				SW
00:15:40	SW	SW	SW	SW	SOC	FE	RU			SW	SW	SW		SW				SW				SW
00:15:41	SW	SW	SW	SW	SOC	FE	RU			SW	SW	SW		SW				SW				SW
00:15:42	SW	SW	SW	SW	SOC	FE	RU			SW	BR	SW		SW				SW				SW
00:15:43	SW	SW	SW	SW	SOC	FE	RU			SW	SW	SW		SW				SW				SW
00:15:44	SW	SW	SW	SW	SOC	FE	RU			SW	SW	SW		SW				SW				SW
00:15:45		SW	SW	BR	SOC	FE	RU			SW	SW	SW		SW				SW				SW
00:15:46		SW	SW	SW	SOC	FE	RU			SW	SW	SW		SW				SW				SW
00:15:47		SW	SW	SW	SOC		RU			SW	SW	SW		SW				SW				SW
00:15:48		SW	SW	SW	SOC		RU			SW	SW	SW		SW				SW				SW
00:15:49		SW	SW	SW	SOC		RU			SW	SW	BR		SW				SW				SW
00:15:50		SW	SW	SW	SOC		RU			SW	SW	SW		SW				SW				SW
00:15:51		SW	SW	SW	SOC		RU			SW	SW	SW		SW				SW				SW
00:15:52		SW	SW	SW	SOC		RU			SW	SW	SW		SW				SW				SW
00:15:53		SW	SW	SW	SW		RU			SW	SW	SW		SW				SW				SW
00:15:54		SW	SW	SW	SW		RU			SW	SW	SW		SW				SW				SW
00:15:55		SW	SW	SW	SW		RU			SW	SW	SW		SW				SW				SW
00:15:56		SW	SW	SW	SW		RU			SW	SW	SW		SW				SW				SW
00:15:57		SW	SW	SW	SW		RU			SW	SW	SW		SW				SW				SW
00:15:58		SW	SW	SOC	SW		RU			SW	SW	SW		SW				SW				SW
00:15:59		SW	SW	SOC	SW		RU			SW	SW	SW		SW				SW				SW
00:16:00		SW	SW	SOC	SW		RU			SW	SW	SW		SW				SW				SW
00:16:01		SW	SW	SOC	SW		RU			SW	SW	SW		SW				SW
00:16:02		SW	SW	SOC	SW		RU			SW	BR			SW				SW
00:16:03		SW	SW	SOC	SW		RU			SW	SW			SW				SW
00:16:04		SW	SW	SW	SW		RU			SW	SW			SW				SW
00:16:05		SW	SW	SW	SW		RU			SW	SW			SW				SW
00:16:06		SW	SW	SW	SW		RU			SW	SW			SW				SW
00:16:07		SW	SW	SW	SW		RU			SW	SW			SW				SW
00:16:08		SW	SW	SW	SW		RU			SW	SW			SW				SW
00:16:09		SW	SW	SW	SW		RU			SW	SW			SW				SW
00:16:10		SW	SW	SW	SW		RU			SW	SW			SW				SW
00:16:11		SW	BR	SW	SW		RU			SW	SW			SW				SW
00:16:12		SW	SW	SW	SW		RU			SW	SW			BR				SW
00:16:13		SW	SW	SW	SW		RU			SW	SW			SW				SW
00:16:14		SW	SW	SW	SW		RU			SW	SW			SW				SW
00:16:15		SW	SW	SW	SW		RU			SW	SW			SW				SW
00:16:16		SW	SW	SW	SW		RU			SW	SW			SW				SW
00:16:17		SW	SW	SW	SW		RU			SW	SW			SW				SW
00:16:18		SW	SW	SW	SW		RU			SW	SW			SW				SW
00:16:19		SW	SW	SW	SW		RU			SW	SW			SW				SW
00:16:20		SW	SW	SW	SW		RU			SW	SW			SW				SW
00:16:21		SW	SW	SW	SW		RU			SW	SW			SW				SW
00:16:22		SW	SW	SW	SW		RU			SW	SW			SW				SW
00:16:23		SW	SW	SW	SW		RU			SW	BR			SW				SW
00:16:24		SW	SW	SW	SW		RU			SW	SW			SW				SW
00:16:25		SW	SW	SW	SW		RU			SW	SW			SW				SW
00:16:26		SW	BR	SW	SW		RU			SW	SW			SW				SW
00:16:27		SW	SW	SW	BR		RU			SW	SW			SW				SW
00:16:28		SW	SW	SW	SW		RU			SW	SW			SW
00:16:29		SW	SW	SW	SW		RU			SW	SW			SW
00:16:30		SW	SW	SW	SW		RU			SW	SW			SW
00:16:31		BR	SW	SW	SW		RU			SW	SW			SW
00:16:32		SW	SW	SW	SW		RU			SW	SW			SW
00:16:33		SW	SW	BR	SW					SW	SW			SW
00:16:34		SW	SW	SW	SW					SW	SW			SW
00:16:35		SW	SW	SW	SW					SW	SW			SW
00:16:36		SW	SW	SW	SW					SW	SW			SW
00:16:37		SW	SW	SW	SW					SW	SW			SW
00:16:38		SW	SW	SW	SW					SW	SW			SW
00:16:39		SW	SW	SW	SW					SW	SW			SW
00:16:40		SW	SW	SW	SW					SW	SW			SW
00:16:41		SW	SW	SW	SW					SW	SW			SW
00:16:42		SW	SW	SW	SW					SW	SW			SW
00:16:43		SW	SW	SW	BR					SW	SW			SW
00:16:44		SW	SW	SW	SW					SW	SW			SW
00:16:45		SW	SW	SW	SW					SW	SW			SW
00:16:46		SW	SW	SW	SW					SW	SW			SW
00:16:47		SW	SW	SW	SW					SW	SW			SW
00:16:48		SW	SW	SW	SW					SW	SW			SW
00:16:49		SW	SW	SW	SW					SW	SW			SW
00:16:50		SW	SW	SW	SW					SW	SW			SW
00:16:51		SW	SW	SW	SW					SW	SW			SW
00:16:52		SW	SW	SW	SW					SW	SW			SW
00:16:53		SW	SW	SW						SW	SW			SW
00:16:54		SW	SW	SW						SW	SW			SW
00:16:55		SW	SW	SW						SW	SW			SW
00:16:56		SW	SW	SW						SW	SW			SW
00:16:57		SW	SW	SW						SW	SW			BR
00:16:58		SW	SW	SW						SW	SW			SW
00:16:59		SW	SW	SW						SW	SW			SW
00:17:00		SW	SW	SW						SW	SW			SW
00:17:01		SW	SW	SW						SW	SW			SW
00:17:02		SW	SW	SW						SW	SW			SW
00:17:03		SW	SW	BR						SW	SW			SW
00:17:04		SW	SW	BR						SW	SW			SW
00:17:05		SW	SW	BR						SW	SW			SW
00:17:06		SW	SW	SW						SW	SW			SW
00:17:07		SW	SW	SW						SW	SW			SW
00:17:08		SW	SW	SW						SW	SW			SW
00:17:09		SW	SW	SW						SW	SW			SW
00:17:10		SW	SW	SW						SW	SW			SW
00:17:11		SW	SW	SW						SW	SW			SW
00:17:12		SW	SW	SW						SW	SW			SW
00:17:13		SW	SW	SW						SW	SW			SW
00:17:14		SW	BR	SW						SW	SW			SW
00:17:15		SW	SW	SW						SW	SW			SW
00:17:16		SW	SW	SW						SW	SW			SW
00:17:17		SW	SW	SW						SW	SW			SW
00:17:18		SW	SW	SW						SW	SW			SW
00:17:19		SW	SW	SW						SW	SW			SW
00:17:20		SW	SW	SW						SW	SW			SW
00:17:21		SW	SW	SW						SW	SW			SW
00:17:22		SW	SW	SW						SW	SW			SW
00:17:23		SW	SW	SW						SW	SW			SW
00:17:24		SW	SW	SW						SW	SW			SW
00:17:25		SW	SW	SW						SW	SW			SW
00:17:26		SW	SW	SW						SW	SW			SW
00:17:27		SW	SW	SW						SW	SW			BR
00:17:28		SW	SW	SW						SW	SW			SW
00:17:29		SW	SW	SW						SW	SW			SW
00:17:30		SW	SW	SW						SW	SW			SW
00:17:31		SW	SW	SW						SW	SW			SW
00:17:32		SW	SW	SW						SW	SW			SW
00:17:33		SW	SW	SW						SW	SW			SW
00:17:34		SW	SW	SW						BR	SW			SW
00:17:35		SW	SW	SW						SW	SW			SW
00:17:36		SW	SW	SW						SW	SW			SW
00:17:37		SW	SW	SW						SW	SW			SW
00:17:38		SW	SW	SW						SW	SW			SW
00:17:39		SW	SW	SW						SW	SW			SW
00:17:40		SW	SW	SW						SW	SW			SW
00:17:41		SW	SW	SW						SW	SW			SW
00:17:42		SW	SOC	SW						SW	SW			SW
00:17:43		SW	SOC	SW						SW	SW			SW
00:17:44		SW	SOC	SW						SW	SW			SW
00:17:45		SW	SOC	SW						SW	SW			SW
00:17:46		SW	SOC	SW						SW	SW			SW
00:17:47		SW	SOC	SW						SW	SW			SW
00:17:48		SW	SOC	SW						SW	SW			SW
00:17:49		SW	SOC	SW						SW	SW			SW
00:17:50		SW	SOC	SW						SW	SW			SW
00:17:51		SW	SOC	SW						SW	SW			SW
00:17:52		SW	BR	SW						SW	SW			SW
00:17:53		SW	SOC	SW						SW	SW			SW
00:17:54		SW	SOC	SW						SW	SW			SW
00:17:55		SW	SOC	SW						SW	SW			SW
00:17:56		SW	SOC	SW						SW	SW			SW
00:17:57		SW	SOC	SW						SW	SW			SW
00:17:58		SW	SOC	SW						SW	SW			SW
00:17:59		SW	SOC	SW						SW	SW			SW
00:18:00		SW	SOC	SW						SW	SW			SW
00:18:01		SW	SOC	SW							SW			SW
00:18:02		SW	SOC	SW							SW			SW
00:18:03		SW	SOC	SW										SW
00:18:04		SW	SOC	SW										SW
00:18:05		SW	SOC	SW										SW
00:18:06		SW	SOC	SW										SW
00:18:07		SW	SOC	SW										SW
00:18:08		SW	SOC	SW										SW
00:18:09		SW	SOC	SW										SW
00:18:10		SW	SOC	SW										SW
00:18:11		SW	SOC	SW										BR
00:18:12		SW	SOC	SW										SW
00:18:13		SW	SOC	SW										SW
00:18:14		SW	SOC	SW										SW
00:18:15		SW	SOC	SW										SW
00:18:16		SW	SOC	SW										SW
00:18:17		SW	SOC	SW										SW
00:18:18		SW	SOC	SW										SW
00:18:19		SW	SOC	SW										SW
00:18:20		SW	SOC	SW										SW
00:18:21		SW	SOC	SW										SW
00:18:22		SW	SOC	SW										SW
00:18:23		SW	SOC	SW										SW
00:18:24		SW	SOC	SW										SW
00:18:25		SW	BR	SW										SW
00:18:26		SW	SOC	SW										SW
00:18:27		SW	SOC	SW										SW
00:18:28		SW	SOC	SW										SW
00:18:29		SW	SOC	SW										SW
00:18:30		SW	SOC	SW										SW
00:18:31		SW	SOC	SW
00:18:32		SW	SOC	SW
00:18:33		SW	SOC	SW
00:18:34		SW	SOC	BR
00:18:35		SW	SOC	SW
00:18:36		BR	SOC	SW
00:18:37		SW	SOC	SW
00:18:38		SW	SOC	SW
00:18:39		SW	SW	SW
00:18:40		SW	SW	SW
00:18:41		SW	SW	SW
00:18:42		SW	SW	SW
00:18:43		SW	SW	SW
00:18:44		SW	SW	SW
00:18:45		SW	SW	SW
00:18:46		SW	SW	SW
00:18:47		SW	SW	SW
00:18:48		SW	SW	SW
00:18:49		SW	SW	SW
00:18:50		SW	SW	SW
00:18:51		SW	SOC	SW
00:18:52		SW	SOC	SW
00:18:53		FE	SOC	SW
00:18:54		FE	SW	SW
00:18:55		FE	SW	SW
00:18:56		FE	SW	SW
00:18:57		FE	SW	SW
00:18:58		FE	SW	SW
00:18:59		FE	SW	SW
00:19:00		FE	SW	SW
00:19:01		FE	SW	SW
00:19:02		FE	BR	SW
00:19:03		FE	SW	SW
00:19:04		FE	SW	SW
00:19:05		FE		SW
00:19:06		FE		SW
00:19:07		FE		SW
00:19:08		SW		SW
00:19:09		SW		SW
00:19:10		SW		RO
00:19:11		SW		RO
00:19:12		SW		RO
00:19:13		SW		RO
00:19:14		SW		RO
00:19:15		SW		RO
00:19:16				RO
00:19:17				RO
00:19:18				RO
00:19:19				RO
00:19:20				RO
00:19:21				RO
00:19:22				RO
00:19:23				RO
00:19:24				RO
00:19:25				RO
00:19:26				RO
00:19:27				RO
00:19:28				RO
00:19:29				RO
00:19:30				SW
00:19:31				SW
00:19:32				SW
00:19:33				SW
00:19:34				SW
00:19:35				SW
00:19:36				SW
00:19:37				SW
00:19:38				SW
00:19:39				SW
00:19:40				SW
00:19:41				SW
00:19:42				SW
00:19:43				SOC
00:19:44				SOC
00:19:45				SOC
00:19:46				SOC
00:19:47				SOC
00:19:48				SOC
00:19:49				SW
00:19:50				RO
00:19:51				RO
00:19:52				RO
00:19:53				RO
00:19:54				RO
00:19:55				RO
00:19:56				RO
00:19:57				RO
00:19:58				RO
00:19:59				RO
00:20:00				RO
00:20:01				RO
00:20:02				RO
00:20:03				RO
00:20:04				RO
00:20:05				RO
00:20:06				RO
00:20:07				RO
00:20:08				RO
00:20:09				RO
00:20:10				RO
00:20:11				RO
00:20:12				RO
00:20:13				RO
00:20:14				RO
00:20:15				RO
00:20:16				RO
