# Supplementary material for: Short‐Term Effects of Attaching Animal‐Borne Devices on the Behavior of Juvenile Green Turtles
Source: Ecol Evol. 2024 Dec 23;14(12):e70707. doi: 10.1002/ece3.70707 (PMC11664212; doi:10.1002/ece3.70707)
Supplement: Supplementary file 3 — Appendix S3. [file ECE3-14-e70707-s002.xlsx]

## Sheet: Hoja1
		Creek	Starved Creek	Starved Creek	Starved Creek	Starved Creek	Starved Creek	Rollins Creek	Rollins Creek	Starved Creek	Rollins Creek	Rollins Creek	Rollins Creek	Starved Creek	Deep Creek	Rollins Creek	Starved Creek	Rollins Creek	Rollins Creek	Deep Creek	Starved Creek	Deep Creek	Rollins Creek	Rollins Creek	Starved Creek	Starved Creek	Starved Creek	Starved Creek	Half Sound	Half Sound	Half Sound	Starved Creek	Starved Creek	Starved Creek	Starved Creek	Starved Creek	Starved Creek	Rollins Creek	Rollins Creek	Starved Creek	Starved Creek	Deep Creek	Deep Creek	Rollins Creek	Starved Creek	Starved Creek	Starved Creek	Starved Creek	Starved Creek
		SCL	Over 50	Over 50	Over 50	Over 50	Over 50	Under 50	Under 50	Over 50	Under 50	Under 50	Under 50	Over 50	Under 50	Under 50	Over 50	Under 50	Under 50	Over 50	Over 50	Under 50	Under 50	Under 50	Over 50	Over 50	Over 50	Over 50	Under 50	Under 50	Under 50	Over 50	Under 50	Over 50	Over 50	Over 50	Under 50	Under 50	Under 50	Over 50	Over 50	Over 50	Under 50	Under 50	Under 50	Over 50	Over 50	Under 50	Over 50
		Cam #	2	3	5	6	7	8	9	10	11	12	13	14	15	16	18	19	20	21	22	23	24	25	26	27	28	29	30	31	32	33	34	35	36	37	38	39	40	41	42	43	44	45	47	48	49	50	52
Line number	Time Segment	Total time	Breaths and Behaviors complete	Breaths and Behaviors complete	Breaths and Behaviors complete	Breaths and Behaviors complete	Breaths and Behaviors complete	Breaths and Behaviors complete	Breaths and Behaviors complete	Breaths and Behaviors complete	Breaths and Behaviors complete	Breaths and Behaviors complete	Breaths and Behaviors complete	Breaths and Behaviors complete	Breaths and Behaviors complete	Breaths and Behaviors complete	Breaths and Behaviors complete	Breaths and Behaviors complete	Breaths and Behaviors complete	Breaths and Behaviors complete	Breaths and Behaviors complete	Breaths and Behaviors complete	Breaths and Behaviors complete	Breaths and Behaviors complete	Breaths and Behaviors complete	Breaths and Behaviors complete	Breaths and Behaviors complete	Breaths and Behaviors complete	Breaths and Behaviors complete	Breaths and Behaviors complete	Breaths and Behaviors complete	Breaths and Behaviors complete	Breaths and Behaviors complete	Breaths and Behaviors complete	Breaths and Behaviors complete	Breaths and Behaviors complete	Breaths and Behaviors complete	Breaths and Behaviors complete	Breaths and Behaviors complete	Breaths and Behaviors complete	Breaths and Behaviors complete	Breaths and Behaviors complete	Breaths and Behaviors complete	Breaths and Behaviors complete	Breaths and Behaviors complete	Breaths and Behaviors complete - cam off on left side early on	Breaths and Behaviors complete	Breaths and Behaviors complete	Breaths and Behaviors complete
1	0-15min	00:00:01	SW	SW	SW			SW	SW	SW	SW	SW	SW	SW			SW				SW	SW	SW		SW	SW	SW	SW					SW	SW	SW				SW	SW	SW	SW	SW				SW	SW
2		00:00:02	SW	SW	SW			SW	SW	SW	SW	SW	SW	SW			SW				SW	SW	SW		SW	SW	SW	SW					SW	SW	SW				SW	SW	SW	SW	SW				SW	SW
3		00:00:03	SW	SW	SW			SW	SW	SW	SW	SW	SW	SW			SW				SW	SW	SW		SW	SW	SW	SW					SW	SW	SW				SW	SW	SW	SW	SW				SW	SW
4		00:00:04	SW	SW	SW			SW	SW	SW	SW	SW	SW	SW			SW				SW	SW	SW		SW	SW	SW	SW					SW	SW	SW				SW	SW	SW	SW	SW				SW	SW
5		00:00:05	SW	SW	SW			SW	SW	SW	SW	SW	SW	SW			SW				SW	SW	SW		SW	SW	SW	SW					SW	SW	SW				SW	SW	SW	SW	SW				SW	SW
6		00:00:06	SW	SW	SW			SW	SW	SW	SW	SW	SW	SW			SW				SW	SW	SW		SW	SW	SW	SW					SW	SW	SW				SW	SW	SW	SW	SW				SW	SW
7		00:00:07	SW	SW	SW			SW	SW	SW	SW	SW	SW	SW	BR		SW				SW	SW	SW		SW	SW	SW	SW					SW	SW	SW				SW	SW	SW	SW	SW				SW	SW
8		00:00:08	SW	SW	SW			SW	SW	SW	SW	SW	SW	SW	SW		SW				SW	SW	SW		SW	SW	SW	SW					SW	SW	SW				SW	SW	SW	SW	SW				SW	SW
9		00:00:09	SW	SW	SW			SW	SW	SW	SW	SW	SW	SW	SW		SW				SW	SW	SW		SW	SW	SW	SW					SW	SW	SW				SW	SW	SW	SW	SW				SW	SW
10		00:00:10	SW	SW	SW			SW	SW	SW	SW	SW	SW	SW	SW		SW				SW	SW	SW		SW	SW	SW	SW			BR		SW	SW	SW				SW	SW	SW	SW	SW				SW	SW
11		00:00:11	SW	SW	SW			SW	SW	SW	SW	SW	SW	SW	SW		SW				SW	SW	SW		SW	SW	SW	SW			SW		SW	SW	SW				SW	SW	SW	SW	SW				SW	SW
12		00:00:12	SW	SW	SW			SW	SW	SW	SW	SW	SW	SW	SW		SW				SW	SW	SW		SW	SW	SW	SW			SW		SW	SW	SW				SW	SW	SW	SW	SW			BR	SW	SW
13		00:00:13	SW	SW	SW			SW	SW	SW	SW	SW	SW	SW	SW		SW				SW	SW	SW		SW	SW	SW	SW			SW		SW	SW	SW				SW	SW	SW	SW	SW			SW	SW	SW
14		00:00:14	SW	SW	SW			SW	SW	SW	SW	SW	SW	SW	SW		SW				SW	SW	SW		SW	SW	SW	SW			SW		SW	SW	SW				SW	SW	SW	SW	SW			SW	SW	SW
15		00:00:15	SW	SW	SW			SW	SW	SW	SW	SW	SW	SW	SW		SW				SW	SW	SW		SW	SW	SW	SW			SW		SW	SW	BR				SW	SW	SW	SW	SW	BR		SW	SW	SW
16		00:00:16	SW	SW	SW			SW	SW	SW	SW	SW	SW	SW	SW		SW				SW	SW	SW		SW	SW	SW	SW			SW		SW	SW	SW				SW	SW	SW	SW	SW	SW		SW	SW	SW
17		00:00:17	SW	SW	SW			SW	SW	SW	SW	SW	SW	SW	SW		SW				SW	SW	SW		SW	SW	SW	SW			SW		SW	SW	SW				SW	SW	SW	SW	SW	SW		SW	SW	SW
18		00:00:18	SW	SW	SW			SW	SW	SW	SW	SW	SW	SW	SW		SW				SW	SW	SW		SW	SW	SW	SW			SW		SW	SW	SW				SW	SW	SW	SW	SW	SW		SW	SW	SW
19		00:00:19	SW	BR	SW			SW	SW	SW	SW	SW	SW	SW	SW		SW				SW	SW	SW		SW	SW	SW	SW			SW		SW	SW	SW				SW	SW	SW	SW	SW	SW		SW	SW	SW
20		00:00:20	SW	SW	SW			SW	SW	SW	SW	SW	SW	SW	SW		SW				SW	SW	SW		SW	SW	SW	SW			SW		SW	SW	SW				SW	SW	SW	SW	SW	SW		SW	SW	SW
21		00:00:21	SW	SW	SW			SW	SW	SW	SW	SW	SW	SW	SW		SW				SW	SW	SW		BR	SW	SW	SW			SW		SW	SW	SW				SW	SW	SW	SW	SW	SW		SW	SW	SW
22		00:00:22	SW	SW	SW			SW	SW	SW	SW	SW	BR	SW	SW		SW				SW	SW	SW		SW	SW	SW	SW			SW		SW	SW	SW				SW	SW	SW	BR	SW	SW	BR	SW	SW	SW
23		00:00:23	SW	SW	SW			SW	SW	SW	SW	SW	SW	SW	SW		SW				SW	SW	SW		SW	SW	SW	SW			SW		SW	SW	SW				SW	SW	SW	SW	SW	SW	SW	SW	SW	SW
24		00:00:24	SW	SW	SW			SW	SW	SW	SW	SW	SW	SW	SW		SW				SW	SW	SW		SW	SW	SW	SW			SW		SW	SW	SW		BR		SW	SW	SW	SW	SW	SW	SW	SW	SW	SW
25		00:00:25	SW	SW	SW			SW	SW	SW	SW	SW	SW	SW	SW		SW				SW	SW	SW		SW	SW	SW	SW			SW		SW	SW	SW		SW		SW	SW	SW	SW	SW	SW	SW	SW	SW	SW
26		00:00:26	SW	SW	SW			SW	SW	SW	SW	SW	SW	SW	SW		SW				SW	SW	SW		SW	SW	SW	SW			SW		SW	SW	SW		SW		SW	SW	SW	SW	SW	SW	SW	SW	BR	SW
27		00:00:27	SW	SW	SW			SW	SW	SW	BR	SW	SW	SW	SW		SW				SW	SW	SW		SW	SW	SW	SW			SW		SW	SW	SW		SW		SW	SW	SW	SW	BR	SW	SW	SW	SW	SW
28		00:00:28	SW	SW	SW			SW	SW	SW	SW	SW	SW	SW	SW		SW				SW	SW	SW		SW	SW	SW	SW			SW		SW	SW	SW		SW		SW	SW	SW	SW	BR	SW	SW	SW	SW	SW
29		00:00:29	SW	SW	SW			SW	SW	SW	SW	SW	SW	SW	SW		SW		BR		SW	SW	BR		SW	SW	SW	SW			SW		SW	SW	SW		SW		SW	SW	SW	SW	SW	SW	SW	SW	SW	SW
30		00:00:30	SW	SW	SW			SW	SW	SW	SW	SW	SW	BR	SW		SW		SW		SW	SW	SW		SW	SW	SW	SW			SW		SW	SW	SW		SW		SW	SW	SW	SW	SW	SW	SW	SW	SW	SW
31		00:00:31	SW	SW	SW			SW	SW	SW	SW	SW	SW	BR	BR		SW		SW		SW	SW	SW		SW	SW	SW	SW			SW		SW	SW	SW		SW		SW	SW	SW	SW	SW	SW	SW	SW	SW	SW
32		00:00:32	SW	SW	SW			SW	SW	SW	SW	SW	SW	SW	SW		SW		SW		SW	SW	SW		SW	SW	SW	SW			SW		SW	SW	SW		SW		SW	SW	SW	SW	SW	BR	SW	SW	SW	SW
33		00:00:33	SW	SW	SW			SW	SW	SW	SW	SW	SW	SW	SW		SW		SW		SW	SW	SW		SW	SW	SW	SW			SW		SW	SW	BR		SW		SW	SW	SW	SW	SW	SW	SW	BR	SW	SW
34		00:00:34	SW	SW	SW			SW	SW	SW	SW	SW	SW	SW	SW		SW		SW		SW	SW	SW		SW	SW	SW	SW			SW		SW	SW	SW		SW		SW	SW	SW	SW	SW	SW	SW	SW	SW	SW
35		00:00:35	SW	SW	SW			SW	BR	SW	SW	SW	SW	SW	SW		SW		SW		SW	BR	SW		SW	SW	SW	SW			SW		SW	SW	SW		SW		SW	SW	SW	SW	SW	SW	SW	SW	SW	SW
36		00:00:36	SW	SW	SW			SW	SW	SW	SW	SW	SW	SW	SW		SW	BR	SW		SW	SW	SW		SW	SW	SW	SW			SW		SW	SW	SW		SW		SW	SW	SW	SW	SW	SW	SW	SW	SW	SW
37		00:00:37	SW	SW	SW			SW	SW	SW	SW	SW	SW	SW	SW		SW	SW	SW		SW	SW	SW		BR	SW	SW	SW			SW		SW	SW	SW		SW	BR	SW	SW	SW	SW	SW	SW	SW	SW	SW	SW
38		00:00:38	SW	SW	SW			SW	SW	SW	SW	SW	SW	SW	SW		SW	SW	SW		SW	SW	SW		SW	SW	SW	SW			SW		SW	SW	SW		SW	BR	SW	SW	SW	SW	SW	SW	SW	SW	SW	SW
39		00:00:39	SW	SW	SW			SW	SW	SW	SW	BR	SW	BR	SW		SW	SW	SW		SW	SW	SW		SW	SW	SW	SW			SW		SW	SW	SW		SW	SW	SW	BR	SW	SW	SW	SW	SW	SW	SW	SW
40		00:00:40	SW	SW	SW			SW	SW	SW	SW	SW	SW	SW	SW		SW	SW	SW		SW	SW	SW		SW	SW	SW	SW			SW		SW	SW	SW		SW	SW	BR	RS	SW	SW	SW	SW	SW	SW	SW	SW
41		00:00:41	BR	SW	SW			SW	SW	SW	SW	SW	SW	SW	SW		SW	SW	SW		BR	SW	SW		SW	SW	SW	SW			SW		SW	SW	SW		SW	SW	BR	RS	SW	SW	SW	SW	SW	SW	SW	SW
42		00:00:42	SW	SW	BR			SW	SW	BR	SW	SW	SW	SW	SW		SW	SW	SW		SW	SW	SW		SW	SW	SW	SW			SW		BR	BR	SW		SW	SW	SW	RS	SW	SW	SW	SW	SW	SW	SW	SW
43		00:00:43	SW	SW	SW			SW	SW	RS	SW	SW	SW	SW	SW		SW	SW	SW		SW	SW	SW		SW	SW	BR	BR			SW		SW	SW	BR		SW	SW	SW	RS	SW	SW	SW	SW	SW	SW	SW	SW
44		00:00:44	SW	SW	SW			SW	SW	RS	SW	SW	BR	SW	SW		SW	SW	SW		SW	SW	SW		SW	BR	SW	SW			SW		SW	SW	SW		SW	SW	SW	RS	SW	SW	SW	SW	SW	SW	SW	SW
45		00:00:45	SW	SW	SW			SW	SW	RS	SW	SW	SW	SW	SW		SW	SW	SW		SW	SW	SW		SW	SW	SW	SW			SW		SW	SW	SW		SW	SW	SW	BR	SW	SW	SW	SW	SW	SW	SW	SW
46		00:00:46	SW	BR	SW			SW	SW	RS	SW	SW	SW	SW	SW		SW	SW	SW		SW	SW	SW		SW	SW	SW	SW			SW		SW	SW	SW		SW	SW	SW	RS	SW	SW	SW	SW	SW	SW	SW	SW
47		00:00:47	SW	BR	SW			SW	SW	RS	BR	SW	SW	SW	SW		SW	SW	SW		SW	SW	SW		SW	SW	SW	SW			SW		SW	SW	SW		SW	SW	SW	RS	SW	SW	SW	SW	SW	SW	SW	SW
48		00:00:48	SW	SW	SW			SW	SW	RS	SW	SW	SW	SW	SW		SW	SW	SW	BR	SW	SW	SW		SW	SW	SW	SW			SW		SW	SW	SW		SW	SW	SW	RS	SW	SW	SW	SW	SW	SW	SW	BR
49		00:00:49	SW	SW	SW			SW	SW	RS	SW	SW	SW	SW	SW		SW	SW	SW	SW	SW	SW	SW		SW	SW	SW	SW			SW		SW	SW	SW		SW	SW	SW	RS	SW	SW	SW	SW	SW	SW	SW	SW
50		00:00:50	SW	SW	SW			SW	SW	RS	SW	SW	SW	SW	BR		SW	SW	SW	SW	SW	SW	SW		SW	SW	SW	SW			SW		SW	SW	SW		SW	SW	SW	BR	SW	BR	SW	SW	SW	SW	SW	SW
51		00:00:51	SW	SW	SW			SW	SW	BR	SW	SW	SW	SW	SW		SW	SW	BR	SW	SW	SW	SW		SW	SW	SW	SW			SW		SW	SW	SW		SW	SW	SW	SW	SW	SW	SW	SW	SW	SW	SW	SW
52		00:00:52	SW	SW	SW			SW	SW	RS	SW	SW	SW	SW	SW		SW	SW	SW	SW	SW	SW	SW		SW	SW	SW	SW			SW		SW	SW	SW		SW	SW	SW	SW	SW	SW	SW	SW	SW	SW	SW	SW
53		00:00:53	SW	SW	SW			SW	SW	RS	SW	SW	SW	SW	SW		SW	SW	SW	SW	SW	SW	SW		SW	SW	SW	SW			SW		SW	SW	SW		SW	SW	SW	SW	SW	SW	SW	SW	SW	BR	SW	SW
54		00:00:54	SW	SW	SW			SW	SW	RS	SW	SW	SW	SW	SW		SW	SW	SW	SW	SW	SW	SW		SW	SW	SW	SW			SW		SW	SW	SW		SW	SW	SW	SW	SW	SW	SW	SW	SW	BR	SW	SW
55		00:00:55	SW	SW	SW			SW	SW	RS	SW	SW	SW	SW	SW		SW	SW	SW	SW	SW	SW	SW		SW	SW	SW	SW			SW		SW	SW	SW		SW	SW	SW	SW	SW	SW	SW	SW	SW	SW	SW	SW
56		00:00:56	SW	SW	BR			SW	SW	RS	SW	SW	SW	SW	SW		SW	SW	SW	SW	SW	SW	SW		SW	SW	SW	SW			SW		SW	SW	SW		SW	SW	SW	SW	SW	SW	SW	SW	SW	SW	SW	SW
57		00:00:57	SW	SW	SW			SW	SW	RS	SW	SW	SW	SW	SW		SW	SW	SW	SW	SW	SW	SW		SW	SW	SW	SW			SW		SW	SW	SW		SW	SW	SW	SW	SW	SW	SW	SW	SW	SW	SW	SW
58		00:00:58	SW	SW	SW			SW	SW	RS	SW	SW	SW	SW	SW		SW	SW	SW	SW	SW	SW	SW		SW	SW	SW	SW	BR		SW		SW	SW	SW		SW	SW	SW	SW	SW	SW	SW	SW	SW	SW	SW	SW
59		00:00:59	SW	SW	SW			SW	SW	RS	SW	SW	SW	BR	SW		SW	SW	SW	SW	SW	SW	SW		SW	SW	SW	SW	CR		SW		SW	SW	SW		SW	SW	SW	SW	SW	SW	BR	SW	SW	SW	SW	SW
60		00:01:00	SW	SW	SW			SW	SW	RS	SW	SW	BR	SW	SW		SW	SW	SW	SW	SW	SW	BR		BR	SW	SW	SW	CR	BR	SW		SW	SW	SW		SW	SW	SW	SW	SW	SW	SW	SW	SW	SW	SW	SW
61		00:01:01	SW	SW	SW			SW	SW	RS	SW	SW	SW	SW	SW		SW	SW	SW	SW	SW	SW	SW		SW	SW	SW	SW	CR	SW	SW		SW	SW	SW		SW	SW	SW	SW	SW	SW	SW	SW	SW	SW	SW	SW
62		00:01:02	SW	SW	SW		BR	SW	SW	RS	SW	SW	SW	SW	SW		BR	SW	SW	SW	SW	SW	SW		SW	SW	SW	SW	CR	SW	SW	BR	SW	SW	SW		SW	SW	SW	SW	SW	SW	SW	SW	SW	SW	SW	SW
63		00:01:03	SW	SW	BR		SW	SW	SW	RS	SW	SW	SW	SW	SW		SW	SW	SW	SW	SW	SW	SW		SW	SW	SW	SW	CR	SW	SW	SW	SW	BR	SW		SW	SW	SW	SW	SW	SW	SW	SW	SW	SW	SW	SW
64		00:01:04	SW	SW	RS		SW	SW	SW	BR	SW	SW	SW	SW	SW		SW	SW	SW	SW	SW	SW	SW		SW	SW	SW	SW	CR	SW	SW	SW	SW	SW	SW		SW	SW	SW	SW	SW	SW	SW	SW	SW	SW	SW	SW
65		00:01:05	SW	SW	RS		SW	SW	SW	SW	SW	BR	SW	SW	SW		SW	SW	SW	SW	SW	SW	SW		BR	SW	SW	SW	CR	SW	SW	SW	SW	SW	SW		SW	SW	SW	SW	SW	SW	SW	SW	SW	SW	SW	SW
66		00:01:06	SW	SW	RS		SW	SW	SW	SW	SW	SW	SW	SW	SW		SW	BR	SW	SW	SW	SW	SW		SW	SW	SW	SW	CR	SW	SW	SW	SW	RS	SW	BR	SW	SW	SW	SW	SW	SW	SW	SW	SW	SW	SW	SW
67		00:01:07	SW	SW	BR		SW	SW	SW	SW	SW	SW	SW	SW	BR		SW	SW	SW	SW	SW	SW	SW		SW	SW	SW	SW	CR	SW	SW	SW	SW	RS	SW	SW	SW	SW	SW	SW	SW	SW	SW	SW	SW	SW	SW	SW
68		00:01:08	SW	SW	SW		SW	SW	SW	SW	SW	SW	SW	SW	SW		SW	SW	SW	SW	SW	SW	SW		SW	SW	SW	SW	CR	SW	SW	SW	SW	BR	SW	SW	SW	SW	SW	SW	SW	SW	SW	SW	SW	SW	SW	SW
69		00:01:09	SW	SW	SW		SW	BR	SW	SW	SW	SW	SW	SW	SW		SW	SW	SW	SW	SW	SW	SW		SW	BR	SW	SW	CR	SW	SW	SW	SW	RS	SW	SW	SW	SW	SW	SW	SW	SW	SW	SW	SW	SW	SW	SW
70		00:01:10	SW	SW	SW		SW	BR	SW	SW	SW	SW	SW	SW	SW		SW	SW	BR	SW	SW	SW	SW		SW	SW	SW	SW	CR	SW	SW	SW	SW	RS	SW	SW	SW	SW	SW	SW	SW	SW	SW	SW	SW	SW	SW	SW
71		00:01:11	BR	SW	SW		SW	SW	SW	SW	SW	SW	SW	SW	SW		SW	SW	SW	SW	SW	SW	SW		SW	SW	SW	SW	CR	SW	SW	SW	SW	RS	SW	SW	SW	SW	SW	SW	SW	SW	SW	SW	SW	SW	SW	SW
72		00:01:12	BR	SW	SW		SW	SW	SW	SW	SW	SW	SW	SW	SW		SW	SW	SW	SW	SW	SW	SW		SW	SW	SW	SW	CR	SW	SW	SW	SW	RS	SW	SW	SW	SW	SW	SW	SW	SW	SW	SW	SW	SW	SW	SW
73		00:01:13	BR	BR	SW		SW	SW	SW	SW	SW	SW	SW	SW	SW		SW	SW	SW	SW	BR	SW	SW		SW	SW	SW	SW	CR	SW	SW	SW	SW	RS	SW	SW	SW	SW	SW	BR	SW	SW	SW	SW	SW	SW	SW	SW
74		00:01:14	SW	SW	SW		SW	SW	SW	SW	SW	SW	BR	SW	SW		SW	SW	SW	SW	SW	SW	SW		SW	SW	SW	SW	CR	SW	SW	SW	SW	RS	SW	SW	SW	SW	SW	BR	SW	SW	SW	SW	SW	SW	BR	SW
75		00:01:15	SW	SW	SW		SW	SW	SW	SW	SW	SW	SW	SW	SW		SW	SW	SW	SW	SW	SW	SW		SW	SW	SW	SW	CR	SW	SW	SW	SW	RS	SW	SW	BR	SW	SW	SW	SW	SW	SW	SW	SW	SW	SW	SW
76		00:01:16	SW	SW	SW		SW	SW	SW	SW	SW	SW	SW	SW	SW		SW	SW	SW	SW	SW	SW	SW		SW	SW	SW	SW	CR	SW	SW	SW	SW	BR	SW	SW	SW	SW	SW	SW	SW	SW	SW	SW	BR	SW	SW	SW
77		00:01:17	SW	SW	SW		SW	SW	SW	SW	SW	BR	SW	BR	SW		SW	SW	SW	SW	SW	SW	SW		SW	SW	SW	SW	CR	SW	SW	SW	SW	SW	SW	SW	SW	SW	SW	SW	BR	SW	SW	SW	SW	SW	SW	SW
78		00:01:18	SW	SW	SW		SW	SW	SW	SW	SW	SW	SW	SW	SW		SW	SW	SW	SW	BR	SW	SW		SW	SW	SW	SW	CR	SW	SW	SW	SW	SW	SW	SW	SW	SW	SW	SW	SW	SW	SW	SW	SW	SW	SW	SW
79		00:01:19	SW	SW	SW		SW	SW	SW	SW	SW	SW	SW	SW	SW		SW	SW	SW	SW	SW	SW	SW		SW	SW	SW	SW	CR	SW	SW	SW	SW	SW	SW	SW	SW	SW	SW	SW	SW	SW	SW	SW	SW	SW	SW	SW
80		00:01:20	SW	SW	SW		SW	SW	SW	SW	SW	SW	SW	SW	SW		SW	SW	SW	BR	SW	SW	SW		SW	SW	SW	SW	CR	SW	SW	SW	SW	SW	SW	SW	SW	SW	SW	SW	SW	SW	SW	SW	SW	SW	SW	SW
81		00:01:21	SW	SW	SW		SW	SW	SW	SW	SW	SW	SW	SW	BR		SW	SW	SW	SW	SW	SW	SW		SW	SW	SW	SW	SW	SW	SW	SW	BR	SW	SW	SW	SW	SW	SW	SW	SW	SW	SW	SW	SW	SW	SW	SW
82		00:01:22	SW	SW	SW		SW	SW	SW	SW	SW	SW	SW	SW	SW		SW	SW	SW	SW	SW	SW	SW		SW	SW	BR	SW	SW	SW	SW	SW	SW	SW	SW	SW	BR	SW	SW	SW	SW	SW	SW	BR	SW	SW	BR	SW
83		00:01:23	SW	SW	SW	BR	SW	SW	SW	SW	SW	SW	SW	BR	SW		SW	SW	SW	SW	SW	SW	SW		SW	SW	SW	BR	SW	SW	SW	SW	SW	SW	SW	SW	SW	SW	SW	BR	SW	SW	SW	SW	SW	SW	SW	SW	BR
84		00:01:24	SW	SW	SW	SW	SW	SW	SW	SW	SW	SW	SW	SW	SW		SW	SW	SW	SW	SW	SW	SW		SW	SW	SW	SW	SW	SW	SW	SW	SW	SW	SW	SW	SW	SW	SW	SW	SW	BR	SW	SW	SW	BR	SW	SW	RS
85		00:01:25	SW	SW	SW	SW	SW	SW	SW	SW	SW	SW	SW	SW	SW		SW	BR	SW	SW	SW	SW	BR		SW	SW	SW	SW	SW	SW	SW	SW	SW	SW	SW	SW	SW	SW	SW	SW	SW	SW	SW	SW	SW	SW	SW	SW	RS
86		00:01:26	SW	SW	SW	SW	SW	SW	SW	SW	SW	SW	SW	SW	SW		SW	SW	SW	SW	SW	SW	SW		SW	SW	SW	SW	SW	SW	SW	SW	SW	SW	SW	SW	SW	SW	SW	SW	SW	SW	BR	SW	SW	SW	SW	SW	RS
87		00:01:27	SW	SW	SW	SW	SW	SW	SW	SW	SW	SW	SW	SW	SW		SW	SW	BR	SW	SW	SW	SW		SW	SW	SW	SW	SW	SW	SW	SW	SW	SW	SW	SW	SW	SW	SW	SW	SW	SW	SW	SW	SW	SW	SW	SW	BR
88		00:01:28	SW	SW	SW	SW	SW	SW	SW	SW	SW	SW	SW	SW	SW		SW	SW	SW	SW	SW	SW	SW		SW	SW	SW	SW	SW	BR	SW	SW	SW	SW	SW	SW	SW	SW	SW	SW	SW	SW	SW	SW	BR	SW	SW	SW	BR
89		00:01:29	SW	SW	SW	SW	SW	SW	SW	SW	SW	SW	SW	SW	SW		SW	SW	SW	SW	SW	SW	SW		SW	SW	SW	SW	SW	SW	SW	SW	SW	SW	SW	SW	SW	SW	SW	SW	SW	SW	SW	SW	SW	SW	SW	SW	RS
90		00:01:30	SW	SW	SW	SW	SW	SW	SW	SW	SW	SW	BR	SW	SW		SW	SW	SW	SW	SW	SW	SW		SW	SW	SW	SW	SW	SW	SW	SW	SW	SW	SW	SW	SW	SW	SW	SW	SW	SW	SW	SW	SW	SW	SW	SW	RS
91		00:01:31	SW	SW	SW	SW	SW	SW	SW	SW	SW	SW	SW	SW	SW		SW	SW	SW	SW	SW	SW	SW		SW	SW	SW	SW	SW	SW	SW	SW	SW	SW	SW	SW	SW	SW	SW	SW	SW	SW	SW	SW	SW	SW	SW	BR	RS
92		00:01:32	SW	SW	SW	SW	SW	SW	SW	SW	SW	SW	SW	SW	SW		SW	SW	SW	SW	SW	SW	SW		SW	SW	SW	SW	SW	SW	SW	SW	SW	SW	SW	SW	SW	SW	SW	SW	SW	SW	SW	SW	SW	SW	SW	SW	BR
93		00:01:33	SW	SW	SW	SW	SW	SW	SW	SW	SW	SW	SW	SW	SW	BR	SW	SW	SW	SW	SW	SW	SW		SW	SW	SW	SW	SW	SW	SW	SW	SW	SW	SW	SW	SW	SW	SW	SW	SW	SW	SW	SW	SW	SW	SW	SW	BR
94		00:01:34	SW	SW	SW	SW	SW	SW	SW	SW	SW	SW	SW	SW	SW	SW	SW	SW	SW	SW	SW	SW	SW		SW	SW	SW	SW	SW	SW	SW	SW	SW	SW	BR	SW	SW	SW	SW	SW	SW	SW	SW	SW	SW	SW	SW	SW	RS
95		00:01:35	SW	SW	SW	SW	SW	SW	SW	SW	SW	SW	SW	SW	SW	SW	SW	SW	SW	SW	BR	SW	SW		SW	SW	SW	SW	SW	SW	SW	SW	SW	SW	SW	SW	SW	SW	SW	SW	SW	SW	SW	BR	SW	SW	SW	SW	RS
96		00:01:36	SW	SW	SW	SW	SW	SW	SW	SW	SW	SW	SW	SW	BR	SW	SW	SW	SW	SW	SW	SW	SW		SW	SW	SW	SW	SW	SW	SW	SW	SW	SW	SW	SW	SW	SW	SW	SW	SW	SW	SW	SW	SW	SW	SW	SW	BR
97		00:01:37	SW	SW	SW	SW	SW	SW	SW	SW	SW	SW	SW	SW	SW	SW	SW	SW	SW	SW	SW	SW	SW		SW	SW	SW	SW	BR	SW	SW	SW	SW	SW	SW	SW	SW	SW	SW	SW	SW	SW	SW	SW	SW	SW	SW	SW	RS
98		00:01:38	SW	SW	SW	SW	SW	SW	SW	SW	SW	SW	SW	SW	SW	SW	SW	SW	SW	SW	SW	SW	SW		SW	SW	SW	SW	SW	SW	SW	SW	SW	SW	BR	BR	SW	BR	SW	SW	SW	SW	SW	SW	SW	SW	SW	SW	RS
99		00:01:39	SW	SW	SW	SW	SW	SW	SW	SW	SW	BR	SW	SW	SW	SW	SW	SW	SW	SW	SW	SW	SW		SW	SW	SW	SW	SW	SW	SW	SW	SW	SW	SW	BR	SW	SW	SW	SW	SW	SW	SW	SW	SW	SW	SW	SW	RS
100		00:01:40	SW	SW	SW	SW	BR	SW	SW	SW	SW	SW	SW	SW	SW	SW	SW	SW	SW	SW	SW	SW	SW		SW	SW	SW	SW	SW	SW	SW	SW	SW	SW	SW	SW	SW	SW	SW	SW	SW	SW	SW	SW	SW	SW	SW	SW	RS
101		00:01:41	SW	BR	SW	SW	SW	SW	SW	SW	SW	SW	SW	SW	SW	SW	SW	SW	SW	SW	SW	SW	SW		BR	SW	SW	SW	SW	SW	SW	SW	SW	SW	SW	SW	SW	SW	SW	SW	SW	SW	BR	SW	SW	SW	SW	SW	BR
102		00:01:42	SW	SW	SW	SW	SW	SW	SW	SW	SW	SW	SW	SW	SW	SW	SW	SW	SW	SW	SW	SW	SW		RS	SW	SW	SW	SW	SW	SW	SW	SW	SW	SW	SW	SW	SW	SW	SW	SW	SW	SW	SW	SW	SW	SW	SW	SW
103		00:01:43	SW	SW	SW	SW	SW	SW	SW	SW	SW	SW	SW	BR	SW	SW	SW	SW	BR	SW	SW	SW	SW		RS	SW	BR	SW	SW	SW	BR	SW	SW	BR	SW	SW	SW	SW	SW	SW	SW	SW	SW	SW	SW	SW	SW	SW	SW
104		00:01:44	SW	SW	SW	SW	SW	SW	SW	SW	SW	SW	SW	BR	SW	SW	SW	SW	SW	SW	SW	BR	SW		RS	SW	SW	SW	SW	SW	SW	SW	SW	RS	SW	SW	SW	SW	SW	SW	SW	SW	SW	SW	SW	SW	SW	SW	SW
105		00:01:45	SW	SW	SW	SW	SW	SW	SW	SW	SW	SW	SW	SW	SW	SW	SW	SW	SW	SW	SW	SW	SW		RS	SW	SW	SW	SW	SW	SW	SW	SW	RS	SW	SW	SW	SW	SW	SW	SW	SW	SW	SW	SW	SW	SW	SW	SW
106		00:01:46	SW	BR	SW	SW	SW	SW	SW	SW	SW	SW	SW	SW	SW	SW	SW	SW	SW	SW	SW	SW	SW		BR	SW	SW	SW	SW	SW	SW	SW	SW	RS	SW	SW	SW	SW	SW	SW	SW	SW	SW	SW	SW	SW	SW	SW	SW
107		00:01:47	SW	SW	SW	SW	SW	SW	BR	SW	SW	SW	BR	SW	SW	SW	SW	SW	SW	SW	SW	SW	SW		RS	SW	SW	SW	SW	SW	SW	SW	SW	RS	SW	SW	SW	SW	SW	SW	SW	SW	SW	SW	SW	SW	SW	SW	SW
108		00:01:48	SW	SW	SW	SW	SW	SW	SW	SW	SW	SW	SW	SW	SW	SW	SW	SW	SW	SW	SW	SW	SW		RS	SW	SW	SW	SW	SW	SW	SW	SW	RS	SW	SW	SW	SW	SW	SW	SW	SW	SW	SW	SW	SW	SW	SW	SW
109		00:01:49	SW	SW	SW	SW	SW	SW	SW	SW	SW	SW	SW	SW	SW	SW	SW	SW	SW	SW	SW	SW	SW		RS	SW	SW	SW	SW	SW	SW	SW	SW	BR	SW	SW	SW	SW	SW	SW	BR	BR	SW	BR	SW	SW	SW	SW	SW
110		00:01:50	SW	SW	SW	SW	SW	SW	SW	SW	SW	SW	SW	SW	SW	SW	SW	BR	SW	SW	SW	SW	SW		RS	BR	SW	SW	SW	SW	SW	SW	SW	RS	SW	SW	SW	SW	SW	SW	SW	SW	SW	SW	SW	SW	SW	SW	SW
111		00:01:51	SW	SW	SW	SW	SW	SW	SW	SW	SW	SW	SW	SW	BR	SW	SW	SW	SW	SW	SW	SW	SW	BR	RS	SW	SW	SW	SW	SW	SW	SW	SW	RS	SW	SW	SW	SW	SW	SW	SW	SW	SW	SW	SW	SW	SW	SW	SW
112		00:01:52	SW	SW	SW	SW	SW	SW	SW	BR	SW	SW	SW	SW	SW	SW	SW	SW	SW	SW	SW	SW	SW	SW	RS	SW	SW	SW	SW	SW	SW	BR	SW	RS	SW	SW	SW	SW	SW	SW	SW	SW	SW	SW	SW	SW	SW	SW	SW
113		00:01:53	SW	SW	SW	BR	SW	SW	SW	RS	SW	SW	SW	SW	SW	SW	SW	SW	SW	BR	SW	SW	SW	SW	BR	SW	SW	SW	SW	BR	SW	SW	SW	RS	SW	SW	SW	SW	SW	SW	SW	SW	SW	SW	SW	SW	BR	SW	SW
114		00:01:54	SW	SW	SW	SW	SW	SW	SW	RS	SW	SW	SW	SW	SW	SW	SW	SW	SW	SW	SW	SW	SW	SW	SW	SW	SW	SW	SW	SW	SW	SW	SW	RS	SW	SW	SW	SW	SW	SW	SW	SW	BR	SW	SW	SW	SW	SW	SW
115		00:01:55	SW	SW	SW	SW	SW	SW	SW	BR	SW	SW	SW	SW	SW	SW	SW	SW	SW	SW	SW	SW	SW	SW	SW	SW	SW	SW	SW	SW	SW	SW	SW	BR	SW	SW	SW	SW	SW	SW	SW	SW	BR	SW	SW	SW	SW	SW	SW
116		00:01:56	SW	SW	SW	SW	SW	SW	SW	SW	SW	SW	SW	SW	SW	SW	SW	SW	SW	SW	SW	SW	SW	SW	SW	SW	SW	SW	SW	SW	SW	SW	SW	RS	SW	SW	SW	SW	SW	SW	SW	SW	SW	SW	SW	SW	SW	SW	SW
117		00:01:57	SW	SW	SW	SW	SW	SW	SW	SW	SW	SW	SW	SW	SW	SW	SW	SW	SW	SW	SW	SW	BR	SW	SW	SW	SW	SW	SW	SW	SW	SW	SW	RS	SW	SW	SW	SW	SW	SW	SW	SW	SW	SW	SW	SW	SW	SW	SW
118		00:01:58	SW	SW	SW	SW	SW	SW	SW	SW	SW	SW	SW	SW	SW	SW	SW	SW	SW	SW	SW	SW	SW	SW	SW	SW	SW	SW	SW	SW	SW	SW	SW	RS	SW	SW	SW	SW	SW	SW	BR	SW	SW	SW	SW	SW	SW	SW	SW
119		00:01:59	SW	SW	SW	SW	SW	SW	SW	SW	SW	SW	SW	SW	SW	SW	SW	SW	BR	SW	SW	SW	SW	SW	SW	SW	SW	BR	BR	SW	SW	SW	SW	RS	SW	SW	SW	SW	SW	SW	SW	SW	SW	SW	SW	SW	SW	SW	SW
120		00:02:00	BR	SW	SW	SW	SW	SW	SW	SW	SW	SW	SW	SW	SW	SW	SW	SW	SW	SW	SW	SW	SW	SW	SW	SW	BR	SW	SW	SW	SW	SW	SW	RS	SW	SW	SW	SW	SW	SW	SW	SW	SW	SW	SW	SW	SW	SW	SW
121		00:02:01	SW	SW	SW	SW	SW	SW	SW	SW	SW	BR	SW	SW	SW	SW	SW	SW	SW	SW	SW	SW	SW	SW	SW	SW	SW	SW	SW	SW	SW	SW	SW	BR	SW	SW	SW	SW	BR	SW	SW	SW	SW	SW	SW	SW	SW	SW	SW
122		00:02:02	SW	SW	SW	SW	SW	SW	SW	SW	SW	SW	BR	SW	SW	SW	SW	SW	SW	SW	SW	SW	SW	SW	SW	SW	SW	SW	SW	SW	SW	SW	SW	SW	SW	SW	SW	SW	SW	SW	SW	SW	SW	SW	SW	SW	SW	SW	SW
123		00:02:03	SW	SW	SW	SW	SW	SW	SW	SW	SW	SW	SW	SW	SW	SW	SW	SW	SW	SW	SW	SW	SW	SW	SW	SW	SW	SW	SW	SW	SW	SW	SW	SW	SW	SW	SW	BR	SW	SW	SW	SW	SW	SW	SW	SW	SW	SW	SW
124		00:02:04	SW	SW	SW	SW	SW	SW	SW	SW	SW	SW	SW	SW	BR	SW	SW	BR	SW	SW	SW	SW	SW	SW	SW	SW	SW	SW	SW	SW	SW	SW	SW	SW	SW	SW	SW	BR	SW	SW	SW	SW	SW	SW	SW	SW	SW	SW	SW
125		00:02:05	SW	SW	SW	SW	SW	SW	SW	SW	SW	SW	SW	SW	SW	SW	SW	SW	SW	SW	SW	SW	SW	SW	SW	SW	SW	SW	SW	SW	SW	SW	SW	SW	SW	SW	SW	SW	BR	SW	SW	SW	SW	SW	SW	BR	SW	SW	SW
126		00:02:06	SW	SW	SW	SW	SW	BR	SW	SW	SW	SW	SW	SW	SW	SW	SW	SW	SW	SW	SW	SW	SW	SW	SW	SW	BR	SW	SW	SW	SW	SW	SW	SW	SW	SW	BR	SW	SW	SW	SW	SW	SW	SW	SW	SW	SW	SW	SW
127		00:02:07	SW	SW	SW	SW	SW	SW	SW	SW	BR	SW	SW	SW	SW	SW	SW	SW	SW	SW	SW	SW	SW	SW	SW	SW	SW	SW	SW	SW	SW	SW	SW	SW	SW	SW	SW	SW	SW	SW	BR	SW	SW	SW	SW	SW	SW	SW	RS
128		00:02:08	SW	SW	SW	SW	SW	SW	SW	SW	SW	SW	SW	SW	SW	SW	SW	SW	SW	SW	SW	SW	SW	SW	SW	SW	SW	BR	SW	SW	SW	SW	SW	SW	SW	BR	SW	SW	SW	SW	BR	SW	SW	BR	SW	SW	SW	BR	RS
129		00:02:09	SW	SW	SW	SW	SW	SW	SW	SW	SW	SW	SW	SW	SW	BR	SW	SW	SW	SW	SW	SW	SW	SW	SW	SW	SW	SW	SW	BR	SW	SW	SW	SW	SW	SW	SW	SW	SW	SW	BR	SW	BR	SW	SW	SW	SW	SW	BR
130		00:02:10	SW	SW	SW	SW	SW	SW	SW	SW	SW	SW	SW	SW	SW	SW	SW	SW	SW	SW	SW	SW	SW	SW	SW	SW	SW	SW	SW	SW	SW	SW	SW	SW	SW	SW	SW	SW	SW	SW	SW	SW	SW	SW	SW	SW	SW	SW	RS
131		00:02:11	SW	SW	SW	SW	SW	SW	SW	SW	SW	SW	SW	SW	SW	SW	SW	SW	SW	SW	SW	SW	SW	SW	SW	SW	SW	SW	SW	SW	BR	SW	SW	SW	SW	SW	BR	BR	SW	SW	SW	SW	SW	SW	SW	SW	SW	SW	RS
132		00:02:12	SW	SW	SW	SW	BR	SW	SW	SW	SW	SW	SW	SW	SW	SW	SW	SW	SW	SW	SW	SW	SW	SW	SW	SW	SW	SW	SW	SW	SW	SW	SW	SW	SW	SW	SW	SW	SW	SW	SW	SW	SW	SW	SW	BR	SW	SW	RS
133		00:02:13	SW	SW	SW	SW	SW	SW	SW	SW	SW	SW	SW	SW	SW	SW	SW	SW	SW	SW	SW	SW	SW	SW	SW	SW	SW	SW	BR	SW	SW	SW	SW	SW	SW	SW	SW	SW	SW	SW	SW	SW	SW	SW	SW	SW	SW	SW	RS
134		00:02:14	SW	SW	SW	SW	SW	SW	SW	SW	SW	SW	SW	SW	SW	SW	SW	SW	BR	SW	SW	SW	SW	SW	SW	SW	SW	SW	SW	SW	SW	SW	SW	SW	SW	SW	SW	SW	SW	SW	SW	SW	SW	SW	SW	SW	SW	SW	RS
135		00:02:15	SW	SW	SW	SW	SW	SW	SW	SW	SW	SW	SW	SW	SW	SW	SW	SW	SW	SW	SW	SW	SW	SW	SW	SW	SW	SW	SW	SW	SW	SW	BR	SW	SW	SW	SW	SW	SW	SW	SW	SW	SW	SW	SW	SW	SW	BR	RS
136		00:02:16	SW	SW	SW	SW	SW	SW	SW	SW	SW	SW	SW	SW	SW	SW	SW	SW	SW	SW	SW	SW	SW	SW	SW	SW	SW	SW	SW	SW	SW	SW	SW	SW	SW	SW	SW	SW	SW	SW	BR	SW	SW	SW	SW	RS	SW	SW	RS
137		00:02:17	SW	SW	SW	SW	SW	SW	SW	SW	SW	SW	BR	SW	SW	SW	SW	SW	SW	SW	SW	SW	SW	SW	SW	SW	SW	SW	SW	SW	SW	SW	SW	SW	SW	SW	SW	SW	SW	SW	SW	BR	SW	SW	SW	RS	SW	SW	RS
138		00:02:18	SW	SW	BR	SW	SW	SW	SW	SW	SW	SW	SW	SW	SW	SW	SW	SW	SW	SW	SW	SW	SW	SW	SW	SW	SW	SW	SW	SW	SW	SW	SW	SW	SW	SW	SW	BR	SW	SW	SW	SW	SW	SW	SW	BR	SW	SW	BR
139		00:02:19	SW	SW	RS	SW	SW	SW	SW	SW	SW	SW	SW	SW	SW	SW	SW	SW	SW	SW	SW	SW	SW	SW	SW	SW	SW	SW	SW	SW	SW	SW	SW	SW	SW	BR	SW	SW	SW	SW	SW	SW	SW	SW	SW	SW	SW	SW	RS
140		00:02:20	SW	SW	RS	BR	SW	SW	SW	SW	SW	SW	SW	SW	BR	SW	SW	SW	SW	BR	SW	SW	SW	SW	SW	SW	SW	SW	SW	SW	SW	SW	SW	SW	SW	SW	SW	SW	SW	SW	SW	SW	SW	SW	SW	SW	SW	SW	RS
141		00:02:21	SW	SW	RS	SW	SW	SW	SW	SW	SW	SW	SW	SW	SW	SW	SW	BR	SW	SW	SW	SW	SW	SW	SW	SW	SW	SW	SW	SW	SW	SW	SW	SW	SW	SW	SW	SW	SW	SW	SW	BR	SW	SW	SW	SW	SW	SW	BR
142		00:02:22	SW	SW	RS	SW	SW	SW	SW	SW	SW	SW	SW	SW	SW	SW	SW	SW	SW	SW	SW	SW	SW	SW	SW	SW	SW	SW	SW	SW	SW	BR	SW	SW	SW	SW	SW	SW	SW	SW	SW	SW	SW	SW	SW	BR	SW	SW	BR
143		00:02:23	SW	BR	BR	SW	SW	SW	SW	SW	SW	SW	SW	SW	SW	SW	SW	SW	SW	SW	SW	SW	SW	SW	SW	SW	SW	SW	SW	SW	SW	SW	SW	SW	SW	SW	SW	SW	BR	BR	SW	SW	SW	BR	SW	SW	SW	SW	SW
144		00:02:24	SW	SW	RS	SW	SW	SW	SW	SW	SW	SW	SW	SW	SW	SW	SW	SW	SW	SW	SW	SW	SW	SW	BR	SW	SW	SW	SW	SW	SW	SW	SW	SW	SW	SW	SW	BR	BR	RS	SW	SW	SW	SW	SW	SW	SW	SW	SW
145		00:02:25	SW	SW	RS	SW	SW	SW	SW	SW	SW	SW	SW	SW	SW	SW	SW	SW	SW	SW	SW	SW	SW	BR	RS	SW	SW	SW	BR	SW	SW	SW	SW	SW	SW	SW	SW	SW	SW	RS	SW	SW	SW	SW	SW	SW	SW	SW	SW
146		00:02:26	SW	SW	RS	SW	SW	SW	SW	SW	SW	BR	SW	SW	SW	SW	SW	SW	SW	SW	SW	SW	BR	SW	RS	SW	SW	SW	SW	SW	SW	SW	SW	BR	SW	SW	SW	SW	SW	RS	SW	SW	SW	SW	SW	SW	SW	SW	SW
147		00:02:27	SW	SW	RS	SW	SW	SW	BR	SW	SW	SW	SW	SW	SW	SW	SW	SW	SW	SW	SW	SW	SW	SW	RS	SW	SW	SW	SW	SW	SW	SW	SW	RS	SW	SW	SW	SW	SW	RS	SW	SW	BR	SW	SW	SW	SW	SW	SW
148		00:02:28	SW	SW	BR	SW	BR	SW	SW	SW	SW	SW	SW	SW	SW	SW	SW	SW	SW	SW	SW	SW	SW	SW	RS	SW	SW	SW	SW	SW	SW	SW	SW	RS	SW	SW	SW	SW	SW	RS	BR	SW	SW	SW	BR	SW	SW	SW	SW
149		00:02:29	SW	SW	RS	SW	SW	SW	SW	SW	SW	SW	SW	SW	SW	SW	SW	SW	SW	SW	BR	SW	SW	SW	RS	SW	SW	SW	SW	SW	SW	SW	SW	RS	SW	SW	SW	SW	SW	RS	SW	SW	SW	SW	SW	SW	SW	SW	SW
150		00:02:30	SW	SW	RS	SW	SW	SW	SW	SW	SW	SW	BR	SW	SW	SW	SW	SW	SW	SW	SW	SW	SW	SW	BR	SW	SW	SW	SW	SW	SW	SW	SW	RS	SW	SW	SW	SW	SW	RS	SW	SW	SW	SW	SW	SW	BR	SW	SW
151		00:02:31	SW	SW	RS	SW	SW	SW	SW	SW	SW	SW	SW	SW	SW	SW	SW	SW	BR	SW	SW	SW	SW	SW	SW	SW	SW	SW	SW	SW	SW	SW	SW	RS	SW	SW	SW	SW	SW	RS	SW	SW	SW	SW	SW	SW	SW	SW	SW
152		00:02:32	SW	SW	RS	SW	SW	SW	SW	SW	SW	SW	SW	SW	SW	SW	BR	SW	SW	SW	SW	SW	SW	SW	SW	SW	SW	SW	SW	SW	SW	SW	SW	BR	SW	SW	SW	SW	SW	BR	SW	SW	SW	SW	SW	SW	SW	SW	SW
153		00:02:33	SW	SW	RS	SW	SW	SW	SW	SW	SW	SW	SW	SW	SW	SW	RS	SW	SW	SW	SW	SW	SW	SW	SW	BR	SW	SW	SW	BR	SW	SW	SW	BR	BR	SW	SW	SW	SW	RS	SW	SW	SW	SW	SW	SW	SW	SW	SW
154		00:02:34	SW	SW	BR	SW	SW	SW	SW	SW	SW	SW	SW	SW	SW	SW	RS	BR	SW	SW	SW	BR	SW	SW	SW	SW	SW	SW	SW	SW	BR	SW	SW	RS	SW	SW	SW	SW	SW	RS	SW	SW	SW	SW	SW	SW	SW	BR	SW
155		00:02:35	SW	SW	SW	SW	SW	SW	SW	SW	SW	SW	SW	SW	BR	SW	RS	SW	SW	SW	SW	SW	SW	SW	SW	SW	SW	SW	SW	SW	BR	SW	SW	RS	SW	SW	SW	SW	SW	RS	SW	SW	SW	SW	SW	SW	SW	SW	SW
156		00:02:36	SW	SW	SW	SW	SW	SW	SW	SW	SW	SW	SW	SW	SW	SW	BR	SW	SW	SW	SW	SW	SW	SW	SW	SW	SW	SW	BR	SW	RS	SW	SW	RS	SW	SW	SW	SW	SW	RS	SW	SW	SW	SW	SW	SW	SW	SW	SW
157		00:02:37	SW	SW	SW	SW	SW	SW	SW	SW	SW	SW	SW	SW	SW	SW	SW	SW	SW	SW	SW	SW	SW	SW	SW	SW	BR	SW	SW	SW	RS	SW	SW	RS	SW	SW	SW	SW	SW	RS	SW	SW	SW	SW	SW	SW	SW	SW	SW
158		00:02:38	SW	SW	SW	SW	SW	SW	SW	SW	SW	SW	SW	SW	SW	SW	SW	SW	SW	SW	SW	SW	SW	SW	SW	SW	SW	SW	SW	SW	RS	SW	SW	BR	SW	SW	SW	SW	SW	BR	SW	SW	SW	SW	BR	SW	SW	SW	SW
159		00:02:39	SW	SW	SW	SW	SW	SW	SW	SW	SW	SW	SW	SW	SW	BR	SW	SW	SW	SW	SW	SW	SW	SW	SW	SW	SW	SW	SW	SW	BR	SW	SW	SW	BR	SW	SW	SW	SW	SW	SW	SW	SW	SW	SW	SW	SW	SW	SW
160		00:02:40	SW	SW	SW	SW	SW	SW	SW	SW	SW	SW	SW	SW	SW	SW	SW	SW	SW	SW	SW	SW	SW	SW	SW	SW	SW	SW	SW	SW	SW	SW	SW	SW	SW	SW	SW	SW	SW	SW	SW	SW	SW	SW	SW	SW	SW	SW	SW
161		00:02:41	SW	SW	SW	SW	SW	SW	SW	SW	SW	SW	SW	SW	SW	SW	SW	SW	SW	SW	SW	SW	SW	SW	SW	SW	SW	SW	SW	SW	SW	SW	SW	SW	SW	SW	SW	SW	SW	SW	SW	SW	SW	BR	SW	SW	BR	SW	SW
162		00:02:42	SW	SW	SW	SW	SW	SW	SW	SW	SW	SW	BR	SW	SW	SW	SW	SW	SW	BR	SW	SW	SW	SW	SW	SW	SW	SW	SW	SW	SW	SW	SW	SW	SW	SW	SW	SW	SW	SW	SW	SW	BR	SW	SW	SW	SW	SW	SW
163		00:02:43	SW	SW	SW	SW	SW	SW	SW	SW	BR	SW	SW	SW	SW	SW	SW	SW	SW	SW	SW	SW	SW	SW	SW	SW	SW	SW	SW	SW	SW	SW	SW	SW	SW	SW	SW	SW	SW	SW	SW	SW	SW	SW	SW	SW	SW	SW	SW
164		00:02:44	SW	SW	SW	SW	SW	SW	SW	SW	SW	SW	SW	SW	SW	SW	SW	SW	SW	SW	SW	SW	SW	SW	SW	SW	SW	SW	SW	SW	SW	SW	SW	SW	BR	SW	SW	SW	SW	SW	SW	SW	SW	SW	SW	SW	SW	SW	SW
165		00:02:45	SW	SW	SW	SW	SW	SW	SW	SW	SW	BR	SW	SW	SW	SW	SW	SW	SW	SW	SW	SW	SW	SW	SW	SW	SW	SW	SW	SW	SW	SW	SW	SW	SW	SW	SW	SW	SW	SW	SW	SW	SW	SW	SW	SW	SW	BR	SW
166		00:02:46	BR	SW	SW	SW	SW	SW	SW	SW	SW	SW	SW	SW	SW	SW	SW	BR	SW	SW	SW	SW	SW	SW	SW	SW	SW	SW	SW	SW	SW	SW	SW	SW	SW	SW	SW	SW	SW	SW	SW	SW	SW	SW	SW	SW	SW	SW	SW
167		00:02:47	SW	SW	SW	SW	SW	SW	SW	SW	SW	SW	SW	SW	SW	SW	SW	SW	SW	SW	SW	SW	SW	SW	SW	SW	BR	SW	SW	SW	SW	SW	SW	SW	SW	SW	SW	SW	SW	SW	SW	SW	SW	SW	BR	SW	SW	SW	SW
168		00:02:48	SW	SW	SW	SW	SW	SW	SW	SW	SW	SW	SW	SW	SW	SW	SW	SW	SW	SW	SW	SW	SW	SW	SW	SW	SW	SW	SW	SW	SW	SW	SW	SW	SW	SW	SW	SW	BR	SW	SW	SW	SW	SW	SW	SW	SW	SW	SW
169		00:02:49	SW	BR	SW	SW	SW	SW	SW	SW	SW	SW	SW	SW	SW	SW	SW	SW	SW	SW	SW	SW	SW	SW	SW	SW	SW	SW	SW	SW	SW	SW	SW	SW	SW	SW	SW	SW	SW	SW	SW	SW	SW	SW	SW	SW	SW	SW	SW
170		00:02:50	SW	SW	SW	BR	SW	SW	SW	BR	SW	SW	SW	SW	SW	SW	SW	SW	SW	SW	SW	SW	SW	SW	SW	SW	SW	SW	SW	SW	SW	SW	SW	SW	SW	SW	SW	SW	SW	SW	SW	SW	SW	SW	SW	SW	SW	SW	SW
171		00:02:51	SW	SW	SW	SW	SW	SW	SW	RS	SW	SW	SW	SW	BR	SW	SW	SW	SW	SW	SW	SW	SW	SW	SW	SW	SW	SW	SW	SW	SW	SW	SW	SW	SW	SW	SW	SW	SW	SW	SW	SW	SW	SW	SW	SW	SW	SW	SW
172		00:02:52	SW	SW	SW	SW	SW	SW	SW	RS	SW	SW	SW	SW	SW	SW	SW	SW	SW	SW	SW	SW	SW	SW	SW	SW	SW	BR	SW	SW	SW	SW	SW	SW	SW	SW	SW	SW	SW	SW	SW	SW	SW	SW	SW	SW	SW	SW	SW
173		00:02:53	SW	SW	SW	SW	SW	SW	SW	RS	SW	SW	SW	SW	SW	SW	SW	SW	SW	SW	SW	SW	SW	SW	SW	SW	SW	SW	SW	SW	SW	SW	SW	SW	SW	SW	SW	SW	SW	SW	SW	SW	SW	SW	SW	SW	SW	SW	SW
174		00:02:54	SW	SW	SW	SW	SW	SW	SW	RS	SW	SW	SW	BR	SW	SW	SW	SW	BR	SW	SW	SW	SW	SW	SW	SW	SW	SW	SW	SW	SW	SW	SW	SW	SW	SW	SW	SW	SW	SW	SW	SW	SW	SW	SW	SW	SW	SW	SW
175		00:02:55	SW	SW	SW	SW	SW	SW	SW	RS	SW	SW	SW	SW	SW	SW	SW	SW	SW	SW	SW	SW	SW	SW	SW	SW	SW	SW	BR	SW	SW	SW	BR	SW	SW	SW	SW	SW	SW	SW	SW	SW	SW	SW	SW	SW	SW	SW	SW
176		00:02:56	SW	SW	SW	SW	SW	SW	SW	BR	SW	SW	SW	SW	SW	SW	SW	SW	SW	SW	SW	SW	SW	SW	SW	SW	SW	SW	SW	SW	SW	SW	SW	SW	SW	SW	SW	SW	SW	SW	SW	SW	BR	SW	SW	SW	SW	SW	SW
177		00:02:57	SW	SW	SW	SW	SW	SW	SW	RS	SW	SW	BR	SW	SW	SW	SW	SW	SW	SW	SW	SW	SW	SW	SW	SW	SW	SW	SW	SW	SW	SW	SW	SW	SW	SW	SW	SW	SW	SW	BR	SW	SW	SW	SW	SW	SW	SW	SW
178		00:02:58	SW	BR	SW	SW	SW	SW	SW	RS	SW	SW	SW	SW	SW	SW	SW	SW	SW	SW	SW	SW	SW	SW	SW	SW	SW	SW	SW	SW	SW	SW	SW	SW	SW	SW	SW	SW	SW	SW	SW	SW	SW	SW	SW	SW	SW	SW	SW
179		00:02:59	SW	SW	SW	SW	SW	SW	SW	RS	SW	SW	SW	BR	SW	SW	SW	SW	SW	SW	SW	SW	SW	SW	SW	SW	SW	BR	SW	SW	SW	SW	SW	SW	SW	BR	SW	SW	SW	SW	SW	SW	SW	BR	SW	SW	SW	SW	SW
180		00:03:00	SW	SW	SW	SW	SW	SW	SW	RS	BR	SW	SW	SW	SW	SW	SW	SW	SW	SW	SW	SW	SW	SW	SW	SW	SW	SW	SW	SW	SW	SW	SW	SW	SW	SW	SW	SW	BR	SW	SW	SW	SW	SW	SW	SW	SW	SW	SW
181		00:03:01	SW	SW	SW	SW	SW	SW	SW	RS	SW	SW	SW	SW	SW	BR	SW	SW	SW	SW	SW	SW	SW	SW	SW	SW	SW	SW	SW	SW	SW	SW	SW	SW	SW	SW	SW	SW	SW	SW	SW	SW	SW	SW	SW	SW	SW	BR	SW
182		00:03:02	SW	SW	SW	SW	SW	SW	SW	RS	SW	SW	SW	SW	SW	SW	SW	SW	SW	SW	SW	SW	SW	SW	SW	SW	SW	SW	SW	BR	SW	SW	SW	SW	SW	SW	SW	SW	SW	SW	SW	SW	SW	SW	SW	SW	SW	SW	SW
183		00:03:03	SW	SW	SW	SW	SW	SW	SW	RS	SW	SW	SW	SW	SW	SW	SW	SW	SW	SW	SW	SW	SW	SW	SW	SW	BR	SW	SW	SW	SW	SW	SW	SW	SW	SW	SW	SW	SW	SW	SW	SW	SW	SW	BR	SW	SW	SW	SW
184		00:03:04	SW	SW	SW	SW	SW	SW	BR	BR	SW	SW	SW	SW	SW	SW	SW	BR	SW	SW	SW	BR	SW	SW	SW	SW	SW	SW	SW	SW	SW	SW	SW	SW	SW	SW	SW	SW	SW	SW	SW	SW	SW	SW	SW	SW	SW	SW	SW
185		00:03:05	SW	SW	SW	SW	SW	SW	SW	RS	SW	SW	SW	SW	SW	SW	SW	SW	SW	SW	SW	SW	SW	SW	SW	SW	SW	SW	SW	SW	SW	SW	SW	SW	SW	SW	SW	SW	SW	SW	SW	SW	SW	SW	SW	SW	SW	SW	SW
186		00:03:06	SW	SW	SW	SW	SW	SW	SW	RS	SW	SW	SW	SW	SW	SW	SW	SW	SW	BR	SW	SW	SW	SW	BR	BR	SW	SW	SW	SW	BR	SW	SW	SW	SW	SW	SW	SW	SW	SW	BR	BR	SW	SW	SW	SW	SW	SW	SW
187		00:03:07	SW	SW	SW	SW	SW	SW	SW	RS	SW	SW	SW	SW	SW	SW	SW	SW	SW	SW	SW	SW	SW	SW	RS	SW	SW	BR	BR	SW	SW	SW	SW	SW	SW	SW	BR	SW	SW	SW	BR	SW	SW	SW	SW	SW	SW	SW	SW
188		00:03:08	SW	SW	SW	SW	SW	SW	SW	RS	SW	SW	SW	SW	BR	SW	SW	SW	SW	SW	SW	SW	SW	SW	RS	SW	SW	SW	SW	SW	SW	SW	SW	SW	SW	SW	SW	SW	SW	SW	SW	SW	SW	SW	SW	SW	SW	SW	SW
189		00:03:09	SW	SW	SW	SW	SW	SW	SW	RS	SW	SW	SW	SW	SW	SW	SW	SW	BR	SW	SW	SW	SW	SW	RS	SW	SW	SW	SW	SW	SW	BR	SW	SW	SW	SW	SW	SW	SW	SW	SW	SW	SW	SW	SW	SW	SW	SW	SW
190		00:03:10	SW	SW	SW	SW	SW	SW	SW	RS	SW	SW	SW	SW	SW	SW	SW	SW	SW	SW	SW	SW	SW	SW	RS	SW	SW	SW	SW	SW	SW	SW	SW	SW	SW	SW	SW	BR	SW	SW	SW	SW	SW	SW	SW	SW	SW	SW	SW
191		00:03:11	SW	SW	SW	SW	SW	SW	SW	RS	SW	SW	BR	SW	SW	SW	SW	SW	SW	SW	SW	SW	SW	SW	RS	SW	SW	SW	SW	SW	SW	SW	SW	CR	SW	SW	SW	SW	SW	SW	SW	SW	SW	SW	SW	SW	SW	BR	SW
192		00:03:12	SW	SW	SW	SW	SW	SW	SW	RS	SW	SW	SW	SW	SW	SW	SW	SW	SW	SW	SW	SW	SW	SW	RS	SW	SW	SW	SW	SW	SW	SW	SW	CR	SW	SW	BR	SW	BR	SW	SW	BR	SW	SW	SW	SW	SW	SW	SW
193		00:03:13	SW	SW	SW	SW	SW	SW	SW	BR	SW	SW	SW	SW	SW	SW	SW	SW	SW	SW	SW	SW	SW	SW	RS	SW	SW	SW	SW	SW	SW	SW	SW	CR	SW	SW	SW	SW	SW	SW	SW	SW	BR	SW	SW	SW	SW	SW	SW
194		00:03:14	SW	SW	SW	SW	SW	SW	SW	SW	SW	SW	SW	BR	SW	SW	SW	SW	SW	SW	SW	SW	SW	SW	BR	SW	SW	SW	SW	SW	SW	SW	SW	CR	SW	SW	SW	SW	SW	SW	SW	SW	SW	SW	SW	SW	SW	SW	SW
195		00:03:15	SW	SW	SW	SW	SW	SW	SW	SW	SW	BR	SW	SW	SW	SW	SW	SW	SW	SW	SW	SW	SW	SW	RS	SW	SW	SW	SW	SW	SW	SW	SW	SW	SW	SW	SW	SW	SW	SW	BR	SW	SW	SW	SW	BR	SW	SW	SW
196		00:03:16	SW	SW	SW	SW	SW	SW	SW	SW	SW	SW	SW	SW	SW	SW	SW	SW	SW	SW	SW	SW	SW	SW	RS	SW	BR	SW	SW	SW	SW	SW	SW	SW	SW	SW	SW	SW	SW	SW	SW	SW	SW	SW	SW	BR	SW	SW	SW
197		00:03:17	SW	SW	SW	SW	SW	SW	SW	SW	SW	SW	SW	SW	SW	SW	SW	SW	SW	SW	BR	SW	SW	SW	RS	SW	SW	SW	SW	SW	SW	SW	SW	SW	SW	SW	SW	SW	SW	SW	SW	SW	SW	SW	SW	SW	BR	SW	BR
198		00:03:18	SW	SW	SW	BR	SW	SW	SW	SW	SW	SW	SW	SW	SW	SW	SW	SW	SW	SW	SW	SW	SW	SW	RS	SW	SW	SW	SW	SW	SW	SW	SW	SW	SW	SW	SW	SW	SW	SW	SW	SW	SW	SW	SW	SW	SW	SW	RS
199		00:03:19	SW	SW	SW	SW	SW	SW	SW	SW	SW	SW	SW	SW	SW	SW	SW	SW	SW	SW	SW	SW	SW	SW	RS	SW	SW	SW	BR	BR	SW	SW	BR	SW	SW	SW	SW	SW	SW	SW	SW	SW	SW	SW	SW	SW	SW	SW	RS
200		00:03:20	SW	SW	SW	SW	SW	SW	SW	SW	SW	SW	SW	SW	SW	SW	SW	SW	SW	SW	SW	SW	SW	SW	RS	SW	SW	SW	SW	SW	SW	SW	SW	SW	SW	SW	SW	SW	SW	SW	SW	SW	SW	SW	SW	SW	SW	SW	RS
201		00:03:21	SW	SW	SW	SW	SW	SW	SW	SW	SW	SW	SW	SW	SW	SW	SW	SW	SW	SW	SW	SW	SW	SW	RS	SW	SW	SW	SW	SW	SW	SW	SW	SW	SW	SW	SW	SW	SW	SW	SW	SW	SW	SW	SW	BR	SW	SW	RS
202		00:03:22	SW	SW	SW	SW	SW	SW	SW	SW	SW	SW	SW	SW	SW	SW	SW	SW	SW	SW	SW	SW	SW	SW	RS	SW	SW	SW	SW	SW	SW	SW	SW	SW	SW	BR	SW	SW	SW	SW	SW	SW	SW	SW	SW	SW	BR	BR	RS
203		00:03:23	SW	SW	SW	SW	SW	SW	SW	SW	BR	SW	SW	SW	SW	SW	BR	SW	SW	SW	SW	SW	SW	SW	BR	SW	SW	SW	SW	SW	SW	SW	SW	SW	SW	SW	SW	SW	SW	SW	SW	SW	SW	SW	SW	SW	SW	SW	RS
204		00:03:24	SW	SW	BR	SW	BR	SW	SW	SW	SW	SW	SW	SW	SW	SW	RS	SW	SW	BR	SW	SW	SW	SW	SW	SW	SW	SW	SW	SW	SW	SW	BR	SW	SW	SW	SW	SW	SW	SW	BR	SW	SW	BR	SW	SW	SW	SW	BR
205		00:03:25	SW	SW	SW	SW	SW	SW	SW	SW	SW	SW	BR	SW	BR	SW	RS	BR	SW	SW	SW	SW	SW	SW	SW	SW	SW	SW	SW	SW	SW	SW	SW	SW	SW	SW	SW	SW	SW	SW	SW	SW	SW	SW	SW	SW	SW	SW	RS
206		00:03:26	SW	SW	SW	SW	SW	SW	SW	SW	SW	SW	SW	SW	SW	SW	RS	SW	SW	SW	SW	SW	SW	SW	SW	SW	SW	SW	SW	SW	SW	SW	SW	SW	SW	SW	SW	SW	SW	SW	SW	SW	SW	SW	SW	SW	SW	SW	RS
207		00:03:27	SW	SW	SW	SW	SW	SW	SW	SW	SW	SW	SW	SW	SW	SW	BR	SW	SW	SW	SW	SW	BR	SW	SW	SW	SW	SW	SW	SW	SW	SW	SW	SW	SW	SW	SW	SW	BR	SW	SW	SW	SW	SW	SW	SW	SW	SW	RS
208		00:03:28	SW	SW	SW	SW	SW	SW	BR	SW	SW	SW	SW	SW	SW	SW	SW	SW	BR	SW	SW	SW	SW	SW	SW	SW	SW	SW	SW	SW	SW	SW	SW	SW	SW	SW	SW	SW	SW	SW	SW	SW	SW	SW	SW	SW	SW	SW	RS
209		00:03:29	BR	SW	BR	SW	SW	SW	BR	SW	SW	SW	SW	SW	SW	SW	SW	SW	SW	SW	SW	SW	SW	SW	SW	SW	SW	SW	SW	SW	BR	SW	SW	SW	SW	SW	SW	SW	SW	SW	SW	SW	SW	SW	SW	SW	SW	SW	BR
210		00:03:30	SW	SW	SW	SW	SW	SW	SW	SW	SW	SW	SW	SW	SW	SW	SW	SW	SW	SW	SW	SW	SW	SW	SW	SW	SW	SW	SW	SW	SW	SW	SW	SW	SW	SW	SW	SW	SW	SW	SW	SW	SW	SW	SW	SW	SW	SW	RS
211		00:03:31	SW	SW	SW	SW	BR	SW	SW	SW	SW	SW	SW	SW	SW	SW	SW	SW	SW	SW	SW	SW	SW	SW	SW	SW	SW	SW	SW	SW	SW	SW	SW	SW	SW	SW	SW	BR	SW	SW	SW	SW	SW	SW	SW	SW	SW	SW	RS
212		00:03:32	SW	SW	SW	SW	SW	SW	SW	SW	SW	SW	SW	SW	SW	SW	SW	SW	SW	SW	SW	SW	SW	SW	SW	SW	SW	SW	SW	SW	SW	SW	SW	SW	SW	SW	SW	SW	SW	SW	SW	SW	BR	SW	SW	SW	SW	BR	RS
213		00:03:33	SW	SW	SW	SW	SW	SW	SW	SW	SW	SW	SW	SW	SW	SW	SW	SW	SW	SW	SW	SW	SW	SW	SW	SW	BR	SW	SW	BR	SW	SW	SW	SW	SW	SW	SW	SW	BR	SW	SW	SW	SW	SW	SW	SW	SW	SW	RS
214		00:03:34	SW	SW	SW	SW	SW	SW	SW	SW	SW	SW	SW	SW	SW	SW	SW	SW	SW	SW	SW	SW	SW	SW	SW	SW	SW	SW	SW	SW	SW	SW	SW	SW	SW	SW	SW	SW	SW	SW	SW	BR	SW	SW	SW	SW	SW	SW	RS
215		00:03:35	SW	SW	SW	SW	SW	SW	SW	SW	SW	SW	SW	SW	SW	SW	SW	SW	SW	SW	SW	SW	SW	SW	SW	SW	SW	SW	BR	SW	SW	SW	SW	SW	SW	SW	SW	SW	SW	SW	BR	SW	SW	SW	SW	SW	SW	SW	BR
216		00:03:36	SW	SW	SW	SW	SW	BR	SW	SW	SW	SW	SW	SW	SW	SW	SW	SW	SW	SW	SW	SW	SW	SW	SW	SW	SW	SW	SW	SW	SW	SW	SW	SW	SW	SW	SW	SW	SW	SW	SW	SW	SW	SW	SW	SW	SW	SW	SW
217		00:03:37	SW	SW	SW	BR	SW	SW	SW	SW	SW	SW	SW	SW	SW	SW	SW	SW	SW	SW	SW	SW	SW	SW	SW	SW	SW	SW	SW	SW	SW	SW	SW	SW	SW	SW	SW	SW	SW	SW	SW	SW	SW	SW	SW	SW	SW	SW	SW
218		00:03:38	SW	SW	SW	SW	SW	SW	SW	SW	SW	SW	SW	SW	SW	SW	SW	SW	SW	SW	SW	SW	SW	SW	SW	BR	SW	SW	SW	SW	SW	SW	SW	SW	BR	SW	SW	SW	SW	SW	SW	BR	SW	SW	SW	SW	BR	SW	SW
219		00:03:39	SW	SW	SW	SW	SW	SW	SW	SW	SW	SW	SW	SW	SW	SW	SW	SW	SW	SW	SW	BR	SW	SW	SW	SW	SW	SW	SW	SW	SW	SW	SW	SW	SW	SW	SW	SW	SW	SW	SW	SW	SW	SW	SW	SW	SW	SW	SW
220		00:03:40	SW	SW	SW	SW	SW	SW	SW	SW	SW	SW	BR	SW	BR	SW	SW	BR	SW	SW	SW	SW	SW	SW	SW	SW	SW	SW	SW	SW	SW	SW	SW	SW	SW	SW	SW	SW	SW	SW	SW	SW	SW	SW	SW	SW	SW	SW	SW
221		00:03:41	SW	SW	SW	SW	SW	SW	SW	SW	SW	SW	SW	SW	SW	SW	SW	SW	SW	SW	SW	SW	SW	BR	SW	SW	SW	SW	SW	CR	SW	SW	SW	SW	BR	SW	SW	SW	SW	SW	SW	SW	SW	SW	SW	SW	SW	SW	SW
222		00:03:42	SW	SW	SW	SW	SW	SW	SW	BR	SW	SW	SW	SW	SW	SW	SW	SW	SW	SW	SW	SW	SW	SW	SW	SW	SW	SW	SW	CR	SW	SW	SW	SW	SW	SW	SW	SW	SW	SW	SW	SW	SW	SW	SW	SW	SW	SW	SW
223		00:03:43	SW	SW	SW	SW	SW	SW	SW	SW	SW	SW	SW	SW	SW	BR	SW	SW	SW	SW	SW	SW	SW	SW	SW	SW	SW	SW	SW	CR	SW	SW	SW	SW	SW	BR	SW	SW	SW	SW	SW	SW	SW	BR	SW	SW	SW	SW	SW
224		00:03:44	SW	SW	SW	SW	SW	SW	SW	SW	SW	SW	SW	SW	SW	SW	SW	SW	SW	SW	SW	SW	SW	SW	SW	SW	SW	SW	SW	CR	SW	SW	SW	SW	SW	BR	SW	SW	SW	SW	SW	SW	SW	SW	SW	SW	SW	BR	SW
225		00:03:45	SW	SW	SW	SW	SW	SW	SW	SW	SW	SW	SW	SW	SW	SW	SW	SW	SW	BR	BR	SW	BR	SW	SW	SW	SW	SW	BR	CR	SW	SW	SW	SW	SW	SW	SW	SW	SW	SW	SW	SW	SW	SW	SW	SW	SW	SW	SW
226		00:03:46	SW	SW	SW	SW	SW	SW	SW	SW	SW	SW	SW	SW	SW	SW	SW	SW	SW	SW	SW	SW	SW	SW	SW	SW	SW	SW	SW	CR	SW	SW	SW	SW	SW	SW	SW	SW	SW	SW	SW	SW	SW	SW	SW	SW	SW	SW	SW
227		00:03:47	SW	SW	SW	SW	SW	SW	SW	SW	SW	BR	SW	SW	SW	SW	SW	SW	BR	SW	SW	SW	SW	SW	SW	SW	SW	SW	SW	CR	SW	BR	SW	SW	BR	SW	SW	SW	SW	SW	SW	SW	BR	SW	SW	SW	SW	SW	SW
228		00:03:48	SW	SW	SW	SW	SW	SW	SW	SW	SW	SW	SW	SW	SW	SW	SW	SW	SW	SW	SW	SW	SW	SW	SW	BR	SW	SW	SW	CR	SW	SW	SW	SW	SW	SW	SW	SW	SW	SW	SW	SW	SW	SW	SW	SW	SW	SW	SW
229		00:03:49	SW	SW	SW	SW	SW	SW	SW	SW	SW	SW	SW	SW	SW	SW	SW	SW	SW	SW	SW	SW	SW	SW	SW	SW	BR	SW	SW	CR	SW	SW	SW	SW	SW	SW	SW	SW	SW	SW	SW	SW	SW	SW	SW	SW	SW	SW	SW
230		00:03:50	SW	SW	SW	SW	SW	SW	SW	SW	SW	SW	SW	SW	SW	SW	SW	SW	SW	SW	SW	SW	SW	SW	SW	SW	SW	SW	SW	CR	SW	SW	SW	SW	SW	SW	BR	SW	SW	SW	SW	SW	SW	SW	SW	SW	SW	BR	SW
231		00:03:51	SW	BR	SW	SW	SW	SW	SW	SW	SW	SW	BR	SW	SW	SW	SW	SW	SW	SW	SW	SW	SW	SW	SW	SW	SW	SW	SW	CR	SW	SW	SW	SW	SW	SW	SW	SW	SW	SW	SW	SW	SW	SW	SW	SW	SW	SW	SW
232		00:03:52	SW	BR	SW	SW	SW	SW	SW	SW	SW	SW	SW	SW	SW	SW	SW	SW	SW	SW	SW	SW	SW	SW	SW	SW	SW	SW	SW	CR	SW	SW	SW	SW	SW	SW	SW	SW	SW	SW	SW	SW	SW	SW	SW	SW	SW	SW	SW
233		00:03:53	SW	SW	SW	SW	SW	SW	SW	SW	SW	SW	SW	SW	SW	SW	SW	SW	SW	SW	SW	SW	SW	SW	SW	SW	SW	SW	SW	SW	BR	SW	SW	SW	SW	SW	SW	SW	SW	SW	SW	SW	SW	SW	SW	SW	SW	SW	SW
234		00:03:54	SW	SW	SW	SW	SW	SW	SW	SW	BR	SW	SW	SW	SW	BR	SW	SW	SW	SW	SW	SW	SW	SW	SW	SW	SW	SW	SW	SW	SW	SW	SW	SW	SW	SW	SW	SW	SW	BR	SW	SW	SW	SW	SW	SW	SW	SW	SW
235		00:03:55	SW	SW	SW	SW	SW	SW	SW	SW	SW	SW	SW	SW	SW	SW	SW	SW	SW	SW	SW	SW	SW	SW	SW	SW	SW	SW	SW	SW	SW	SW	SW	SW	SW	SW	SW	SW	SW	BR	SW	SW	SW	SW	SW	SW	SW	SW	RS
236		00:03:56	SW	SW	SW	SW	SW	SW	SW	SW	SW	SW	SW	SW	BR	SW	BR	BR	SW	SW	SW	SW	SW	SW	SW	SW	SW	BR	BR	SW	SW	SW	SW	BR	SW	SW	SW	SW	SW	SW	SW	SW	SW	SW	SW	SW	SW	SW	RS
237		00:03:57	SW	SW	SW	SW	SW	SW	BR	SW	SW	BR	SW	SW	SW	SW	BR	SW	SW	SW	SW	SW	SW	SW	SW	SW	SW	SW	SW	SW	SW	SW	SW	RS	SW	BR	SW	SW	SW	SW	SW	SW	SW	SW	SW	SW	SW	SW	RS
238		00:03:58	SW	SW	SW	SW	SW	SW	SW	SW	SW	SW	SW	SW	SW	SW	BR	SW	SW	SW	SW	SW	SW	SW	SW	SW	SW	SW	SW	BR	SW	SW	BR	RS	SW	SW	SW	SW	SW	SW	SW	SW	SW	SW	SW	SW	SW	SW	BR
239		00:03:59	SW	SW	SW	SW	SW	SW	SW	SW	SW	SW	SW	SW	SW	SW	BR	SW	SW	SW	SW	SW	SW	SW	SW	SW	SW	SW	SW	SW	SW	SW	RS	RS	SW	SW	SW	BR	SW	SW	SW	SW	SW	SW	SW	SW	SW	SW	RS
240		00:04:00	SW	SW	SW	SW	SW	SW	SW	SW	SW	SW	SW	SW	SW	SW	BR	SW	SW	SW	SW	SW	SW	SW	SW	SW	SW	SW	SW	SW	SW	SW	RS	BR	SW	SW	SW	SW	SW	BR	SW	SW	SW	SW	SW	SW	SW	SW	RS
241		00:04:01	SW	SW	SW	SW	SW	SW	SW	SW	SW	SW	SW	SW	SW	SW	SW	SW	BR	SW	SW	SW	SW	SW	SW	SW	SW	SW	SW	SW	SW	SW	BR	RS	SW	SW	SW	SW	BR	BR	SW	SW	SW	SW	SW	SW	SW	SW	RS
242		00:04:02	SW	SW	SW	SW	SW	SW	SW	SW	SW	SW	SW	SW	SW	SW	SW	SW	SW	SW	SW	SW	SW	SW	SW	SW	SW	SW	SW	SW	SW	SW	SW	RS	SW	SW	SW	SW	SW	RS	SW	SW	SW	SW	SW	SW	SW	SW	RS
243		00:04:03	SW	SW	SW	SW	SW	SW	SW	SW	SW	SW	SW	SW	SW	SW	SW	SW	SW	SW	SW	SW	SW	SW	SW	SW	SW	SW	SW	SW	SW	SW	SW	RS	SW	SW	BR	SW	SW	RS	SW	SW	BR	SW	SW	SW	SW	SW	RS
244		00:04:04	SW	SW	SW	SW	SW	SW	SW	SW	SW	SW	SW	SW	SW	SW	SW	SW	SW	SW	SW	SW	SW	SW	SW	SW	BR	BR	SW	SW	SW	SW	SW	RS	SW	SW	SW	SW	SW	RS	SW	SW	SW	SW	SW	SW	SW	SW	BR
245		00:04:05	SW	SW	SW	SW	SW	SW	SW	SW	SW	SW	SW	SW	SW	SW	SW	SW	SW	SW	SW	SW	SW	SW	SW	SW	SW	SW	BR	SW	SW	SW	SW	RS	SW	SW	SW	BR	SW	RS	SW	SW	SW	SW	SW	SW	SW	BR	SW
246		00:04:06	SW	SW	SW	SW	SW	SW	SW	SW	SW	SW	BR	SW	SW	SW	SW	SW	SW	SW	SW	SW	SW	SW	SW	SW	SW	SW	SW	SW	SW	SW	SW	RS	SW	SW	SW	SW	BR	RS	SW	SW	SW	SW	SW	SW	SW	SW	SW
247		00:04:07	SW	SW	SW	SW	SW	SW	SW	SW	SW	SW	BR	SW	SW	SW	SW	BR	SW	SW	SW	SW	SW	SW	SW	SW	SW	SW	SW	SW	SW	SW	SW	BR	SW	SW	SW	SW	SW	RS	SW	SW	SW	SW	SW	SW	SW	SW	SW
248		00:04:08	SW	SW	SW	SW	SW	SW	SW	SW	BR	SW	SW	SW	SW	SW	SW	SW	SW	SW	SW	SW	SW	SW	BR	SW	SW	SW	SOC	SW	SW	SW	SW	RS	SW	SW	SW	SW	SW	BR	SW	SW	SW	SW	SW	FE	SW	SW	SW
249		00:04:09	SW	SW	SW	SW	SW	SW	SW	SW	SW	SW	SW	SW	SW	SW	SW	SW	SW	SW	SW	SW	SW	SW	SW	SW	SW	SW	SOC	SW	SW	SW	SW	RS	SW	SW	SW	SW	SW	RS	SW	SW	SW	SW	SW	FE	SW	SW	SW
250		00:04:10	SW	SW	SW	BR	SW	SW	SW	SW	SW	SW	SW	SW	SW	SW	SW	SW	SW	SW	BR	SW	SW	SW	SW	SW	SW	SW	SOC	SW	SW	SW	SW	RS	SW	SW	SW	SW	SW	RS	SW	SW	SW	SW	SW	SW	SW	SW	SW
251		00:04:11	SW	SW	SW	SW	SW	SW	SW	SW	SW	SW	SW	SW	SW	SW	BR	SW	SW	SW	SW	SW	SW	SW	SW	SW	SW	SW	SOC	SW	SW	SW	SW	RS	SW	SW	SW	SW	SW	RS	SW	SW	SW	SW	SW	SW	SW	SW	SW
252		00:04:12	SW	SW	SW	SW	SW	SW	SW	SW	SW	SW	SW	SW	SW	SW	BR	SW	SW	SW	SW	SW	SW	SW	SW	BR	SW	SW	SOC	SW	SW	SW	SW	RS	SW	SW	SW	SW	SW	RS	SW	SW	SW	SW	SW	SW	SW	SW	SW
253		00:04:13	SW	SW	SW	SW	SW	SW	SW	SW	SW	SW	SW	SW	BR	SW	BR	SW	SW	SW	SW	SW	SW	SW	SW	SW	SW	SW	SOC	SW	SW	SW	SW	BR	SW	SW	SW	SW	SW	RS	SW	SW	SW	SW	SW	SW	SW	SW	SW
254		00:04:14	SW	SW	SW	SW	SW	SW	SW	BR	SW	SW	SW	SW	SW	SW	SW	SW	SW	SW	SW	SW	SW	SW	SW	SW	SW	SW	SOC	SW	SW	SW	SW	RS	SW	SW	SW	SW	SW	RS	SW	SW	SW	SW	BR	SW	SW	SW	SW
255		00:04:15	SW	SW	SW	SW	BR	SW	SW	RS	SW	SW	SW	SW	SW	SW	SW	SW	SW	SW	SW	SW	SW	SW	SW	SW	SW	SW	SOC	SW	SW	SW	SW	RS	SW	SW	SW	SW	SW	BR	SW	SW	SW	SW	SW	SW	SW	SW	SW
256		00:04:16	SW	SW	SW	SW	SW	SW	SW	RS	SW	SW	BR	SW	SW	SW	SW	SW	SW	SW	SW	SW	SW	SW	SW	SW	SW	SW	SOC	SW	SW	SW	SW	RS	SW	SW	SW	SW	SW	RS	SW	SW	SW	SW	SW	SW	SW	BR	SW
257		00:04:17	SW	SW	SW	SW	SW	SW	SW	RS	SW	SW	SW	SW	SW	SW	SW	SW	SW	SW	SW	SW	BR	SW	SW	SW	SW	SW	SOC	BR	SW	BR	SW	RS	SW	SW	SW	SW	SW	RS	SW	SW	SW	SW	SW	SW	SW	SW	SW
258		00:04:18	SW	SW	SW	SW	SW	SW	SW	RS	SW	SW	SW	SW	SW	SW	SW	SW	BR	SW	SW	SW	SW	SW	SW	SW	SW	SW	SOC	SW	SW	SW	SW	BR	SW	SW	SW	SW	SW	RS	SW	SW	SW	SW	SW	SW	SW	SW	SW
259		00:04:19	SW	SW	SW	SW	SW	SW	SW	BR	SW	SW	SW	SW	SW	SW	SW	SW	SW	SW	SW	SW	SW	SW	SW	SW	SW	SW	SOC	SW	SW	SW	SW	SW	SW	SW	SW	SW	SW	RS	SW	SW	SW	SW	SW	SW	SW	SW	SW
260		00:04:20	SW	SW	SW	SW	SW	BR	SW	RS	SW	SW	SW	SW	SW	SW	SW	SW	SW	BR	SW	BR	SW	SW	SW	SW	SW	SW	SOC	SW	SW	SW	SW	SW	SW	SW	SW	SW	SW	BR	BR	SW	SW	SW	SW	SW	SW	SW	RS
261		00:04:21	SW	BR	SW	SW	SW	SW	SW	RS	SW	SW	SW	SW	SW	SW	SW	SW	SW	SW	SW	SW	SW	SW	SW	SW	BR	SW	SW	SW	SW	SW	SW	SW	SW	SW	SW	SW	SW	SW	SW	SW	SW	SW	SW	SW	SW	SW	RS
262		00:04:22	SW	SW	SW	SW	SW	SW	SW	RS	SW	SW	SW	SW	SW	SW	SW	SW	SW	SW	SW	SW	SW	SW	SW	SW	SW	SW	SW	SW	SW	SW	SW	SW	SW	SW	SW	SW	SW	SW	SW	SW	BR	SW	SW	SW	SW	SW	BR
263		00:04:23	SW	SW	SW	BR	SW	SW	SW	RS	SW	SW	SW	SW	SW	BR	SW	BR	SW	SW	SW	SW	SW	SW	SW	SW	SW	SW	SW	SW	SW	SW	SW	SW	SW	SW	SW	SW	SW	SW	SW	SW	SW	SW	BR	SW	SW	SW	RS
264		00:04:24	SW	SW	SW	SW	SW	SW	SW	RS	SW	SW	SW	SW	SW	SW	SW	SW	SW	SW	SW	SW	SW	SW	SW	SW	SW	SW	BR	SW	SW	SW	SW	SW	SW	SW	SW	BR	SW	SW	SW	SW	SW	SW	SW	SW	SW	SW	RS
265		00:04:25	SW	SW	SW	SW	SW	SW	SW	RS	SW	BR	SW	SW	SW	SW	SW	SW	SW	SW	SW	SW	SW	SW	SW	SW	SW	SW	RS	SW	SW	SW	SW	SW	SW	BR	SW	SW	SW	SW	SW	SW	SW	SW	SW	SW	SW	BR	RS
266		00:04:26	SW	SW	SW	SW	SW	SW	SW	RS	SW	SW	SW	SW	SW	SW	SW	SW	SW	SW	SW	SW	SW	SW	SW	SW	SW	SW	RS	SW	SW	SW	SW	SW	SW	SW	SW	SW	BR	SW	SW	SW	SW	SW	SW	SW	SW	SW	RS
267		00:04:27	SW	SW	SW	SW	SW	SW	SW	BR	SW	SW	SW	BR	SW	SW	SW	SW	SW	SW	SW	SW	SW	SW	SW	SW	SW	SW	RS	SW	SW	SW	SW	SW	SW	SW	SW	SW	SW	SW	SW	SW	SW	SW	SW	SW	SW	SW	BR
268		00:04:28	SW	SW	SW	SW	SW	SW	SW	RS	SW	SW	SW	SW	SW	SW	SW	SW	SW	SW	SW	SW	SW	SW	SW	SW	SW	SW	RS	SW	SW	SW	SW	SW	SW	SW	SW	BR	SW	SW	BR	BR	SW	SW	SW	SW	SW	SW	SW
269		00:04:29	SW	SW	SW	SW	SW	SW	SW	RS	BR	SW	SW	SW	SW	SW	SW	SW	SW	SW	SW	SW	SW	SW	SW	SW	SW	SW	RS	SW	BR	SW	SW	SW	SW	SW	SW	SW	SW	SW	BR	SW	BR	SW	SW	SW	SW	SW	SW
270		00:04:30	SW	SW	SW	SW	SW	SW	SW	RS	SW	SW	SW	SW	SW	SW	SW	SW	SW	SW	SW	SW	SW	SW	SW	SW	SW	SW	RS	SW	SW	SW	SW	SW	SW	SW	SW	SW	BR	SW	RS	SW	SW	SW	BR	SW	BR	BR	SW
271		00:04:31	SW	SW	SW	SW	SW	SW	SW	RS	SW	SW	SW	SW	BR	SW	SW	SW	BR	SW	SW	SW	SW	SW	SW	SW	SW	SW	BR	SW	SW	SW	SW	SW	SW	SW	SW	SW	SW	SW	RS	SW	SW	SW	BR	SW	SW	SW	SW
272		00:04:32	SW	SW	BR	SW	SW	SW	SW	RS	SW	SW	SW	SW	SW	SW	SW	SW	SW	SW	SW	SW	SW	SW	SW	SW	BR	SW	SW	BR	SW	SW	SW	SW	SW	SW	SW	SW	SW	SW	RS	SW	SW	SW	SW	BR	SW	SW	SW
273		00:04:33	SW	SW	SW	SW	SW	SW	SW	RS	SW	SW	BR	SW	SW	SW	SW	SW	SW	SW	SW	SW	BR	SW	SW	SW	SW	SW	SW	SW	SW	SW	SW	SW	SW	SW	SW	SW	SW	SW	RS	SW	SW	SW	SW	BR	SW	SW	SW
274		00:04:34	SW	SW	SW	SW	SW	SW	SW	RS	SW	SW	SW	BR	SW	SW	SW	SW	SW	SW	SW	SW	SW	SW	SW	SW	SW	SW	SW	SW	SW	SW	SW	SW	SW	SW	SW	SW	SW	SW	RS	SW	SW	BR	SW	SW	SW	SW	SW
275		00:04:35	SW	SW	SW	SW	SW	SW	SW	RS	SW	SW	SW	SW	SW	SW	SW	SW	SW	SW	SW	SW	SW	SW	SW	SW	SW	SW	SW	SW	SW	SW	SW	SW	SW	SW	SW	SW	SW	SW	RS	SW	SW	SW	SW	SW	SW	SW	SW
276		00:04:36	BR	SW	SW	SW	SW	SW	SW	RS	SW	SW	SW	SW	SW	SW	SW	SW	SW	SW	SW	SW	SW	BR	SW	SW	SW	SW	SW	SW	SW	SW	SW	SW	SW	SW	SW	SW	SW	SW	RS	SW	SW	SW	SW	SW	SW	SW	SW
277		00:04:37	SW	SW	SW	SW	SW	SW	SW	BR	SW	SW	SW	SW	SW	SW	SW	SW	SW	SW	SW	SW	SW	SW	SW	SW	SW	SW	SW	SW	SW	SW	SW	SW	SW	SW	SW	SW	BR	SW	RS	SW	SW	SW	SW	SW	BR	SW	SW
278		00:04:38	SW	SW	SW	BR	SW	SW	SW	SW	SW	SW	SW	SW	SW	SW	SW	BR	SW	SW	SW	SW	SW	SW	SW	SW	SW	SW	SW	SW	SW	SW	SW	SW	SW	SW	SW	SW	SW	SW	BR	SW	SW	SW	BR	RS	SW	SW	SW
279		00:04:39	SW	SW	SW	RS	SW	SW	SW	SW	SW	SW	SW	SW	SW	SW	SW	SW	SW	SW	SW	SW	SW	SW	SW	SW	SW	SW	BR	SW	SW	SW	SW	SW	SW	SW	SW	SW	SW	SW	RS	SW	SW	SW	SW	BR	SW	SW	SW
280		00:04:40	SW	SW	SW	RS	SW	SW	SW	SW	SW	BR	SW	SW	SW	SW	SW	SW	SW	SW	SW	SW	SW	SW	SW	SW	SW	SW	SW	SW	SW	SW	SW	SW	SW	SW	SW	SW	SW	SW	RS	SW	SW	SW	SW	SW	SW	SW	SW
281		00:04:41	SW	SW	SW	RS	SW	SW	SW	SW	SW	SW	SW	SW	SW	SW	SW	SW	SW	SW	SW	SW	SW	SW	SW	SW	SW	SW	SW	SW	SW	SW	SW	SW	SW	SW	SW	SW	SW	SW	RS	SW	SW	SW	SW	SW	SW	SW	SW
282		00:04:42	SW	SW	SW	RS	SW	SW	SW	SW	SW	SW	SW	SW	SW	SW	SW	SW	SW	SW	SW	SW	SW	SW	SW	SW	SW	SW	SW	SW	SW	SW	BR	SW	SW	SW	SW	SW	SW	SW	RS	SW	SW	SW	SW	SW	SW	SW	SW
283		00:04:43	SW	SW	BR	BR	SW	SW	SW	SW	SW	SW	SW	SW	SW	SW	SW	SW	BR	BR	SW	SW	SW	SW	SW	SW	SW	SW	SW	SW	SW	SW	SW	SW	SW	SW	SW	SW	SW	SW	RS	SW	SW	SW	SW	SW	SW	SW	SW
284		00:04:44	SW	BR	SW	SW	SW	SW	SW	SW	SW	SW	SW	SW	SW	SW	SW	SW	SW	SW	SW	SW	SW	SW	SW	SW	SW	SW	SW	SW	SW	SW	SW	SW	BR	SW	SW	SW	SW	SW	RS	SW	BR	SW	SW	SW	SW	SW	SW
285		00:04:45	SW	SW	SW	SW	SW	SW	SW	SW	SW	SW	SW	SW	SW	SW	SW	SW	SW	SW	SW	SW	SW	SW	SW	SW	SW	SW	SW	BR	SW	SW	SW	SW	SW	SW	SW	SW	SW	SW	RS	SW	SW	SW	SW	SW	SW	SW	SW
286		00:04:46	SW	SW	SW	SW	SW	SW	SW	SW	BR	SW	BR	SW	SW	SW	SW	SW	SW	SW	SW	SW	SW	SW	SW	SW	SW	SW	SW	SW	SW	SW	SW	SW	SW	SW	SW	SW	SW	SW	RS	SW	SW	SW	SW	SW	BR	BR	SW
287		00:04:47	SW	SW	SW	SW	SW	SW	SW	SW	SW	SW	SW	SW	SW	SW	SW	SW	SW	SW	SW	SW	SW	SW	SW	SW	SW	SW	SW	SW	BR	SW	SW	SW	SW	SW	SW	SW	SW	SW	BR	SW	SW	SW	SW	SW	SW	SW	SW
288		00:04:48	SW	SW	SW	SW	SW	SW	SW	SW	SW	SW	SW	SW	SW	SW	SW	SW	SW	SW	SW	SW	SW	SW	SW	SW	SW	SW	SW	SW	SW	SW	BR	SW	SW	BR	SW	SW	SW	SW	SW	SW	SW	SW	SW	SW	SW	SW	SW
289		00:04:49	SW	SW	SW	SW	SW	SW	SW	SW	SW	SW	SW	SW	SW	SW	SW	SW	SW	SW	SW	SW	SW	SW	SW	SW	SW	SW	BR	SW	SW	SW	SW	SW	SW	SW	SW	SW	SW	SW	SW	SW	SW	SW	SW	SW	SW	SW	SW
290		00:04:50	SW	SW	SW	SW	SW	SW	SW	SW	SW	SW	SW	SW	SW	SW	SW	SW	SW	SW	SW	SW	SW	SW	SW	SW	SW	SW	SW	SW	SW	SW	SW	SW	SW	SW	SW	SW	SW	SW	SW	SW	SW	SW	BR	SW	SW	SW	SW
291		00:04:51	SW	SW	SW	SW	SW	SW	SW	SW	SW	SW	SW	SW	BR	SW	SW	SW	SW	SW	SW	SW	SW	SW	SW	SW	SW	SW	SW	SW	SW	SW	SW	SW	BR	SW	SW	BR	SW	SW	SW	SW	SW	SW	SW	SW	SW	SW	SW
292		00:04:52	SW	SW	SW	SW	BR	SW	SW	SW	SW	SW	SW	SW	SW	SW	SW	SW	SW	SW	SW	SW	SW	SW	SW	SW	SW	SW	SW	SW	SW	SW	SW	SW	SW	SW	SW	SW	SW	SW	SW	SW	SW	SW	SW	SW	SW	SW	SW
293		00:04:53	SW	SW	SW	SW	RS	SW	SW	SW	SW	SW	SW	SW	SW	SW	SW	SW	SW	SW	SW	SW	SW	SW	SW	SW	SW	BR	SW	SW	SW	SW	SW	SW	SW	SW	BR	SW	SW	SW	SW	SW	SW	SW	SW	SW	SW	BR	SW
294		00:04:54	SW	SW	SW	SW	RS	SW	SW	SW	SW	SW	SW	SW	SW	BR	SW	SW	SW	SW	SW	SW	SW	SW	SW	SW	SW	SW	SW	SW	SW	SW	SW	SW	SW	SW	SW	SW	SW	SW	SW	SW	SW	SW	SW	SW	SW	SW	SW
295		00:04:55	SW	SW	SW	SW	RS	SW	SW	SW	SW	SW	SW	SW	SW	SW	SW	SW	SW	SW	SW	BR	SW	SW	SW	SW	SW	SW	SW	SW	SW	SW	SW	SW	SW	SW	SW	SW	BR	SW	SW	SW	SW	SW	SW	SW	SW	SW	SW
296		00:04:56	SW	SW	SW	SW	RS	SW	SW	SW	SW	SW	SW	SW	SW	SW	SW	BR	SW	SW	SW	SW	SW	SW	SW	SW	SW	SW	SW	SW	SW	SW	SW	SW	SW	SW	SW	SW	BR	SW	SW	SW	SW	SW	SW	SW	SW	SW	SW
297		00:04:57	SW	SW	SW	SW	RS	SW	SW	SW	SW	SW	SW	SW	SW	SW	SW	SW	BR	SW	SW	SW	SW	SW	SW	SW	SW	SW	SW	SW	SW	SW	SW	SW	SW	SW	SW	SW	SW	SW	SW	SW	SW	SW	SW	SW	SW	SW	SW
298		00:04:58	SW	SW	SW	SW	BR	SW	SW	SW	SW	BR	SW	SW	SW	SW	SW	SW	SW	SW	SW	SW	SW	SW	SW	BR	SW	SW	SW	SW	SW	SW	SW	SW	SW	SW	SW	SW	SW	SW	SW	SW	SW	SW	BR	SW	SW	SW	SW
299		00:04:59	SW	SW	SW	SW	SW	SW	SW	SW	SW	SW	SW	SW	SW	SW	SW	SW	SW	SW	SW	SW	SW	SW	SW	SW	SW	SW	SW	SW	SW	SW	SW	SW	SW	SW	BR	SW	SW	SW	SW	SW	SW	SW	SW	SW	SW	SW	SW
300		00:05:00	SW	SW	SW	SW	SW	SW	SOC	SW	SW	SW	SW	SW	SW	SW	SW	SW	SW	SW	BR	SW	SW	SW	SW	SW	SW	SW	BR	SW	SW	BR	SW	SW	SW	SW	SW	SW	BR	SW	SW	SW	SW	SW	SW	SW	SW	SW	SW
301		00:05:01	SW	SW	SW	BR	SW	SW	SOC	SW	SW	SW	SW	SW	SW	SW	SW	SW	SW	SW	SW	SW	SW	SW	SW	SW	SW	SW	SW	SW	SW	SW	SW	SW	SW	SW	SW	SW	BR	SW	SW	SW	SW	SW	SW	SW	SW	SW	SW
302		00:05:02	SW	SW	SW	SW	SW	SW	SOC	SW	SW	SW	BR	SW	SW	SW	SW	SW	SW	SW	SW	SW	SW	SW	SW	SW	SW	BR	SW	SW	SW	SW	SW	SW	SW	SW	SW	SW	SW	SW	SW	SW	SW	SW	SW	SW	SW	SW	SW
303		00:05:03	SW	SW	SW	SW	SW	SW	SOC	SW	SW	SW	SW	SW	SW	SW	SW	BR	SW	SW	SW	SW	SW	SW	SW	SW	BR	SW	SW	SW	SW	SW	SW	SW	SW	SW	SW	SW	SW	SW	SW	SW	SW	SW	SW	SW	SW	SW	SW
304		00:05:04	SW	SW	SW	SW	SW	SW	SOC	SW	SW	SW	SW	SW	SW	SW	SW	SW	SW	SW	SW	SW	SW	SW	SW	SW	SW	SW	SW	SW	SW	SW	SW	SW	SW	BR	SW	SW	SW	BR	SW	SW	SW	SW	SW	SW	SW	SW	SW
305		00:05:05	SW	SW	SW	SW	SW	BR	SW	SW	SW	SW	SW	SW	SW	SW	SW	SW	SW	SW	SW	SW	SW	SW	SW	SW	SW	SW	SW	SW	SW	SW	SW	SW	SW	SW	SW	SW	SW	RS	SW	SW	SW	SW	SW	SW	SW	SW	SW
306		00:05:06	SW	SW	SW	SW	SW	BR	SW	SW	SW	SW	SW	SW	SW	SW	SW	SW	SW	BR	SW	SW	SW	BR	SW	SW	SW	SW	SW	SW	SW	SW	SW	SW	SW	SW	SW	SW	SW	RS	SW	SW	BR	BR	SW	SW	SW	SW	SW
307		00:05:07	SW	SW	SW	SW	SW	SW	SW	SW	SW	SW	SW	SW	SW	BR	SW	SW	BR	SW	SW	SW	SW	SW	SW	SW	SW	SW	SW	SW	SW	SW	SW	SW	SW	SW	SW	SW	SW	RS	SW	BR	BR	SW	SW	SW	SW	SW	SW
308		00:05:08	SW	SW	SW	SW	SW	SW	SW	SW	SW	SW	SW	SW	SW	SW	SW	SW	SW	SW	SW	SW	SW	SW	SW	SW	SW	SW	SW	SW	SW	SW	SW	SW	SW	SW	SW	SW	SW	SW	SW	SW	SW	SW	SW	SW	SW	SW	SW
309		00:05:09	SW	SW	SW	SW	SW	SW	SW	SW	SW	SW	SW	SW	BR	SW	SW	SW	SW	SW	SW	SW	SW	SW	SW	SW	SW	SW	SW	SW	SW	SW	SW	SW	SW	SW	SW	SW	SW	SW	SW	SW	SW	SW	SW	SW	SW	SW	SW
310		00:05:10	SW	SW	SW	SW	SW	SW	SW	SW	SW	SW	SW	SW	SW	SW	SW	SW	SW	SW	SW	SW	SW	SW	SW	SW	SW	SW	SW	SW	SW	SW	SW	SW	SW	SW	SW	BR	SW	SW	SW	SW	SW	SW	SW	SW	SW	SW	SW
311		00:05:11	SW	SW	SW	SW	SW	SW	SW	SW	BR	SW	SW	SW	SW	SW	SW	SW	SW	SW	SW	SW	SW	SW	SW	SW	BR	SW	BR	SW	SW	SW	SW	SW	SW	SW	SW	SW	SW	BR	SW	BR	SW	SW	SW	SW	SW	SW	SW
312		00:05:12	SW	SW	SW	SW	SW	SW	SW	SW	SW	SW	SW	SW	SW	SW	SW	SW	SW	SW	SW	SW	SW	SW	SW	SW	SW	SW	SW	SW	SW	SW	SW	SW	SW	SW	SW	SW	SW	RS	SW	SW	SW	SW	SW	SW	SW	SW	SW
313		00:05:13	SW	SW	SW	SW	SW	SW	SW	SW	SW	SW	BR	SW	SW	SW	SW	BR	SW	SW	SW	SW	SW	SW	SW	SW	SW	SW	SW	SW	SW	SW	SW	SW	SW	SW	SW	SW	SW	RS	SW	SW	SW	SW	SW	SW	SW	SW	SW
314		00:05:14	SW	SW	SW	SW	SW	SW	SW	SW	SW	SW	SW	SW	SW	SW	SW	SW	SW	SW	SW	SW	SW	SW	SW	SW	SW	SW	SW	BR	SW	SW	SW	SW	SW	SW	SW	SW	SW	RS	SW	SW	SW	SW	SW	SW	SW	SW	SW
315		00:05:15	BR	SW	SW	SW	SW	SW	SW	SW	SW	BR	SW	SW	SW	SW	SW	SW	SW	SW	SW	SW	SW	SW	BR	SW	SW	SW	SW	SW	BR	SW	SW	SW	SW	SW	SW	SW	BR	RS	SW	SW	SW	SW	SW	SW	SW	SW	SW
316		00:05:16	SW	SW	SW	SW	SW	SW	SW	SW	SW	SW	SW	SW	SW	SW	SW	SW	SW	SW	SW	SW	SW	SW	RS	SW	SW	SW	SW	SW	SW	SW	SW	BR	SW	SW	SW	SW	SW	BR	SW	SW	SW	SW	SW	SW	SW	SW	SW
317		00:05:17	SW	SW	SW	SW	SW	SW	SW	SW	SW	SW	SW	SW	SW	SW	SW	SW	SW	SW	SW	SW	SW	SW	RS	SW	SW	SW	SW	SW	SW	SW	SW	RS	SW	SW	SW	SW	SW	BR	SW	SW	SW	SW	SW	SW	SW	SW	SW
318		00:05:18	SW	SW	SW	SW	SW	SW	SW	SW	SW	SW	SW	SW	SW	SW	SW	SW	SW	SW	SW	BR	SW	SW	RS	SW	SW	SW	SW	SW	SW	SW	SW	RS	SW	BR	SW	SW	SW	SW	SW	SW	SW	SW	SW	SW	SW	SW	SW
319		00:05:19	SW	SW	SW	SW	SW	SW	SW	SW	SW	SW	SW	SW	SW	SW	SW	SW	SW	SW	SW	SW	SW	SW	BR	SW	SW	SW	SW	SW	SW	SW	SW	RS	SW	SW	SW	SW	BR	SW	SW	SW	SW	SW	SW	SW	SW	SW	SW
320		00:05:20	SW	SW	SW	SW	SW	SW	SW	SW	SW	SW	SW	SW	SW	SW	SW	SW	SW	SW	SW	SW	SW	SW	SW	SW	SW	SW	SW	SW	SW	SW	SW	RS	SW	SW	SW	SW	SW	SW	SW	SW	SW	SW	SW	SW	SW	SW	SW
321		00:05:21	SW	SW	SW	SW	SW	SW	SW	SW	SW	SW	SW	SW	SW	SW	SW	SW	BR	SW	SW	SW	SW	SW	SW	SW	BR	SW	BR	SW	SW	SW	SW	RS	SW	SW	SW	SW	SW	SW	SW	SW	SW	BR	SW	SW	SW	SW	SW
322		00:05:22	SW	SW	SW	SW	SW	SW	SW	SW	SW	SW	SW	SW	SW	SW	SW	SW	SW	SW	SW	SW	SW	SW	SW	SW	SW	SW	SW	SW	SW	SW	SW	BR	SW	SW	SW	SW	SW	SW	SW	SW	SW	SW	SW	SW	SW	SW	SW
323		00:05:23	SW	SW	SW	SW	SW	SW	SW	SW	SW	SW	SW	SW	SW	SW	SW	SW	SW	SW	SW	SW	SW	SW	SW	SW	SW	SW	SW	SW	SW	SW	SW	RS	SW	SW	SW	BR	BR	SW	SW	SW	SW	SW	SW	SW	SW	SW	SW
324		00:05:24	SW	BR	SW	SW	SW	SW	SW	SW	SW	SW	SW	SW	SW	SW	SW	BR	SW	BR	SW	SW	SW	SW	SW	SW	SW	SW	SW	SW	SW	SW	SW	RS	SW	SW	SW	SW	BR	SW	SW	SW	SW	SW	SW	SW	SW	SW	SW
325		00:05:25	SW	SW	SW	SW	SW	BR	BR	SW	SW	SW	BR	SW	SW	SW	SW	SW	SW	SW	SW	SW	SW	SW	SW	SW	SW	SW	SW	SW	SW	SW	SW	RS	SW	SW	SW	SW	SW	SW	SW	SW	SW	SW	SW	SW	BR	SW	SW
326		00:05:26	SW	SW	SW	SW	SW	SW	SW	SW	SW	FE	SW	SW	SW	SW	SW	SW	SW	SW	SW	SW	SW	SW	SW	SW	SW	SW	SW	SW	SW	SW	SW	RS	SW	SW	SW	SW	SW	SW	SW	SW	SW	SW	SW	SW	SW	SW	SW
327		00:05:27	SW	SW	SW	SW	SW	SW	SW	BR	SW	FE	SW	SW	SW	SW	SW	SW	SW	SW	SW	SW	SW	SW	SW	SW	SW	SW	SW	SW	SW	SW	SW	BR	SW	SW	SW	SW	SW	SW	SW	SW	SW	SW	SW	SW	SW	SW	SW
328		00:05:28	SW	SW	SW	SW	SW	SW	SW	SW	SW	FE	SW	SW	SW	SW	SW	SW	SW	SW	BR	SW	SW	SW	SW	SW	SW	SW	SW	SW	SW	SW	SW	RS	SW	SW	SW	SW	SW	SW	SW	SW	SW	SW	SW	SW	SW	BR	SW
329		00:05:29	SW	SW	SW	SW	SW	SW	SW	SW	SW	SW	SW	SW	SW	SW	SW	SW	SW	SW	SW	SW	SW	SW	SW	SW	SW	SW	SW	SW	SW	SW	SW	RS	SW	SW	SW	SW	SW	SW	SW	SW	BR	SW	SW	SW	SW	SW	SW
330		00:05:30	SW	SW	SW	SW	SW	SW	SW	SW	SW	SW	SW	SW	BR	SW	SW	SW	SW	SW	SW	SW	SW	SW	SW	SW	SW	SW	SW	SW	SW	SW	SW	RS	SW	SW	SW	SW	SW	SW	SW	SW	SW	SW	SW	SW	SW	SW	SW
331		00:05:31	SW	SW	SW	BR	SW	SW	SW	SW	SW	SW	SW	SW	SW	SW	SW	SW	SW	SW	SW	SW	SW	SW	SW	SW	SW	SW	BR	BR	SW	SW	SW	RS	SW	SW	SW	SW	SW	SW	SW	SW	SW	SW	SW	SW	SW	SW	SW
332		00:05:32	SW	SW	SW	SW	SW	SW	SW	SW	SW	SW	SW	SW	SW	SW	SW	SW	BR	SW	SW	SW	SW	SW	SW	SW	SW	SW	SW	SW	SW	SW	SW	RS	SW	SW	SW	SW	SW	SW	SW	SW	SW	SW	SW	SW	SW	SW	SW
333		00:05:33	SW	SW	SW	SW	SW	SW	SW	SW	BR	SW	SW	SW	SW	SW	SW	SW	SW	SW	SW	SW	SW	BR	SW	SW	SW	SW	SW	SW	SW	SW	SW	RS	SW	SW	BR	SW	SW	SW	SW	SW	SW	SW	SW	SW	SW	SW	SW
334		00:05:34	SW	SW	SW	SW	SW	SW	SW	SW	SW	SW	SW	SW	SW	SW	SW	SW	SW	SW	SW	SW	SW	SW	SW	SW	SW	SW	SW	SW	SW	SW	SW	BR	SW	SW	BR	SW	SW	SW	SW	SW	SW	SW	SW	SW	SW	SW	SW
335		00:05:35	SW	SW	SW	SW	SW	SW	SW	SW	SW	SW	BR	SW	SW	SW	SW	SW	SW	SW	SW	SW	SW	SW	SW	SW	SW	SW	SW	SW	SW	SW	SW	SW	SW	SW	SW	SW	SW	SW	SW	SW	SW	BR	SW	SW	BR	SW	SW
336		00:05:36	SW	SW	SW	SW	SW	SW	SW	SW	SW	SW	SW	SW	SW	SW	SW	SW	SW	SW	SW	SW	SW	SW	SW	SW	SW	BR	SW	SW	BR	SW	SW	SW	SW	SW	SW	SW	SW	SW	SW	SW	SW	SW	SW	SW	SW	SW	SW
337		00:05:37	SW	SW	SW	SW	SW	SW	SW	SW	SW	SW	SW	SW	SW	SW	BR	BR	SW	SW	SW	SW	SW	SW	SW	SW	SW	SW	SW	SW	SW	SW	SW	SW	SW	SW	SW	SW	SW	SW	SW	SW	SW	SW	SW	SW	SW	SW	SW
338		00:05:38	SW	SW	SW	SW	SW	SW	SW	SW	SW	SW	SW	BR	SW	SW	BR	SW	SW	SW	SW	SW	SW	SW	SW	SW	SW	SW	SOC	SW	SW	SW	SW	SW	SW	SW	SW	SW	SW	SW	SW	SW	SW	SW	SW	SW	SW	SW	SW
339		00:05:39	SW	SW	BR	SW	SW	SW	SW	SW	SW	SW	SW	SW	SW	SW	BR	SW	SW	SW	SW	SW	SW	SW	SW	SW	SW	SW	SOC	SW	SW	SW	SW	SW	SW	SW	BR	SW	SW	SW	SW	SW	SW	SW	SW	SW	SW	SW	SW
340		00:05:40	SW	SW	SW	SW	SW	SW	SW	SW	SW	SW	SW	SW	SW	SW	RS	SW	SW	BR	SW	SW	SW	SW	SW	SW	SW	SW	SOC	SW	SW	SW	SW	SW	SW	SW	SW	SW	SW	SW	SW	SW	SW	SW	SW	SW	SW	SW	SW
341		00:05:41	SW	SW	SW	SW	SW	SW	SW	SW	SW	SW	SW	SW	SW	SW	RS	SW	SW	SW	SW	SW	SW	SW	SW	SW	SW	SW	SOC	SW	SW	SW	SW	SW	SW	SW	SW	SW	SW	SW	SW	SW	SW	SW	SW	SW	SW	SW	SW
342		00:05:42	SW	SW	SW	SW	SW	SW	SW	SW	SW	SW	SW	BR	SW	SW	RS	SW	SW	SW	SW	SW	SW	SW	SW	SW	SW	SW	BR	SW	SW	SW	SW	SW	SW	SW	SW	SW	SW	SW	SW	SW	SW	SW	SW	SW	SW	SW	SW
343		00:05:43	SW	SW	SW	SW	SW	SW	SW	SW	SW	SW	SW	SW	SW	SW	SW	SW	SW	SW	SW	SW	SW	SW	SW	SW	SW	BR	SOC	SW	SW	SW	SW	SW	SW	BR	SW	BR	SW	SW	SW	SW	SW	SW	SW	SW	SW	SW	SW
344		00:05:44	SW	SW	SW	SW	SW	SW	SW	SW	SW	SW	SW	SW	SW	BR	SW	SW	SW	SW	SW	SW	SW	SW	SW	SW	SW	SW	SOC	SW	SW	SW	SW	SW	SW	SW	SW	SW	SW	SW	BR	SW	SW	SW	SW	SW	SW	SW	SW
345		00:05:45	BR	SW	SW	SW	BR	SW	SW	SW	SW	BR	SW	SW	SW	SW	RS	SW	BR	SW	SW	SW	BR	SW	SW	SW	SW	SW	SOC	SW	SW	SW	SW	SW	SW	SW	SW	SW	SW	SW	SW	SW	SW	SW	SW	SW	BR	SW	SW
346		00:05:46	SW	SW	BR	SW	RS	SW	SW	SW	SW	SW	SW	SW	SW	SW	RS	BR	SW	SW	SW	SW	SW	SW	SW	SW	SW	SW	SOC	SW	SW	SW	SW	SW	SW	SW	SW	SW	SW	SW	SW	SW	SW	SW	SW	SW	SW	SW	RS
347		00:05:47	SW	BR	SW	SW	RS	SW	SW	SW	SW	SW	SW	SW	SW	SW	BR	SW	SW	SW	SW	SW	SW	SW	SW	SW	SW	SW	SOC	SW	SW	SW	SW	SW	SW	SW	SW	SW	SW	SW	SW	SW	SW	SW	SW	SW	SW	SW	BR
348		00:05:48	SW	SW	SW	SW	RS	SW	SW	SW	SW	SW	SW	SW	SW	SW	RS	SW	SW	SW	SW	SW	SW	SW	SW	SW	SW	SW	SOC	SW	SW	SW	SW	SW	BR	SW	SW	BR	SW	SW	SW	SW	BR	SW	SW	SW	SW	BR	RS
349		00:05:49	SW	SW	SW	SW	BR	SW	SW	SW	SW	SW	BR	SW	BR	SW	RS	SW	SW	SW	SW	SW	SW	SW	SW	SW	SW	SW	SOC	BR	SW	SW	SW	SW	SW	SW	SW	SW	SW	SW	SW	SW	SW	SW	SW	SW	SW	SW	RS
350		00:05:50	SW	SW	SW	SW	SW	SW	SW	SW	SW	SW	SW	SW	SW	SW	RS	SW	SW	SW	SW	SW	SW	SW	SW	SW	SW	SW	SOC	SW	SW	SW	SW	SW	SW	SW	SW	SW	SW	SW	SW	SW	SW	BR	SW	SW	SW	SW	RS
351		00:05:51	SW	SW	SW	SW	SW	SW	SW	SW	SW	SW	SW	SW	SW	SW	RS	SW	SW	SW	SW	SW	SW	SW	SW	BR	SW	SW	SOC	SW	BR	BR	SW	SW	SW	SW	SW	SW	SW	SW	SW	SW	SW	SW	SW	SW	SW	SW	RS
352		00:05:52	SW	SW	SW	SW	SW	SW	SW	SW	SW	SW	SW	SW	SW	SW	BR	SW	SW	SW	SW	SW	SW	SW	SW	SW	SW	SW	SOC	SW	SW	SW	SW	SW	SW	SW	SW	SW	SW	SW	SW	SW	SW	SW	SW	SW	SW	SW	RS
353		00:05:53	SW	SW	SW	SW	SW	SW	SW	SW	SW	SW	SW	SW	SW	SW	RS	SW	SW	SW	SW	SW	SW	SW	SW	SW	SW	SW	BR	SW	SW	SW	SW	SW	SW	SW	SW	SW	SW	SW	BR	SW	SW	SW	SW	SW	SW	SW	RS
354		00:05:54	SW	SW	SW	SW	SW	SW	SW	SW	SW	SW	SW	SW	SW	SW	RS	SW	SW	SW	SW	SW	SW	SW	SW	SW	SW	SW	SOC	SW	SW	SW	SW	SW	BR	SW	SW	SW	SW	SW	RS	BR	SW	SW	BR	SW	SW	SW	BR
355		00:05:55	SW	SW	SW	SW	SW	SW	SW	SW	SW	SW	SW	SW	SW	SW	RS	SW	SW	SW	SW	SW	SW	SW	SW	SW	SW	SW	SOC	SW	SW	SW	SW	SW	SW	SW	SW	SW	SW	SW	RS	SW	SW	SW	SW	SW	SW	SW	RS
356		00:05:56	SW	SW	SW	SW	SW	BR	SW	SW	SW	BR	SW	SW	SW	SW	RS	BR	SW	BR	SW	SW	SW	BR	SW	SW	SW	SW	SOC	SW	SW	SW	SW	SW	SW	BR	SW	SW	SW	SW	RS	SW	SW	SW	SW	SW	SW	SW	RS
357		00:05:57	SW	SW	SW	SW	SW	BR	SW	SW	SW	SW	SW	SW	SW	SW	BR	SW	SW	SW	SW	SW	SW	SW	SW	SW	SW	SW	SOC	SW	SW	SW	BR	SW	SW	SW	SW	SW	SW	SW	RS	SW	SW	SW	SW	BR	SW	SW	RS
358		00:05:58	SW	SW	SW	SW	SW	SW	SW	SW	SW	SW	SW	SW	SW	SW	SW	SW	SW	SW	SW	SW	SW	SW	SW	SW	SW	SW	SOC	SW	SW	SW	SW	SW	SW	SW	SW	SW	SW	SW	RS	BR	SW	SW	SW	BR	SW	SW	RS
359		00:05:59	SW	SW	SW	SW	SW	SW	SW	SW	SW	SW	SW	SW	SW	SW	SW	SW	SW	SW	SW	SW	SW	SW	SW	SW	SW	SW	SOC	SW	SW	SW	SW	SW	SW	SW	SW	SW	SW	SW	RS	SW	SW	SW	SW	SW	SW	SW	RS
360		00:06:00	SW	BR	SW	SW	SW	SW	SW	SW	SW	SW	SW	SW	SW	SW	SW	SW	SW	SW	SW	SW	SW	SW	SW	SW	SW	SW	SOC	SW	SW	SW	SW	SW	BR	SW	SW	SW	BR	SW	RS	SW	SW	SW	SW	SW	SW	SW	BR
361		00:06:01	SW	SW	SW	SW	SW	BR	SW	SW	SW	SW	BR	SW	SW	SW	SW	SW	BR	SW	SW	SW	SW	SW	SW	SW	SW	SW	SOC	SW	SW	SW	SW	SW	SW	SW	SW	SW	SW	SW	RS	SW	SW	SW	SW	BR	SW	SW	BR
362		00:06:02	BR	SW	SW	SW	SW	BR	SW	SW	SW	SW	SW	SW	SW	SW	BR	SW	SW	SW	SW	SW	SW	SW	SW	SW	SW	SW	SOC	SW	SW	SW	BR	SW	SW	SW	SW	SW	SW	SW	BR	SW	SW	SW	SW	SW	SW	SW	RS
363		00:06:03	SW	SW	SW	SW	SW	SW	SW	SW	SW	SW	SW	SW	SW	SW	SW	SW	SW	SW	SW	SW	BR	SW	SW	SW	SW	SW	SOC	SW	SW	SW	SW	SW	SW	SW	SW	SW	SW	SW	RS	SW	SW	SW	SW	SW	SW	SW	RS
364		00:06:04	SW	SW	SW	SW	SW	SW	SW	SW	SW	SW	SW	SW	SW	SW	SW	SW	SW	SW	SW	SW	SW	SW	SW	SW	BR	SW	SOC	SW	SW	SW	SW	SW	SW	SW	SW	SW	BR	SW	RS	SW	SW	SW	SW	SW	SW	SW	RS
365		00:06:05	SW	SW	SW	SW	SW	SW	BR	SW	BR	SW	SW	SW	SW	SW	SW	SW	SW	SW	SW	SW	SW	SW	SW	SW	SW	SW	BR	SW	SW	SW	SW	SW	SW	SW	SW	SW	SW	SW	RS	SW	SW	SW	BR	SW	SW	SW	RS
366		00:06:06	SW	SW	SW	SW	SW	SW	BR	SW	SW	SW	SW	SW	SW	SW	SW	SW	SW	SW	SW	SW	SW	SW	SW	SW	SW	SW	SOC	SW	SW	SW	SW	SW	SW	SW	SW	SW	SW	SW	RS	SW	BR	SW	SW	SW	SW	SW	RS
367		00:06:07	SW	SW	SW	SW	SW	SW	SW	SW	SW	SW	SW	SW	SW	BR	SW	SW	SW	SW	SW	SW	SW	SW	SW	SW	SW	SW	SOC	SW	SW	SW	SW	SW	SW	SW	SW	BR	SW	SW	RS	SW	BR	SW	SW	SW	SW	SW	RS
368		00:06:08	SW	SW	SW	SW	SW	SW	SW	SW	SW	SW	SW	SW	SW	SW	SW	SW	SW	SW	SW	SW	SW	SW	SW	SW	SW	SW	SOC	SW	SW	SW	SW	SW	SW	SW	SW	BR	SW	SW	RS	SW	SW	SW	RS	SW	SW	SW	BR
369		00:06:09	SW	SW	SW	SW	SW	SW	SW	BR	SW	SW	SW	SW	SW	SW	SW	BR	SW	SW	SW	SW	SW	SW	SW	SW	SW	SW	SOC	SW	SW	SW	SW	SW	SW	SW	SW	SW	SW	SW	RS	SW	SW	SW	RS	SW	SW	SW	RS
370		00:06:10	SW	SW	SW	BR	SW	SW	SW	SW	SW	SW	SW	SW	SW	SW	SW	SW	SW	SW	SW	SW	SW	SW	SW	SW	SW	SW	SOC	SW	SW	SW	SW	SW	SW	SW	SW	SW	SW	SW	RS	SW	SW	SW	RS	SW	SW	SW	RS
371		00:06:11	SW	SW	SW	SW	SW	SW	SW	SW	SW	SW	SW	SW	SW	SW	SW	SW	SW	SW	SW	SW	SW	SW	SW	SW	SW	SW	SOC	SW	SW	SW	SW	SW	SW	SW	SW	SW	SW	SW	RS	SW	SW	SW	RS	SW	SW	SW	RS
372		00:06:12	SW	SW	SW	SW	SW	SW	SW	SW	SW	SW	BR	SW	SW	SW	SW	SW	SW	SW	SW	BR	SW	SW	SW	SW	SW	SW	SOC	SW	SW	SW	SW	SW	SW	SW	SW	SW	SW	SW	BR	SW	SW	SW	RS	SW	SW	SW	RS
373		00:06:13	SW	SW	SW	SW	SW	SW	SW	SW	SW	BR	SW	SW	SW	SW	SW	SW	SW	SW	SW	SW	SW	SW	SW	SW	SW	SW	SOC	SW	SW	SW	SW	SW	SW	SW	SW	SW	SW	SW	SW	SW	SW	SW	RS	SW	SW	SW	BR
374		00:06:14	SW	SW	SW	SW	SW	SW	SW	SW	SW	RS	SW	SW	SW	SW	SW	SW	SW	SW	SW	SW	SW	SW	SW	SW	SW	SW	SOC	BR	BR	SW	SW	SW	SW	SW	SW	SW	SW	SW	SW	SW	SW	SW	RS	SW	SW	SW	SW
375		00:06:15	SW	SW	SW	SW	SW	SW	SW	SW	SW	RS	SW	SW	SW	SW	SW	SW	SW	SW	SW	SW	SW	BR	SW	SW	SW	SW	BR	SW	SW	SW	SW	SW	SW	SW	SW	SW	SW	SW	SW	SW	SW	SW	RS	SW	SW	SW	SW
376		00:06:16	SW	SW	SW	SW	SW	SW	SW	SW	SW	RS	SW	SW	BR	SW	SW	SW	SW	SW	SW	SW	SW	BR	SW	SW	SW	SW	SOC	SW	SW	SW	SW	SW	SW	SW	SW	SW	SW	SW	SW	SW	SW	SW	RS	SW	SW	SW	SW
377		00:06:17	SW	SW	SW	SW	SW	SW	SW	SW	SW	RS	SW	SW	SW	SW	SW	SW	SW	BR	SW	SW	SW	BR	SW	SW	SW	SW	SOC	SW	SW	SW	SW	SW	SW	SW	SW	SW	SW	SW	SW	SW	SW	SW	BR	SW	SW	BR	SW
378		00:06:18	SW	SW	SW	SW	SW	SW	SW	SW	SW	SW	SW	SW	SW	SW	SW	SW	BR	SW	SW	SW	SW	SW	SW	SW	SW	SW	SOC	SW	SW	SW	SW	SW	SW	SW	SW	SW	SW	SW	SW	SW	SW	SW	SW	SW	SW	SW	SW
379		00:06:19	BR	SW	SW	BR	SW	SW	SW	SW	SW	BR	SW	SW	SW	SW	SW	SW	SW	SW	SW	SW	SW	SW	SW	SW	SW	SW	SOC	SW	SW	SW	SW	SW	SW	SW	SW	SW	SW	SW	SW	SW	SW	SW	SW	SW	SW	SW	SW
380		00:06:20	SW	SW	SW	SW	SW	SW	SW	SW	SW	SW	SW	SW	SW	SW	SW	SW	SW	SW	SW	SW	SW	SW	SW	SW	SW	SW	SOC	SW	SW	SW	SW	SW	SW	SW	SW	SW	SW	SW	SW	SW	SW	SW	SW	SW	SW	SW	SW
381		00:06:21	SW	SW	SW	SW	SW	SW	SW	SW	SW	SW	SW	SW	SW	SW	SW	BR	SW	SW	SW	SW	SW	SW	SW	SW	SW	SW	SOC	SW	SW	SW	SW	SW	SW	BR	SW	SW	SW	SW	SW	SW	SW	SW	SW	SW	SW	SW	SW
382		00:06:22	SW	SW	SW	SW	SW	SW	SW	SW	SW	SW	SW	SW	SW	SW	SW	SW	SW	SW	SW	SW	SW	SW	SW	SW	BR	SW	SOC	SW	SW	SW	SW	SW	SW	BR	SW	SW	SW	SW	SW	SW	SW	BR	SW	SW	SW	SW	SW
383		00:06:23	SW	SW	SW	SW	SW	SW	SW	SW	SW	SW	SW	SW	SW	SW	SW	SW	SW	SW	SW	SW	BR	SW	SW	SW	SW	SW	SOC	SW	SW	SW	SW	SW	SW	BR	SW	SW	SW	SW	SW	SW	SW	SW	SW	SW	SW	SW	SW
384		00:06:24	SW	SW	SW	SW	SW	SW	SW	SW	SW	SW	SW	SW	SW	SW	SW	SW	SW	SW	SW	SW	SW	SW	SW	SW	SW	SW	SOC	SW	SW	SW	SW	SW	SW	SW	SW	SW	SW	SW	SW	SW	SW	SW	BR	SW	SW	SW	SW
385		00:06:25	SW	SW	SW	SW	SW	SW	SW	SW	SW	SW	SW	SW	SW	SW	SW	SW	SW	SW	SW	SW	SW	BR	SW	SW	SW	SW	BR	SW	SW	SW	SW	SW	SW	SW	BR	SW	BR	SW	SW	SW	SW	SW	SW	SW	SW	SW	SW
386		00:06:26	SW	SW	SW	SW	SW	SW	SW	SW	SW	SW	SW	SW	SW	SW	SW	SW	SW	SW	SW	SW	SW	SW	BR	SW	SW	SW	SOC	SW	SW	SW	SW	SW	SW	SW	SW	SW	SW	SW	SW	SW	BR	SW	SW	SW	SW	SW	SW
387		00:06:27	SW	SW	SW	SW	SW	SW	SW	SW	SW	SW	BR	SW	SW	SW	SW	SW	SW	SW	SW	SW	SW	SW	RS	SW	SW	BR	SOC	SW	SW	SW	SW	SW	SW	SW	SW	SW	SW	SW	SW	SW	SW	SW	SW	SW	SW	SW	SW
388		00:06:28	SW	SW	SW	SW	SW	SW	SW	SW	SW	SW	SW	SW	SW	SW	SW	BR	SW	SW	SW	SW	SW	SW	RS	SW	SW	SW	SOC	SW	SW	SW	SW	SW	SW	BR	SW	SW	SW	SW	SW	SW	SW	SW	SW	SW	SW	SW	SW
389		00:06:29	SW	SW	SW	SW	SW	SW	SW	SW	SW	SW	SW	SW	SW	SW	SW	SW	SW	SW	SW	SW	SW	SW	BR	SW	SW	SW	SOC	SW	SW	SW	SW	SW	SW	SW	SW	SW	SW	SW	SW	SW	SW	SW	SW	SW	SW	SW	SW
390		00:06:30	SW	SW	SW	SW	SW	SW	SW	SW	BR	SW	SW	SW	SW	SW	SW	SW	SW	SW	SW	SW	SW	SW	SW	SW	SW	SW	SOC	SW	SW	SW	SW	SW	SW	SW	SW	SW	SW	SW	SW	SW	SW	SW	SW	SW	SW	SW	SW
391		00:06:31	SW	SW	SW	SW	SW	BR	SW	SW	SW	SW	SW	SW	SW	SW	SW	SW	BR	SW	SW	SW	SW	SW	SW	SW	SW	SW	SOC	SW	SW	SW	SW	SW	SW	SW	BR	SW	SW	SW	SW	SW	SW	SW	BR	SW	SW	SW	SW
392		00:06:32	SW	SW	SW	SW	SW	SW	SW	SW	SW	SW	SW	SW	SW	SW	SW	SW	SW	BR	SW	SW	SW	SW	SW	SW	SW	SW	SOC	SW	SW	SW	SW	SW	SW	SW	SW	BR	SW	SW	SW	SW	SW	SW	SW	SW	SW	SW	SW
393		00:06:33	SW	SW	SW	SW	RS	SW	SW	SW	SW	SW	SW	SW	SW	SW	SW	SW	SW	SW	SW	SW	SW	SW	SW	SW	SW	BR	SOC	SW	SW	SW	SW	SW	SW	SW	SW	BR	SW	SW	SW	SW	SW	SW	SW	SW	SW	SW	SW
394		00:06:34	SW	SW	SW	SW	RS	SW	SW	SW	SW	SW	SW	SW	SW	SW	SW	SW	SW	SW	SW	SW	SW	SW	SW	SW	SW	SW	SOC	BR	SW	BR	SW	SW	SW	SW	SW	SW	SW	SW	SW	SW	SW	SW	SW	SW	SW	BR	SW
395		00:06:35	SW	SW	SW	BR	RS	SW	BR	SW	SW	BR	SW	SW	SW	SW	SW	SW	SW	SW	SW	SW	SW	SW	SW	SW	SW	SW	SOC	SW	SW	SW	SW	SW	SW	SW	SW	SW	SW	SW	SW	SW	SW	SW	SW	SW	SW	SW	SW
396		00:06:36	SW	SW	SW	SW	BR	SW	SW	SW	SW	SW	SW	SW	BR	SW	SW	SW	SW	SW	SW	SW	SW	SW	SW	SW	SW	SW	SOC	SW	SW	SW	SW	SW	SW	SW	SW	SW	SW	SW	SW	SW	SW	SW	SW	SW	SW	SW	SW
397		00:06:37	SW	SW	SW	SW	RS	SW	SW	SW	SW	SW	SW	SW	SW	BR	SW	SW	SW	SW	SW	SW	SW	SW	SW	SW	SW	SW	SOC	SW	SW	SW	SW	SW	SW	SW	SW	SW	SW	SW	SW	SW	SW	SW	SW	SW	SW	SW	SW
398		00:06:38	SW	SW	SW	SW	RS	SW	SW	SW	BR	SW	SW	SW	SW	SW	SW	BR	SW	SW	SW	SW	SW	SW	SW	SW	SW	SW	SOC	SW	SW	SW	SW	SW	SW	SW	BR	SW	SW	SW	SW	SW	SW	SW	BR	SW	SW	SW	SW
399		00:06:39	BR	SW	SW	SW	RS	SW	SW	SW	SW	SW	SW	SW	SW	SW	SW	SW	SW	SW	SW	SW	SW	SW	SW	SW	BR	SW	SOC	SW	BR	SW	SW	SW	SW	SW	SW	SW	SW	SW	SW	SW	SW	SW	BR	SW	BR	SW	SW
400		00:06:40	SW	SW	SW	SW	RS	SW	SW	SW	SW	SW	SW	SW	SW	SW	SW	SW	SW	SW	SW	RU	SW	SW	SW	SW	SW	SW	SOC	SW	SW	SW	SW	SW	SW	SW	SW	BR	SW	SW	SW	SW	SW	BR	SW	SW	SW	SW	BR
401		00:06:41	SW	SW	SW	SW	BR	SW	SW	SW	SW	SW	SW	SW	SW	SW	SW	SW	SW	SW	SW	RU	SW	SW	SW	BR	SW	SW	BR	SW	SW	SW	SW	SW	SW	SW	SW	BR	SW	SW	SW	SW	SW	SW	SW	SW	SW	SW	BR
402		00:06:42	SW	SW	SW	SW	SW	SW	SW	SW	SW	SW	SW	SW	SW	SW	SW	SW	SW	SW	SW	SW	SW	SW	SW	SW	SW	SW	SOC	SW	SW	SW	SW	SW	SW	SW	SW	SW	SW	SW	SW	SW	SW	SW	SW	SW	SW	SW	RS
403		00:06:43	SW	SW	SW	SW	SW	SW	SW	SW	SW	SW	BR	SW	SW	SW	SW	SW	BR	SW	SW	SW	SW	SW	SW	SW	SW	SW	SOC	SW	SW	SW	SW	SW	SW	SW	SW	SW	SW	SW	SW	SW	SW	SW	SW	SW	SW	SW	RS
404		00:06:44	SW	SW	SW	SW	SW	SW	SW	BR	SW	SW	SW	SW	SW	SW	SW	SW	SW	SW	SW	SW	SW	SW	SW	SW	SW	SW	SOC	SW	SW	SW	SW	SW	SW	SW	SW	SW	SW	SW	SW	SW	SW	SW	SW	SW	SW	SW	RS
405		00:06:45	SW	SW	SW	SW	SW	SW	SW	SW	SW	SW	SW	SW	SW	SW	SW	SW	SW	SW	SW	SW	SW	SW	SW	SW	SW	SW	SOC	SW	SW	SW	SW	SW	SW	SW	SW	SW	SW	SW	SW	SW	BR	SW	SW	SW	BR	SW	RS
406		00:06:46	SW	SW	SW	SW	SW	SW	SW	SW	SW	SW	SW	SW	DI	SW	SW	SW	SW	SW	SW	SW	BR	SW	SW	SW	SW	SW	SOC	SW	SW	SW	SW	SW	SW	SW	SW	SW	SW	SW	SW	SW	SW	SW	SW	SW	SW	SW	RS
407		00:06:47	SW	SW	SW	SW	SW	SW	SW	SW	SW	SW	SW	SW	DI	SW	SW	SW	SW	SW	SW	SW	SW	SW	SW	SW	SW	SW	SOC	BR	SW	SW	SW	SW	SW	SW	SW	SW	SW	SW	SW	SW	SW	SW	SW	SW	SW	SW	RS
408		00:06:48	SW	SW	SW	SW	SW	SW	SW	SW	SW	SW	SW	SW	DI	SW	SW	SW	SW	SW	SW	SW	SW	BR	SW	BR	SW	SW	SOC	SW	SW	SW	SW	SW	SW	SW	SW	SW	SW	SW	SW	BR	SW	SW	BR	SW	SW	SW	RS
409		00:06:49	SW	SW	SW	SW	SW	SW	SW	SW	SW	SW	SW	SW	DI	SW	SW	SW	SW	BR	SW	SW	SW	SW	SW	SW	SW	SW	SOC	SW	SW	SW	SW	SW	SW	SW	SW	SW	SW	SW	SW	SW	SW	SW	SW	SW	SW	SW	RS
410		00:06:50	SW	SW	SW	SW	SW	BR	SW	SW	SW	SW	SW	SW	SW	SW	SW	SW	SW	SW	SW	SW	SW	SW	SW	SW	SW	SW	SOC	SW	SW	SW	SW	SW	SW	SW	SW	SW	SW	SW	SW	SW	SW	SW	SW	SW	SW	SW	BR
411		00:06:51	SW	SW	BR	SW	SW	SW	SW	SW	SW	SW	SW	SW	SW	SW	SW	SW	SW	SW	SW	SW	SW	SW	SW	SW	BR	SW	SOC	SW	SW	SW	SW	SW	SW	SW	SW	SW	SW	SW	SW	BR	SW	SW	SW	SW	SW	SW	SW
412		00:06:52	SW	SW	SW	SW	SW	SW	SW	SW	SW	SW	SW	SW	SW	SW	SW	SW	SW	SW	SW	SW	SW	SW	SW	SW	SW	SW	BR	SW	SW	SW	SW	SW	SW	SW	SW	SW	SW	SW	SW	SW	SW	SW	SW	SW	SW	SW	SW
413		00:06:53	BR	SW	SW	BR	SW	SW	SW	SW	SW	SW	SW	SW	SW	SW	SW	SW	SW	SW	SW	SW	SW	SW	SW	SW	SW	SW	SOC	SW	SW	SW	SW	SW	SW	SW	SW	SW	SW	SW	SW	SW	SW	SW	SW	SW	SW	SW	SW
414		00:06:54	BR	SW	SW	SW	SW	SW	SW	SW	BR	SW	SW	BR	SW	SW	SW	SW	SW	SW	SW	SW	SW	SW	SW	SW	SW	SW	SOC	SW	SW	SW	SW	SW	SW	SW	SW	SW	BR	SW	BR	SW	SW	SW	SW	SW	SW	SW	SW
415		00:06:55	BR	SW	SW	SW	SW	SW	SW	SW	SW	SW	SW	SW	SW	SW	SW	SW	SW	SW	SW	SW	SW	SW	SW	SW	SW	SW	SOC	SW	SW	SW	SW	SW	SW	SW	SW	SW	SW	SW	SW	SW	SW	SW	SW	SW	SW	SW	SW
416		00:06:56	SW	SW	SW	SW	SW	SW	SW	SW	SW	BR	SW	SW	SW	SW	SW	SW	BR	SW	SW	SW	SW	SW	SW	SW	SW	SW	SOC	SW	SW	SW	SW	SW	SW	SW	SW	SW	SW	SW	SW	SW	SW	SW	SW	SW	SW	BR	SW
417		00:06:57	SW	SW	SW	SW	SW	SW	SW	SW	SW	RS	SW	SW	SW	SW	SW	BR	SW	SW	SW	SW	SW	SW	SW	SW	SW	SW	SOC	SW	SW	SW	SW	SW	SW	SW	SW	SW	SW	SW	SW	SW	SW	SW	SW	SW	SW	SW	SW
418		00:06:58	SW	SW	SW	SW	SW	SW	SW	SW	SW	RS	BR	SW	SW	SW	SW	SW	SW	SW	SW	SW	SW	SW	SW	SW	SW	SW	SOC	SW	SW	SW	BR	SW	SW	SW	SW	SW	BR	BR	SW	SW	SW	SW	SW	SW	SW	SW	SW
419		00:06:59	SW	SW	SW	SW	SW	SW	SW	SW	SW	RS	SW	BR	SW	SW	SW	SW	SW	SW	SW	SW	SW	SW	SW	SW	SW	SW	BR	SW	SW	SW	SW	SW	SW	SW	SW	SW	SW	BR	SW	SW	SW	SW	SW	SW	SW	SW	SW
420		00:07:00	SW	SW	BR	SW	SW	SW	SW	SW	SW	BR	SW	SW	SW	SW	SW	SW	SW	SW	SW	SW	SW	SW	SW	SW	SW	SW	SOC	SW	SW	SW	SW	SW	BR	SW	SW	SW	SW	SW	SW	SW	SW	SW	SW	SW	SW	SW	SW
421		00:07:01	SW	SW	SW	SW	SW	SW	SW	SW	SW	RS	SW	SW	SW	SW	SW	SW	SW	SW	SW	SW	SW	SW	SW	SW	SW	SW	SOC	SW	SW	SW	SW	SW	SW	SW	SW	SW	SW	SW	SW	SW	SW	SW	SW	SW	SW	SW	SW
422		00:07:02	SW	SW	SW	SW	SW	SW	SW	SW	SW	RS	SW	SW	BR	SW	SW	SW	SW	SW	SW	SW	SW	SW	SW	SW	SW	SW	SOC	SW	SW	SW	SW	SW	SW	SW	SW	SW	BR	SW	BR	SW	SW	SW	SW	SW	SW	SW	SW
423		00:07:03	SW	BR	SW	SW	SW	SW	SW	SW	SW	RS	SW	SW	SW	SW	SW	SW	SW	SW	SW	SW	SW	SW	SW	SW	SW	BR	SOC	SW	SW	SW	SW	SW	SW	SW	SW	SW	BR	SW	BR	SW	SW	SW	SW	SW	SW	SW	SW
424		00:07:04	SW	SW	SW	SW	SW	SW	SW	SW	SW	RS	SW	SW	SW	SW	SW	BR	SW	SW	SW	SW	SW	BR	SW	SW	SW	SW	SOC	BR	SW	SW	SW	SW	SW	SW	SW	BR	SW	BR	RS	SW	SW	SW	SW	SW	SW	SW	SW
425		00:07:05	SW	SW	SW	SW	SW	SW	SW	BR	SW	RS	SW	SW	SW	SW	SW	SW	SW	BR	SW	SW	SW	SW	SW	SW	SW	SW	SOC	SW	SW	SW	SW	SW	SW	SW	SW	SW	SW	BR	RS	SW	SW	SW	SW	SW	SW	SW	SW
426		00:07:06	SW	SW	SW	SW	SW	SW	SW	SW	SW	BR	SW	SW	SW	SW	SW	SW	SW	SW	SW	SW	SW	SW	SW	SW	SW	SW	SOC	SW	SW	SW	SW	SW	BR	SW	SW	SW	SW	RS	RS	SW	SW	SW	SW	SW	SW	SW	SW
427		00:07:07	SW	SW	SW	SW	SW	SW	SW	SW	SW	SW	SW	SW	SW	SW	CR	SW	SW	SW	SW	BR	SW	SW	SW	SW	SW	SW	SOC	SW	SW	SW	SW	SW	SW	SW	SW	SW	SW	RS	RS	SW	SW	BR	SW	SW	SW	SW	SW
428		00:07:08	SW	SW	SW	SW	SW	SW	SW	SW	BR	SW	BR	SW	SW	SW	CR	SW	SW	SW	SW	SW	SW	SW	SW	SW	SW	SW	SOC	SW	SW	SW	SW	SW	SW	SW	SW	SW	SW	RS	RS	SW	SW	SW	SW	SW	SW	SW	BR
429		00:07:09	SW	SW	SW	SW	SW	SW	SW	SW	SW	SW	SW	SW	SW	SW	CR	SW	BR	SW	SW	SW	SW	SW	SW	SW	SW	SW	SOC	SW	SW	SW	SW	SW	SW	SW	SW	SW	SW	RS	RS	SW	SW	SW	SW	SW	SW	SW	RS
430		00:07:10	BR	SW	SW	SW	SW	SW	SW	SW	SW	SW	SW	SW	SW	SW	RU	SW	SW	SW	SW	SW	SW	SW	SW	SW	SW	BR	SOC	SW	SW	SW	SW	BR	SW	SW	BR	BR	SW	RS	RS	SW	BR	SW	SW	BR	SW	SW	RS
431		00:07:11	BR	SW	SW	SW	SW	SW	SW	SW	SW	SW	SW	SW	SW	SW	RU	SW	SW	SW	SW	SW	SW	SW	SW	SW	SW	SW	SOC	SW	SW	SW	SW	RS	BR	BR	SW	SW	SW	RS	RS	SW	SW	SW	SW	BR	SW	SW	RS
432		00:07:12	BR	SW	SW	SW	SW	SW	SW	SW	SW	SW	SW	SW	SW	SW	RU	SW	SW	SW	SW	SW	BR	SW	SW	SW	SW	SW	SOC	SW	SW	BR	SW	RS	SW	SW	SW	SW	SW	BR	BR	SW	SW	SW	SW	SW	SW	SW	BR
433		00:07:13	SW	SW	SW	SW	SW	SW	SW	SW	SW	SW	SW	SW	SW	SW	RU	SW	SW	SW	SW	BR	SW	SW	SW	SW	SW	SW	SOC	SW	SW	SW	SW	RS	SW	SW	SW	SW	SW	BR	RS	SW	SW	SW	SW	SW	SW	SW	SW
434		00:07:14	SW	SW	SW	SW	SW	SW	SW	SW	SW	SW	SW	SW	SW	SW	RU	SW	SW	SW	SW	SW	SW	SW	BR	SW	BR	SW	SOC	SW	SW	SW	SW	RS	SW	SW	SW	SW	SW	RS	RS	SW	SW	SW	SW	SW	SW	SW	SW
435		00:07:15	SW	SW	SW	BR	SW	SW	SW	SW	SW	SW	SW	SW	SW	SW	RU	SW	SW	SW	SW	SW	SW	SW	SW	BR	SW	SW	SOC	SW	BR	SW	SW	BR	SW	SW	BR	SW	SW	RS	RS	SW	SW	SW	SW	BR	SW	BR	SW
436		00:07:16	SW	SW	SW	RS	SW	SW	SW	SW	SW	SW	SW	SW	SW	SW	RU	BR	SW	SW	SW	SW	SW	SW	SW	SW	SW	SW	SOC	SW	SW	SW	SW	RS	SW	SW	SW	SW	SW	RS	RS	SW	SW	SW	SW	BR	SW	SW	SW
437		00:07:17	SW	SW	SW	RS	SW	SW	SW	SW	SW	SW	SW	SW	SW	SW	RU	SW	SW	SW	SW	SW	SW	SW	SW	SW	SW	SW	SOC	SW	SW	SW	SW	RS	SW	SW	SW	SW	SW	RS	RS	SW	SW	SW	SW	SW	SW	SW	SW
438		00:07:18	SW	SW	SW	RS	SW	SW	SW	SW	SW	SW	SW	SW	SW	SW	RU	SW	SW	SW	SW	SW	SW	SW	SW	SW	SW	SW	SOC	SW	SW	SW	SW	RS	SW	SW	SW	SW	SW	RS	RS	SW	SW	SW	SW	SW	SW	SW	SW
439		00:07:19	SW	SW	SW	RS	RS	SW	SW	SW	SW	SW	SW	SW	SW	SW	RU	SW	SW	SW	BR	SW	SW	SW	SW	SW	SW	SW	SOC	SW	SW	SW	SW	RS	SW	SW	SW	SW	SW	RS	RS	SW	SW	SW	SW	SW	SW	SW	SW
440		00:07:20	SW	SW	SW	BR	RS	SW	SW	SW	SW	SW	SW	SW	SW	SW	RU	SW	SW	BR	SW	SW	SW	SW	SW	SW	SW	SW	SOC	SW	SW	SW	SW	RS	SW	SW	SW	SW	BR	BR	BR	SW	SW	SW	SW	SW	SW	SW	SW
441		00:07:21	SW	BR	SW	SW	BR	SW	SW	SW	SW	SW	SW	SW	SW	SW	RU	SW	SW	SW	SW	SW	SW	BR	SW	SW	SW	SW	SOC	BR	SW	SW	SW	BR	SW	SW	SW	SW	BR	BR	BR	SW	SW	SW	SW	SW	SW	SW	SW
442		00:07:22	SW	SW	SW	SW	RS	SW	SW	SW	SW	SW	SW	SW	SW	SW	RU	SW	SW	SW	SW	SW	SW	SW	SW	SW	SW	SW	SOC	SW	SW	SW	SW	RS	SW	SW	SW	SW	SW	BR	SW	SW	SW	SW	SW	SW	SW	SW	SW
443		00:07:23	SW	SW	SW	SW	RS	SW	SW	SW	SW	SW	BR	SW	SW	SW	RU	BR	SW	SW	SW	SW	SW	SW	SW	SW	SW	SW	SOC	SW	SW	SW	SW	RS	SW	SW	SW	SW	SW	RS	SW	SW	SW	SW	SW	SW	SW	SW	SW
444		00:07:24	SW	SW	SW	SW	RS	SW	SW	SW	BR	SW	SW	SW	SW	SW	RU	SW	SW	SW	SW	SW	SW	SW	SW	SW	SW	SW	SW	SW	SW	SW	SW	RS	SW	SW	SW	SW	SW	RS	SW	SW	SW	SW	SW	BR	SW	SW	SW
445		00:07:25	SW	SW	SW	SW	RS	SW	SW	SW	SW	SW	SW	SW	BR	SW	RU	SW	BR	SW	SW	SW	SW	SW	SW	SW	SW	SW	SW	SW	SW	SW	SW	BR	SW	BR	SW	SW	SW	RS	SW	SW	SW	SW	SW	SW	SW	SW	SW
446		00:07:26	SW	SW	SW	SW	RS	SW	SW	SW	SW	SW	SW	SW	SW	SW	RU	SW	SW	SW	SW	SW	SW	SW	SW	SW	SW	SW	SW	SW	SW	SW	SW	RS	SW	SW	SW	SW	SW	BR	SW	SW	SW	SW	SW	SW	SW	SW	SW
447		00:07:27	SW	SW	SW	SW	RS	SW	SW	SW	SW	SW	SW	SW	SW	SW	RU	SW	SW	SW	SW	SW	SW	SW	SW	SW	SW	SW	BR	SW	SW	SW	SW	RS	SW	SW	BR	SW	SW	SW	SW	SW	SW	SW	SW	SW	SW	SW	SW
448		00:07:28	SW	SW	SW	SW	BR	SW	SW	SW	SW	BR	SW	SW	SW	SW	RU	SW	SW	SW	SW	SW	SW	SW	SW	SW	SW	SW	SW	SW	SW	SW	SW	RS	SW	SW	SW	SW	SW	SW	SW	SW	SW	SW	SW	SW	SW	SW	SW
449		00:07:29	SW	SW	SW	SW	SW	SW	SW	SW	SW	SW	SW	SW	SW	SW	RU	SW	SW	SW	SW	SW	SW	SW	SW	SW	SW	SW	SW	SW	SW	SW	BR	RS	SW	SW	SW	SW	SW	SW	SW	SW	BR	BR	SW	SW	SW	SW	SW
450		00:07:30	SW	SW	SW	SW	SW	SW	SW	SW	SW	SW	SW	SW	SW	SW	RU	SW	SW	SW	SW	SW	SW	SW	SW	SW	SW	SW	SW	SW	SW	SW	SW	RS	SW	SW	SW	SW	SW	SW	SW	SW	SW	SW	SW	SW	CR	SW	SW
451		00:07:31	SW	SW	SW	SW	SW	SW	BR	SW	SW	SW	BR	SW	SW	SW	RU	SW	SW	SW	SW	SW	BR	SW	SW	SW	SW	SW	SW	SW	SW	SW	SW	BR	SW	SW	SW	SW	SW	SW	SW	SW	SW	SW	SW	SW	CR	SW	SW
452		00:07:32	SW	SW	SW	SW	SW	SW	BR	SW	SW	SW	SW	SW	SW	SW	RU	SW	SW	SW	SW	SW	SW	SW	SW	SW	SW	SW	SW	SW	SW	SW	SW	SW	SW	SW	SW	SW	SW	SW	SW	SW	SW	SW	SW	SW	CR	SW	SW
453		00:07:33	SW	SW	SW	SW	SW	SW	SW	SW	SW	SW	SW	SW	SW	SW	RU	SW	SW	SW	SW	SW	SW	SW	SW	SW	SW	SW	SW	SW	SW	SW	SW	SW	SW	SW	SW	SW	SW	SW	SW	SW	SW	SW	SW	SW	CR	BR	SW
454		00:07:34	SW	SW	SW	SW	SW	SW	SW	SW	SW	SW	SW	SW	SW	SW	RO	BR	SW	SW	SW	SW	SW	SW	SW	SW	SW	SW	SW	SW	SW	SW	SW	SW	SW	SW	SW	BR	SW	SW	SW	SW	SW	SW	SW	SW	CR	SW	SW
455		00:07:35	SW	SW	SW	SW	SW	SW	SW	SW	SW	SW	SW	SW	SW	SW	RO	SW	SW	SW	SW	SW	SW	SW	SW	SW	BR	SW	SW	CR	SW	SW	SW	SW	SW	SW	SW	BR	SW	SW	SW	SW	SW	SW	SW	SW	CR	SW	SW
456		00:07:36	SW	SW	SW	SW	SW	SW	SW	SW	BR	SW	SW	SW	SW	SW	RO	SW	SW	BR	SW	SW	SW	SW	SW	SW	SW	SW	BR	CR	SW	SW	SW	SW	SW	SW	SW	SW	SW	SW	SW	SW	SW	SW	SW	SW	CR	SW	SW
457		00:07:37	BR	SW	SW	SW	SW	SW	SW	SW	SW	SW	SW	SW	SW	BR	RO	SW	SW	SW	SW	SW	SW	SW	SW	SW	SW	SW	SW	CR	SW	SW	SW	SW	SW	SW	SW	SW	SW	SW	SW	SW	SW	SW	SW	SW	CR	SW	SW
458		00:07:38	BR	SW	SW	SW	SW	SW	SW	SW	SW	SW	SW	SW	SW	SW	RO	SW	SW	SW	SW	SW	SW	SW	SW	BR	SW	SW	SW	CR	SW	SW	SW	SW	SW	SW	SW	SW	SW	SW	SW	SW	SW	SW	SW	SW	RO	SW	SW
459		00:07:39	SW	SW	SW	SW	SW	SW	SW	SW	SW	SW	SW	SW	SW	SW	RO	SW	SW	SW	SW	SW	SW	SW	SW	SW	SW	SW	SW	CR	SW	SW	SW	SW	SW	SW	SW	SW	SW	SW	SW	BR	SW	SW	SW	SW	RO	SW	SW
460		00:07:40	SW	SW	SW	SW	SW	SW	SW	SW	SW	SW	SW	SW	SW	SW	RO	SW	BR	SW	SW	SW	SW	SW	SW	SW	SW	SW	SW	CR	SW	SW	SW	SW	SW	SW	SW	BR	SW	SW	SW	RS	SW	SW	SW	SW	RO	SW	SW
461		00:07:41	SW	SW	SW	SW	SW	SW	SW	SW	SW	SW	SW	BR	SW	SW	RO	SW	SW	SW	SW	BR	SW	BR	SW	SW	SW	SW	SW	CR	SW	BR	SW	SW	SW	SW	SW	BR	SW	SW	SW	RS	SW	SW	SW	SW	RO	SW	SW
462		00:07:42	SW	SW	SW	SW	SW	SW	SW	SW	SW	SW	SW	RS	SW	SW	RO	SW	SW	SW	SW	SW	SW	SW	SW	SW	SW	SW	SW	SW	SW	SW	SW	SW	SW	SW	SW	SW	SW	SW	SW	RS	SW	SW	SW	SW	RO	SW	SW
463		00:07:43	SW	SW	SW	SW	SW	SW	SW	SW	SW	SW	SW	RS	SW	SW	RO	SW	SW	SW	SW	SW	SW	SW	SW	SW	SW	SW	SW	SW	SW	SW	SW	SW	SW	SW	SW	SW	SW	SW	SW	BR	SW	SW	SW	SW	RO	SW	SW
464		00:07:44	SW	SW	SW	SW	SW	SW	SW	SW	SW	SW	SW	RS	SW	SW	RO	SW	SW	SW	SW	SW	SW	SW	SW	SW	SW	SW	SW	SW	SW	SW	SW	SW	SW	SW	SW	SW	BR	SW	SW	SW	SW	BR	SW	SW	RO	SW	SW
465		00:07:45	SW	SW	SW	BR	SW	SW	SW	BR	SW	SW	SW	RS	SW	SW	RO	SW	SW	SW	SW	SW	SW	SW	SW	SW	SW	SW	SW	BR	SW	SW	SW	SW	SW	SW	SW	SW	SW	SW	SW	SW	SW	SW	SW	SW	RO	SW	SW
466		00:07:46	SW	SW	SW	RS	SW	SW	SW	SW	BR	SW	SW	BR	SW	SW	RO	SW	SW	SW	BR	SW	SW	SW	SW	SW	SW	SW	SW	SW	SW	SW	SW	SW	SW	SW	SW	SW	SW	SW	SW	SW	SW	SW	SW	SW	RO	SW	SW
467		00:07:47	SW	SW	SW	RS	SW	SW	SW	SW	SW	BR	SW	SW	SW	SW	RO	SW	SW	SW	SW	SW	SW	SW	SW	SW	SW	SW	BR	SW	SW	SW	SW	SW	SW	SW	SW	SW	SW	SW	SW	SW	SW	SW	SW	SW	RO	SW	SW
468		00:07:48	SW	SW	SW	RS	SW	SW	SW	SW	SW	SW	SW	SW	DI	SW	RO	SW	SW	SW	SW	SW	SW	SW	SW	SW	SW	SW	SW	SW	SW	SW	SW	SW	SW	SW	SW	SW	BR	SW	SW	BR	SW	SW	BR	SW	RO	SW	SW
469		00:07:49	SW	SW	SW	RS	SW	SW	SW	SW	SW	SW	SW	SW	DI	SW	RO	SW	SW	SW	SW	SW	SW	SW	SW	SW	SW	SW	SW	SW	SW	SW	SW	SW	SW	SW	SW	SW	SW	SW	SW	SW	SW	SW	SW	SW	RO	SW	SW
470		00:07:50	SW	SW	SW	RS	SW	SW	SW	SW	SW	SW	SW	SW	DI	SW	SW	SW	SW	SW	SW	SW	SW	SW	SW	SW	SW	SW	SW	SW	SW	SW	SW	SW	SW	SW	SW	SW	SW	SW	SW	SW	SW	SW	SW	SW	RO	SW	SW
471		00:07:51	SW	SW	SW	BR	SW	SW	SW	SW	SW	SW	SW	SW	DI	SW	SW	SW	SW	SW	SW	SW	SW	SW	SW	SW	SW	SW	SW	SW	SW	SW	SW	SW	SW	SW	SW	SW	SW	SW	SW	SW	SW	SW	SW	SW	RO	SW	SW
472		00:07:52	SW	SW	SW	SW	SW	BR	SW	SW	SW	SW	SW	SW	DI	BR	SW	SW	SW	SW	SW	SW	SW	SW	SW	SW	SW	SW	SW	SW	SW	SW	SW	SW	SW	SW	SW	SW	SW	SW	SW	BR	SW	SW	SW	SW	RO	SW	SW
473		00:07:53	BR	SW	SW	SW	SW	SW	SW	SW	SW	SW	SW	SW	DI	SW	SW	BR	SW	SW	SW	SW	SW	SW	SW	SW	SW	SW	SW	SW	SW	SW	SW	SW	SW	SW	SW	SW	SW	SW	SW	SW	SW	SW	SW	SW	RO	SW	SW
474		00:07:54	BR	SW	SW	SW	SW	SW	SW	SW	SW	SW	SW	SW	RO	SW	SW	SW	SW	SW	SW	SW	SW	SW	SW	SW	SW	SW	SW	SW	SW	SW	SW	SW	SW	SW	SW	SW	SW	SW	SW	SW	BR	SW	SW	SW	RO	SW	SW
475		00:07:55	SW	BR	BR	SW	SW	SW	SW	SW	SW	SW	SW	SW	RO	SW	SW	SW	BR	SW	SW	SW	SW	SW	SW	BR	SW	SW	SW	SW	BR	SW	SW	SW	SW	SW	SW	SW	SW	SW	SW	SW	SW	SW	SW	SW	RO	SW	SW
476		00:07:56	SW	SW	SW	SW	SW	SW	SW	SW	SW	SW	SW	SW	RO	SW	SW	SW	SW	BR	SW	SW	SW	SW	SW	SW	SW	BR	SW	SW	SW	SW	SW	SW	SW	BR	SW	SW	SW	SW	SW	SW	SW	SW	BR	SW	RO	SW	SW
477		00:07:57	SW	SW	SW	SW	SW	SW	SW	SW	SW	SW	BR	SW	RO	SW	SW	SW	SW	SW	SW	SW	SW	SW	SW	SW	SW	SW	SW	CR	SW	SW	SW	SW	SW	BR	SW	SW	SW	SW	SW	SW	SW	SW	SW	SW	RO	BR	SW
478		00:07:58	SW	SW	SW	SW	SW	SW	SW	SW	SW	SW	SW	SW	RO	SW	SW	SW	SW	SW	SW	SW	SW	SW	SW	SW	SW	SW	SW	CR	SW	SW	SW	SW	SW	SW	SW	SW	SW	SW	SW	SW	SW	SW	SW	RU	RO	SW	SW
479		00:07:59	SW	SW	SW	SW	SW	SW	SW	SW	SW	SW	SW	SW	RO	SW	SW	SW	SW	SW	SW	SW	SW	SW	SW	SW	SW	SW	BR	CR	SW	SW	SW	SW	SW	SW	SW	SW	SW	SW	SW	SW	SW	SW	SW	RU	RO	SW	SW
480		00:08:00	SW	SW	SW	SW	SW	SW	SW	SW	SW	SW	SW	SW	RO	SW	SW	SW	SW	SW	SW	SW	SW	SW	SW	SW	SW	SW	SW	CR	SW	SW	SW	SW	SW	SW	SW	SW	SW	SW	SW	SW	BR	SW	SW	RU	RO	SW	SW
481		00:08:01	SW	SW	SW	SW	SW	SW	SW	SW	SW	SW	SW	SW	RO	SW	SW	SW	SW	SW	SW	SW	SW	SW	SW	SW	SW	SW	SW	CR	SW	SW	SW	SW	SW	SW	SW	SW	SW	SW	SW	SW	SW	SW	SW	RU	RO	SW	SW
482		00:08:02	SW	SW	SW	SW	SW	SW	SW	SW	SW	BR	SW	SW	RO	SW	SW	SW	SW	SW	SW	SW	SW	SW	SW	SW	SW	SW	SW	SW	SW	SW	SW	SW	SW	SW	SW	SW	SW	SW	SW	SW	SW	SW	SW	RU	RO	SW	SW
483		00:08:03	SW	SW	SW	SW	SW	SW	SW	SW	BR	SW	SW	SW	RO	SW	SW	SW	SW	SW	SW	SW	SW	SW	SW	SW	SW	SW	SW	SW	SW	BR	SW	SW	SW	SW	SW	SW	SW	SW	SW	SW	SW	SW	SW	RU	RO	SW	SW
484		00:08:04	SW	SW	SW	SW	SW	SW	BR	SW	SW	SW	SW	SW	SW	SW	SW	SW	SW	SW	SW	SW	SW	SW	SW	SW	SW	SW	SW	BR	SW	SW	SW	SW	SW	SW	SW	SW	SW	SW	SW	SW	SW	BR	SW	RU	RO	SW	SW
485		00:08:05	DI	SW	SW	SW	SW	SW	SW	SW	SW	SW	SW	SW	SW	SW	SW	SW	SW	SW	SW	SW	SW	SW	SW	SW	SW	SW	SW	SW	SW	SW	SW	SW	SW	SW	SW	BR	SW	SW	SW	SW	SW	SW	BR	RU	RO	SW	SW
486		00:08:06	DI	SW	SW	SW	SW	SW	SW	SW	SW	SW	SW	SW	SW	SW	SW	SW	SW	SW	SW	SW	SW	SW	SW	SW	SW	SW	SW	SW	SW	SW	SW	SW	SW	SW	SW	BR	SW	SW	SW	SW	SW	SW	SW	RU	RO	SW	SW
487		00:08:07	DI	SW	SW	SW	SW	SW	SW	SW	SW	SW	SW	SW	SW	SW	SW	SW	BR	SW	SW	SW	BR	SW	SW	SW	SW	SW	SW	SW	BR	SW	SW	SW	SW	SW	SW	SW	SW	SW	SW	SW	SW	SW	SW	RO	RO	SW	SW
488		00:08:08	DI	SW	SW	SW	SW	SW	SW	SW	SW	SW	SW	SW	SW	SW	SW	SW	SW	SW	SW	SW	SW	SW	SW	SW	BR	SW	SW	SW	SW	SW	SW	SW	SW	BR	SW	SW	SW	SW	SW	SW	SW	SW	SW	RO	RO	SW	SW
489		00:08:09	DI	SW	SW	SW	SW	SW	SW	BR	SW	SW	SW	SW	SW	SW	SW	SW	SW	SW	SW	SW	SW	SW	BR	SW	SW	SW	SW	SW	SW	SW	SW	SW	SW	SW	SW	SW	BR	SW	SW	SW	SW	SW	SW	FE	CR	SW	SW
490		00:08:10	RO	SW	SW	SW	SW	SW	SW	SW	SW	SW	SW	SW	SW	SW	SW	BR	SW	SW	SW	SW	SW	SW	RS	SW	SW	SW	SW	SW	SW	SW	SW	BR	SW	SW	SW	SW	SW	SW	SW	SW	SW	SW	SW	FE	CR	SW	SW
491		00:08:11	RO	SW	SW	SW	SW	SW	SW	SW	SW	SW	SW	SW	SW	SW	SW	SW	SW	BR	SW	SW	SW	BR	RS	SW	SW	SW	BR	CR	SW	SW	SW	RS	SW	SW	SW	BR	SW	SW	SW	SW	SW	SW	SW	FE	CR	SW	SW
492		00:08:12	RO	SW	SW	SW	SW	SW	SW	SW	SW	SW	SW	SW	SW	SW	SW	SW	SW	BR	SW	SW	SW	SW	RS	SW	SW	SW	SW	CR	SW	SW	SW	RS	BR	SW	SW	SW	SW	SW	BR	SW	SW	SW	SW	FE	CR	SW	SW
493		00:08:13	RO	SW	SW	SW	SW	SW	SW	SW	SW	SW	SW	SW	SW	SW	SW	SW	SW	SW	SW	SW	SW	SW	RS	SW	SW	SW	SW	CR	SW	SW	SW	RS	SW	SW	SW	SW	BR	SW	SW	SW	SW	SW	BR	FE	SW	SW	SW
494		00:08:14	RO	SW	SW	SW	SW	SW	SW	SW	SW	SW	SW	SW	SW	SW	SW	SW	SW	SW	SW	SW	SW	SW	BR	BR	SW	SW	SW	CR	SW	SW	SW	RS	SW	SW	SW	SW	RS	SW	SW	SW	SW	SW	SW	FE	SW	SW	SW
495		00:08:15	RO	SW	SW	BR	BR	SW	SW	SW	SW	SW	SW	SW	SW	SW	SW	SW	SW	SW	SW	SW	SW	SW	RS	SW	SW	SW	SW	CR	SW	SW	SW	RS	SW	SW	SW	SW	RS	SW	SW	SW	BR	SW	SW	FE	SW	SW	SW
496		00:08:16	RO	SW	SW	SW	SW	BR	SW	SW	SW	SW	SW	SW	SW	SW	SW	SW	SW	SW	SW	SW	SW	SW	RS	SW	SW	SW	SW	SW	CR	SW	BR	BR	SW	SW	SW	SW	RS	SW	SW	SW	BR	SW	SW	FE	SW	SW	SW
497		00:08:17	RO	SW	SW	SW	SW	SW	SW	SW	SW	SW	SW	SW	BR	SW	SW	SW	SW	SW	SW	SW	SW	SW	RS	SW	SW	SW	SW	SW	CR	SW	SW	SW	SW	SW	SW	SW	RS	SW	SW	SW	SW	SW	SW	FE	SW	SW	SW
498		00:08:18	CR	SW	SW	SW	SW	SW	SW	SW	SW	SW	SW	SW	SW	SW	BR	SW	SW	SW	SW	SW	SW	SW	RS	SW	SW	SW	SW	BR	CR	SW	SW	SW	BR	SW	SW	SW	RS	SW	SW	SW	SW	SW	SW	FE	SW	SW	SW
499		00:08:19	SW	SW	SW	SW	SW	SW	SW	SW	SW	SW	SW	SW	SW	SW	RS	SW	SW	SW	SW	SW	SW	SW	RS	SW	SW	SW	SW	SW	CR	SW	SW	SW	SW	SW	SW	SW	BR	SW	SW	SW	SW	SW	SW	FE	SW	SW	SW
500		00:08:20	SW	SW	SW	SW	BR	SW	SW	SW	SW	SW	SW	SW	SW	SW	RS	SW	SW	SW	SW	SW	SW	SW	RS	SW	SW	SW	SW	SW	CR	SW	SW	SW	SW	SW	SW	SW	SW	SW	SW	SW	SW	SW	SW	FE	SW	SW	SW
501		00:08:21	SW	SW	SW	SW	SW	SW	SW	SW	SW	SW	SW	SW	SW	SW	RS	SW	SW	SW	SW	SW	SW	SW	RS	SW	SW	SW	BR	SW	CR	SW	SW	SW	SW	SW	SW	SW	SW	SW	BR	SW	SW	SW	SW	FE	SW	SW	SW
502		00:08:22	BR	SW	SW	SW	SW	SW	SW	SW	SW	SW	SW	SW	SW	SW	RS	SW	SW	SW	SW	SW	SW	SW	RS	SW	SW	SW	SW	SW	CR	SW	BR	SW	SW	SW	SW	SW	SW	SW	BR	SW	SW	SW	SW	FE	SW	SW	SW
503		00:08:23	BR	SW	SW	SW	SW	SW	SW	SW	SW	SW	SW	SW	SW	SW	BR	SW	SW	SW	SW	SW	SW	SW	BR	SW	SW	SW	SW	SW	CR	SW	SW	SW	BR	SW	SW	SW	SW	SW	RS	SW	SW	SW	SW	FE	SW	SW	SW
504		00:08:24	SW	SW	SW	SW	SW	SW	SW	SW	SW	SW	BR	SW	CR	SW	RS	BR	BR	SW	SW	SW	SW	SW	SW	SW	SW	SW	SW	SW	CR	SW	SW	SW	SW	SW	SW	SW	SW	SW	RS	SW	SW	BR	SW	FE	SW	SW	SW
505		00:08:25	SW	SW	SW	SW	SW	SW	SW	SW	SW	SW	SW	SW	CR	SW	RS	SW	SW	SW	BR	SW	SW	SW	SW	SW	SW	BR	SW	SW	SW	BR	SW	SW	SW	SW	SW	SW	SW	SW	RS	SW	SW	SW	SW	FE	SW	SW	SW
506		00:08:26	SW	SW	SW	SW	SW	SW	SW	SW	SW	SW	SW	SW	CR	SW	RS	SW	SW	SW	BR	SW	SW	SW	SW	SW	SW	SW	SW	SW	SW	SW	SW	SW	SW	SW	SW	SW	SW	SW	RS	SW	SW	SW	SW	FE	SW	SW	SW
507		00:08:27	SW	SW	SW	SW	SW	SW	SW	SW	BR	SW	SW	SW	CR	SW	RS	SW	SW	SW	SW	SW	SW	SW	SW	SW	SW	SW	SW	SW	SW	SW	SW	SW	BR	SW	SW	SW	SW	SW	RS	SW	SW	SW	SW	FE	SW	SW	SW
508		00:08:28	SW	SW	SW	SW	SW	SW	SW	SW	SW	SW	SW	SW	CR	SW	BR	SW	SW	SW	SW	SW	SW	SW	SW	SW	SW	SW	SW	SW	SW	SW	SW	SW	SW	SW	SW	SW	SW	SW	RS	SW	SW	SW	SW	CR	SW	SW	SW
509		00:08:29	SW	SW	SW	SW	SW	SW	SW	BR	SW	SW	SW	SW	CR	SW	RS	SW	SW	SW	SW	SW	SW	SW	SW	SW	SW	SW	SW	SW	SW	BR	SW	SW	SW	SW	SW	SW	SW	SW	RS	SW	SW	SW	SW	CR	BR	SW	SW
510		00:08:30	SW	SW	SW	SW	SW	SW	SW	SW	SW	SW	SW	SW	CR	SW	RS	SW	SW	SW	SW	SW	SW	SW	SW	SW	BR	SW	SW	SW	SW	SW	SW	SW	SW	SW	SW	SW	SW	SW	RS	SW	SW	SW	SW	CR	SW	SW	SW
511		00:08:31	SW	SW	SW	SW	SW	SW	SW	SW	SW	SW	SW	SW	CR	SW	RS	SW	SW	SW	SW	SW	SW	SW	SW	SW	SW	SW	SW	SW	SW	SW	SW	SW	SW	SW	SW	SW	SW	SW	RS	SW	SW	SW	SW	CR	SW	SW	SW
512		00:08:32	SW	BR	SW	SW	SW	SW	SW	SW	SW	SW	SW	SW	CR	SW	RS	SW	SW	SW	SW	SW	SW	SW	SW	SW	SW	SW	SW	SW	SW	SW	SW	SW	SW	SW	SW	SW	SW	SW	BR	SW	SW	SW	SW	RU	SW	SW	SW
513		00:08:33	SW	SW	SW	SW	SW	SW	SW	SW	SW	SW	SW	SW	CR	SW	BR	BR	SW	BR	SW	SW	SW	SW	SW	SW	SW	SW	SW	SW	BR	SW	SW	SW	SW	SW	SW	SW	SW	SW	RS	SW	SW	SW	SW	RU	BR	SW	SW
514		00:08:34	SW	SW	SW	SW	SW	SW	SW	SW	SW	SW	SW	SW	CR	SW	SW	SW	SW	SW	SW	SW	SW	SW	SW	SW	SW	SW	SW	SW	SW	SW	SW	BR	SW	SW	SW	SW	SW	SW	RS	SW	SW	SW	SW	RU	SW	SW	SW
515		00:08:35	SW	SW	SW	SW	SW	SW	SW	SW	SW	SW	SW	SW	CR	SW	SW	SW	SW	SW	SW	SW	SW	SW	SW	SW	SW	SW	SW	SW	SW	SW	SW	RS	SW	SW	SW	SW	SW	SW	RS	SW	SW	SW	SW	RU	SW	SW	SW
516		00:08:36	SW	SW	SW	SW	SW	SW	SW	SW	SW	SW	SW	SW	CR	SW	SW	SW	SW	SW	SW	SW	BR	SW	SW	BR	SW	SW	SW	BR	SW	SW	SW	RS	SW	SW	SW	SW	SW	SW	RS	SW	SW	SW	SW	RU	SW	SW	SW
517		00:08:37	SW	SW	SW	SW	SW	SW	SW	SW	BR	SW	SW	SW	CR	SW	SW	SW	BR	SW	SW	SW	SW	SW	SW	SW	SW	SW	SW	SW	SW	SW	SW	RS	SW	SW	SW	SW	SW	SW	RS	SW	BR	SW	SW	RU	SW	SW	SW
518		00:08:38	BR	SW	BR	SW	SW	SW	SW	SW	SW	BR	SW	SW	CR	SW	SW	SW	SW	SW	SW	SW	SW	SW	SW	SW	SW	SW	SW	SW	SW	SW	SW	RS	SW	SW	SW	SW	SW	SW	RS	SW	SW	SW	SW	RU	SW	SW	SW
519		00:08:39	BR	SW	SW	SW	SW	SW	SW	SW	SW	SW	SW	SW	CR	SW	SW	SW	SW	SW	SW	SW	SW	SW	SW	SW	SW	SW	SW	SW	SW	SW	SW	BR	SW	SW	SW	SW	SW	BR	RS	SW	SW	BR	SW	RU	BR	SW	SW
520		00:08:40	SW	SW	SW	SW	SW	SW	BR	SW	SW	SW	SW	SW	CR	SW	SW	SW	SW	SW	SW	SW	SW	SW	SW	SW	SW	SW	SW	SW	SW	SW	SW	SW	SW	SW	SW	SW	SW	BR	RS	SW	SW	SW	SW	RU	SW	SW	SW
521		00:08:41	SW	SW	SW	SW	SW	SW	SW	SW	SW	SW	SW	SW	CR	SW	SW	SW	SW	SW	BR	SW	SW	BR	SW	SW	SW	SW	BR	SW	SW	SW	SW	SW	SW	SW	SW	BR	SW	SW	RS	SW	SW	SW	SW	RU	SW	SW	SW
522		00:08:42	SW	SW	SW	SW	SW	BR	SW	SW	SW	SW	SW	SW	CR	SW	SW	SW	SW	SW	SW	SW	SW	SW	SW	SW	SW	SW	SW	SW	SOC	SW	SW	SW	SW	SW	SW	SW	SW	SW	RS	SW	SW	SW	SW	RO	SW	SW	SW
523		00:08:43	SW	SW	SW	SW	SW	SW	SW	SW	SW	SW	SW	SW	CR	SW	SW	BR	SW	SW	SW	SW	SW	SW	SW	SW	SW	SW	SW	SW	SOC	SW	SW	SW	SW	SW	SW	SW	SW	SW	BR	SW	SW	SW	SW	RO	SW	SW	SW
524		00:08:44	SW	SW	SW	SW	SW	SW	SW	SW	SW	SW	SW	SW	CR	SW	SW	SW	SW	SW	SW	SW	SW	SW	SW	SW	SW	SW	SW	SW	SOC	SW	SW	SW	SW	SW	SW	SW	SW	SW	RS	SW	SW	SW	SW	RO	SW	BR	SW
525		00:08:45	SW	SW	SW	SW	SW	SW	SW	BR	SW	SW	SW	SW	SW	SW	SW	SW	SW	SW	SW	SW	SW	SW	SW	SW	SW	BR	SW	SW	SOC	SW	SW	SW	SW	BR	SW	BR	SW	SW	RS	SW	SW	SW	SW	RO	SW	SW	SW
526		00:08:46	SW	SW	SW	SW	SW	SW	SW	SW	SW	SW	SW	SW	SW	SW	SW	SW	SW	SW	SW	SW	SW	SW	SW	SW	SW	SW	SW	SW	SOC	SW	SW	SW	SW	SW	BR	SW	BR	SW	RS	SW	SW	SW	SW	RO	SW	SW	SW
527		00:08:47	SW	SW	SW	SW	SW	SW	SW	SW	SW	SW	BR	SW	SW	SW	SW	SW	SW	SW	SW	SW	SW	SW	SW	SW	SW	SW	SW	SW	SW	SW	SW	SW	SW	SW	SW	SW	SW	BR	RS	SW	SW	SW	SW	RO	SW	SW	SW
528		00:08:48	SW	SW	SW	SW	SW	SW	SW	SW	SW	SW	SW	SW	SW	SW	SW	SW	SW	SW	SW	BR	SW	SW	SW	SW	SW	SW	SW	SW	SW	SW	SW	SW	SW	SW	SW	SW	SW	BR	RS	SW	SW	SW	SW	RO	SW	SW	SW
529		00:08:49	SW	SW	SW	SW	SW	SW	SW	SW	SW	SW	SW	SW	SW	SW	SW	SW	SW	SW	SW	SW	SW	SW	SW	SW	SW	SW	SW	SW	SW	SW	SW	SW	SW	SW	SW	RS	BR	SW	RS	SW	SW	SW	SW	RO	SW	SW	SW
530		00:08:50	SW	SW	SW	SW	SW	SW	SW	SW	SW	SW	SW	SW	SW	SW	SW	SW	SW	SW	SW	SW	SW	FL	SW	SW	SW	SW	SW	SW	SW	SW	SW	SW	SW	SW	BR	RS	RS	SW	BR	SW	SW	SW	SW	RO	SW	SW	SW
531		00:08:51	SW	SW	SW	SW	SW	SW	SW	SW	SW	SW	SW	SW	SW	SW	SW	SW	SW	SW	SW	SW	SW	FL	SW	SW	SW	SW	BR	SW	SW	BR	SW	SW	SW	SW	SW	RS	RS	SW	BR	SW	SW	SW	SW	RO	SW	SW	SW
532		00:08:52	SW	SW	SW	SW	SW	SW	SW	SW	SW	SW	SW	SW	SW	SW	SW	BR	SW	SW	SW	SW	SW	FL	SW	SW	SW	SW	SW	SW	SW	SW	SW	SW	SW	SW	SW	RS	RS	SW	SW	SW	SW	SW	SW	RO	SW	SW	SW
533		00:08:53	SW	SW	SW	SW	SW	SW	SW	SW	BR	SW	SW	BR	SW	SW	SW	SW	SW	SW	SW	SW	SW	FL	SW	SW	SW	SW	SW	BR	SW	SW	SW	SW	SW	SW	SW	BR	RS	SW	SW	SW	BR	SW	SW	RO	SW	SW	SW
534		00:08:54	SW	SW	SW	SW	SW	SW	SW	SW	SW	SW	SW	SW	SW	SW	SW	SW	SW	SW	SW	SW	SW	FL	SW	SW	SW	SW	SW	SW	SW	SW	SW	SW	SW	SW	SW	RS	BR	BR	SW	SW	BR	SW	SW	RO	SW	SW	SW
535		00:08:55	SW	SW	SW	SW	SW	SW	SW	SW	SW	SW	SW	SW	SW	SW	SW	SW	SW	BR	SW	SW	SW	FL	SW	SW	SW	SW	SW	SW	SW	SW	SW	SW	SW	SW	BR	RS	SW	SW	SW	SW	SW	SW	SW	RO	SW	SW	SW
536		00:08:56	SW	SW	SW	SW	SW	SW	SW	SW	SW	SW	SW	SW	SW	SW	SW	SW	BR	SW	SW	SW	SW	FL	SW	SW	SW	SW	SW	SW	SW	SW	BR	SW	SW	BR	SW	RS	SW	SW	SW	BR	SW	BR	SW	CR	SW	BR	SW
537		00:08:57	SW	SW	SW	SW	SW	SW	SW	SW	SW	SW	SW	BR	BR	SW	SW	SW	SW	SW	SW	SW	SW	FL	SW	SW	SW	SW	SW	SW	SW	SW	SW	SW	SW	SW	SW	RS	SW	SW	SW	SW	SW	SW	SW	CR	SW	SW	SW
538		00:08:58	SW	SW	SW	SW	SW	SW	SW	SW	SW	SW	SW	SW	SW	SW	SW	SW	SW	SW	SW	SW	SW	SW	SW	SW	SW	SW	SW	SW	SW	BR	SW	SW	SW	SW	SW	RS	SW	SW	SW	SW	SW	SW	SW	CR	SW	SW	SW
539		00:08:59	CR	SW	SW	SW	SW	SW	SW	SW	SW	SW	SW	SW	SW	SW	SW	SW	SW	SW	SW	SW	SW	SW	SW	SW	SW	SW	SW	SW	SW	SW	SW	SW	SW	SW	SW	RS	SW	SW	SW	SW	SW	SW	SW	CR	SW	SW	SW
540		00:09:00	CR	SW	SW	SW	SW	SW	SW	SW	SW	BR	SW	SW	SW	SW	SW	SW	SW	SW	SW	SW	SW	SW	SW	BR	SW	SW	SW	SW	SW	SW	SW	SW	SW	SW	BR	BR	SW	SW	SW	BR	SW	SW	SW	CR	SW	SW	SW
541		00:09:01	DI	SW	SW	SW	SW	SW	SW	SW	SW	SW	SW	BR	SW	SW	SW	SW	SW	SW	SW	SW	SW	SW	SW	SW	BR	SW	SW	SW	SW	SW	SW	SW	SW	SW	SW	RS	SW	BR	SW	SW	SW	SW	SW	RU	SW	SW	SW
542		00:09:02	DI	SW	SW	SW	SW	SW	SW	SW	SW	SW	SW	SW	SW	SW	SW	SW	SW	SW	SW	SW	SW	SW	SW	SW	SW	SW	SW	SW	SW	SW	SW	SW	SW	SW	SW	RS	SW	SW	SW	SW	SW	SW	SW	RU	SW	SW	SW
543		00:09:03	DI	SW	SW	SW	SW	SW	SW	SW	SW	SW	SW	SW	SW	SW	SW	SW	SW	SW	SW	SW	SW	SOC	SW	SW	SW	SW	SW	SW	SW	SW	SW	SW	SW	SW	SW	RS	SW	SW	SW	SW	SW	SW	SW	RU	SW	SW	SW
544		00:09:04	DI	BR	SW	SW	SW	SW	SW	SW	SW	SW	SW	SW	SW	SW	SW	BR	SW	SW	SW	SW	SW	SOC	SW	SW	SW	SW	BR	SW	BR	SW	SW	SW	SW	SW	SW	RS	SW	SW	SW	SW	SW	SW	SW	RU	SW	SW	SW
545		00:09:05	SW	SW	SW	SW	SW	SW	SW	SW	SW	SW	SW	SW	SW	SW	SW	SW	SW	SW	SW	SW	SW	SOC	SW	SW	SW	SW	SW	SW	SW	SW	SW	SW	SW	SW	SW	RS	SW	SW	SW	SW	SW	SW	SW	RU	SW	SW	SW
546		00:09:06	SW	SW	SW	SW	SW	SW	SW	SW	SW	SW	SW	SW	SW	SW	SW	SW	SW	SW	SW	SW	SW	SOC	SW	SW	SW	SW	SW	SW	SW	SW	SW	SW	SW	SW	SW	BR	SW	SW	SW	SW	SW	SW	SW	RU	SW	SW	SW
547		00:09:07	SW	SW	SW	SW	SW	SW	SW	SW	SW	SW	SW	SW	SW	SW	SW	SW	SW	SW	SW	SW	SW	SOC	SW	SW	SW	SW	SW	SW	SW	SW	SW	SW	SW	SW	SW	BR	SW	SW	SW	SW	SW	SW	SW	RU	SW	SW	SW
548		00:09:08	SW	SW	SW	SW	SW	SW	SW	SW	SW	SW	SW	SW	SW	SW	SW	SW	SW	SW	SW	SW	SW	SOC	SW	SW	SW	SW	SW	SW	SW	SW	SW	SW	SW	SW	SW	SW	SW	SW	SW	SW	SW	SW	SW	RU	SW	SW	BR
549		00:09:09	SW	SW	SW	SW	RS	SW	SW	SW	SW	SW	SW	SW	SW	SW	SW	SW	SW	SW	SW	SW	SW	SOC	SW	SW	SW	BR	SW	SW	SW	SW	SW	SW	SW	SW	SW	SW	SW	SW	SW	SW	SW	SW	BR	RU	SW	SW	RS
550		00:09:10	SW	SW	SW	SW	RS	SW	SW	BR	SW	SW	SW	SW	SW	SW	SW	SW	SW	SW	SW	SW	SW	SOC	SW	SW	SW	SW	SW	SW	SW	SW	SW	SW	SW	SW	SW	SW	SW	SW	SW	SW	BR	SW	SW	RU	SW	SW	RS
551		00:09:11	SW	SW	SW	SW	RS	SW	SW	SW	SW	SW	SW	SW	SW	SW	SW	SW	SW	SW	SW	SW	SW	SOC	SW	SW	SW	SW	SW	SW	SW	SW	SW	SW	SW	SW	SW	SW	SW	SW	SW	SW	SW	SW	SW	RU	SW	SW	RS
552		00:09:12	SW	SW	SW	SW	RS	SW	SW	SW	SW	SW	SW	SW	SW	SW	SW	SW	SW	BR	SW	SW	SW	SOC	SW	SW	SW	SW	SW	SW	SW	BR	SW	SW	SW	SW	SW	SW	SW	SW	SW	SW	SW	SW	RS	RU	SW	SW	RS
553		00:09:13	BR	SW	SW	SW	BR	SW	SW	SW	SW	SW	SW	SW	SW	SW	SW	SW	SW	SW	SW	SW	SW	SOC	SW	SW	SW	SW	SW	SW	SW	SW	SW	SW	SW	SW	SW	SW	SW	SW	SW	SW	SW	SW	RS	RU	SW	SW	RS
554		00:09:14	BR	SW	SW	SW	BR	SW	SW	SW	SW	SW	RU	SW	SW	SW	SW	SW	SW	SW	SW	SW	SW	SOC	SW	SW	SW	SW	SW	SW	SW	SW	SW	SW	SW	SW	SW	BR	SW	SW	SW	SW	SW	SW	RS	RU	SW	SW	RS
555		00:09:15	BR	SW	SW	SW	RS	SW	SW	SW	BR	SW	RU	SW	SW	SW	SW	BR	BR	SW	BR	BR	SW	CR	SW	SW	SW	SW	SW	SW	SW	SW	SW	SW	SW	SW	SW	SW	SW	SW	SW	SW	SW	SW	RS	RU	SW	SW	BR
556		00:09:16	BR	SW	SW	SW	RS	SW	SW	SW	SW	BR	RU	SW	SW	SW	SW	SW	SW	SW	SW	SW	SW	CR	SW	SW	SW	SW	SW	SW	SW	SW	SW	SW	SW	SW	SW	SW	SW	SW	SW	SW	SW	SW	RS	RU	SW	SW	RS
557		00:09:17	BR	SW	SW	SW	RS	SW	SW	SW	SW	RS	RU	SW	SW	SW	SW	SW	SW	SW	SW	SW	SW	CR	SW	SW	SW	SW	SW	SW	SW	SW	SW	SW	SW	SW	SW	SW	SW	SW	SW	SW	SW	SW	RS	RU	SW	SW	RS
558		00:09:18	SW	SW	SW	SW	RS	SW	SW	SW	SW	RS	RU	SW	SW	SW	SW	SW	SW	SW	SW	SW	SW	SW	SW	SW	SW	SW	SW	SW	SW	SW	SW	SW	SW	SW	SW	SW	SW	SW	SW	SW	SW	SW	RS	RU	SW	SW	RS
559		00:09:19	SW	SW	SW	SW	RS	SW	SW	SW	SW	RS	RU	SW	SW	SW	SW	SW	SW	SW	SW	SW	SW	SW	SW	SW	SW	SW	SW	SW	SW	SW	SW	SW	SW	SW	SW	SW	SW	SW	SW	SW	SW	SW	BR	RU	SW	SW	RS
560		00:09:20	SW	SW	SW	SW	BR	SW	SW	SW	SW	RS	RU	SW	SW	SW	SW	SW	SW	SW	SW	SW	SW	SW	SW	SW	SW	SW	SW	SW	SW	SW	SW	SW	SW	SW	SW	BR	SW	SW	SW	SW	SW	SW	RS	RU	SW	SW	RS
561		00:09:21	SW	SW	SW	SW	SW	SW	BR	SW	SW	BR	SW	SW	SW	SW	SW	SW	SW	SW	SW	SW	SW	BR	SW	SW	SW	SW	SW	SW	SW	SW	SW	SW	SW	SW	SW	SW	BR	SW	SW	SW	SW	SW	RS	RU	SW	SW	RS
562		00:09:22	SW	SW	SW	SW	SW	SW	SW	SW	SW	SW	SW	SW	SW	SW	SW	SW	SW	SW	SW	SW	SW	SW	SW	SW	BR	SW	SW	SW	SW	SW	SW	SW	SW	SW	SW	SW	BR	SW	SW	SW	SW	SW	RS	RU	BR	SW	BR
563		00:09:23	SW	SW	SW	SW	SW	SW	SW	SW	SW	SW	SW	SW	SW	SW	SW	SW	SW	SW	SW	SW	SW	SW	SW	SW	SW	SW	SW	SW	SW	SW	SW	SW	SW	SW	SW	SW	BR	SW	SW	SW	SW	SW	RS	RU	BR	SW	RS
564		00:09:24	SW	SW	SW	SW	SW	BR	SW	BR	SW	SW	SW	SW	SW	SW	SW	SW	SW	SW	SW	SW	SW	SW	SW	SW	SW	SW	SW	SW	SW	SW	SW	SW	SW	SW	SW	SW	RS	SW	SW	SW	SW	SW	RS	RU	SW	SW	RS
565		00:09:25	SW	SW	SW	SW	SW	BR	SW	SW	SW	SW	SW	SW	SW	SW	SW	BR	SW	SW	SW	SW	SW	SW	SW	SW	SW	SW	SW	BR	SW	SW	SW	SW	SW	SW	SW	SW	BR	SW	SW	SW	SW	SW	RS	RU	SW	SW	RS
566		00:09:26	SW	SW	SW	SW	SW	SW	SW	SW	BR	SW	SW	SW	BR	SW	SW	SW	SW	SW	SW	SW	SW	SW	SW	SW	SW	SW	SW	SW	SW	SW	BR	SW	SW	SW	SW	SW	RS	SW	SW	SW	SW	SW	RS	RU	SW	SW	RS
567		00:09:27	SW	BR	SW	SW	SW	SW	SW	SW	SW	SW	SW	SW	SW	SW	SW	SW	SW	SW	SW	SW	SW	SW	SW	SW	SW	SW	SW	SW	SW	SW	SW	SW	SW	BR	SW	SW	RS	SW	SW	SW	SW	SW	RS	RU	SW	SW	RS
568		00:09:28	SW	SW	SW	SW	SW	SW	SW	SW	SW	SW	SW	SW	SW	SW	SW	SW	SW	SW	SW	SW	SW	SW	SW	SW	SW	SW	BR	SW	SW	SW	SW	SW	SW	SW	SW	SW	RS	SW	SW	SW	SW	SW	RS	RU	SW	SW	BR
569		00:09:29	SW	SW	SW	SW	SW	SW	SW	SW	SW	SW	SW	SW	SW	SW	SW	SW	SW	SW	SW	SW	SW	SW	SW	SW	SW	SW	SW	SW	SW	SW	SW	SW	SW	SW	SW	SW	BR	SW	SW	SW	SW	SW	RS	RU	SW	SW	RS
570		00:09:30	SW	SW	SW	SW	SW	SW	SW	SW	SW	SW	SW	SW	SW	SW	SW	SW	SW	BR	SW	SW	SW	SW	SW	SW	SW	SW	SW	SW	BR	SW	BR	SW	SW	SW	SW	SW	BR	SW	SW	SW	SW	SW	RS	RU	BR	SW	RS
571		00:09:31	SW	SW	SW	SW	SW	SW	SW	SW	SW	SW	SW	SW	SW	SW	SW	SW	SW	SW	SW	SW	SW	SW	SW	SW	SW	BR	SW	SW	RS	SW	SW	SW	SW	SW	SW	SW	RS	SW	SW	SW	SW	SW	RS	RU	SW	SW	RS
572		00:09:32	SW	SW	SW	SW	SW	BR	SW	SW	SW	BR	SW	SW	SW	SW	SW	SW	BR	SW	SW	SW	SW	SW	SW	SW	SW	SW	SW	SW	RS	SW	SW	SW	SW	SW	SW	SW	RS	SW	SW	SW	SW	BR	RS	RU	SW	SW	RS
573		00:09:33	SW	SW	SW	SW	SW	BR	SW	SW	SW	SW	SW	SW	SW	SW	CR	SW	SW	SW	SW	SW	SW	SW	SW	SW	SW	SW	SW	SW	RS	SW	SW	SW	SW	SW	SW	SW	RS	SW	SW	SW	SW	SW	BR	RU	SW	SW	BR
574		00:09:34	SW	SW	SW	SW	SW	SW	SW	SW	SW	SW	SW	SW	SW	SW	CR	SW	SW	SW	SW	SW	SW	SW	SW	SW	SW	SW	SW	SW	BR	SW	SW	SW	SW	SW	SW	SW	RS	SW	BR	SW	BR	SW	BR	RU	SW	SW	SW
575		00:09:35	SW	SW	SW	SW	SW	SW	SW	SW	SW	SW	SW	SW	SW	SW	CR	SW	SW	SW	SW	BR	BR	SW	SW	SW	SW	SW	SW	SW	SW	SW	SW	SW	SW	SW	SW	SW	BR	SW	SW	SW	BR	SW	RS	RU	SW	SW	SW
576		00:09:36	SW	SW	SW	SW	SW	SW	BR	SW	SW	SW	SW	SW	SW	SW	SW	SW	SW	SW	SW	SW	SW	SW	BR	SW	SW	SW	SW	SW	SW	SW	SW	SW	SW	SW	SW	SW	SW	SW	SW	SW	SW	SW	RS	RU	SW	SW	SW
577		00:09:37	BR	SW	SW	SW	SW	SW	BR	SW	SW	SW	SW	SW	SW	SW	SW	BR	SW	SW	SW	SW	SW	SW	SW	SW	SW	SW	SW	SW	SW	SW	SW	SW	SW	SW	SW	SW	SW	SW	SW	SW	SW	SW	RS	RU	BR	SW	SW
578		00:09:38	SW	SW	SW	SW	SW	SW	BR	SW	SW	SW	SW	SW	SW	SW	SW	SW	SW	SW	SW	SW	SW	SW	SW	SW	SW	SW	SW	SW	SW	SW	SW	SW	SW	SW	SW	SW	SW	SW	SW	SW	SW	SW	RS	RU	SW	SW	SW
579		00:09:39	SW	SW	SW	SW	SW	SW	SW	SW	SW	SW	SW	SW	SW	SW	SW	SW	SW	SW	SW	SW	SW	SW	SW	SW	SW	SW	SW	SW	SW	SW	SW	SW	SW	SW	SW	SW	SW	SW	SW	SW	SW	SW	BR	RU	SW	SW	SW
580		00:09:40	SW	SW	SW	SW	SW	SW	SW	SW	SW	SW	SW	SW	SW	SW	SW	SW	SW	SW	SW	SW	SW	SW	SW	SW	SW	SW	SW	BR	SW	SW	SW	SW	SW	SW	SW	SW	SW	SW	SW	SW	SW	SW	RS	RO	SW	BR	SW
581		00:09:41	SW	SW	SW	SW	SW	SW	SW	SW	SW	SW	SW	SW	SW	SW	SW	SW	SW	SW	SW	SW	SW	SW	SW	SW	SW	SW	SW	SW	SW	SW	SW	SW	BR	SW	SW	SW	SW	SW	SW	SW	SW	SW	RS	RO	SW	SW	SW
582		00:09:42	SW	SW	SW	SW	SW	SW	SW	BR	SW	SW	SW	SW	SW	SW	SW	SW	SW	SW	SW	SW	SW	SW	SW	SW	SW	SW	BR	SW	SW	SW	SW	SW	SW	SW	SW	SW	SW	SW	SW	SW	SW	SW	RS	RO	SW	SW	SW
583		00:09:43	SW	SW	SW	SW	SW	SW	SW	SW	SW	SW	SW	SW	SW	SW	SW	SW	SW	SW	SW	SW	SW	SW	SW	SW	SW	SW	SW	SW	SW	SW	SW	SW	SW	SW	SW	SW	SW	SW	BR	SW	SW	SW	RS	RO	SW	SW	SW
584		00:09:44	SW	SW	SW	SW	SW	SW	SW	SW	SW	SW	SW	SW	SW	SW	SW	BR	SW	SW	SW	SW	SW	SW	SW	SW	SW	SW	SW	SW	SW	SW	SW	SW	SW	SW	SW	SW	SW	SW	SW	SW	SW	SW	RS	RO	SW	SW	SW
585		00:09:45	SW	SW	BR	SW	SW	SW	SW	SW	SW	SW	SW	SW	SW	SW	SW	SW	SW	SW	SW	SW	SW	SW	SW	SW	SW	SW	SW	SW	SW	SW	SW	SW	SW	SW	SW	SW	SW	SW	SW	SW	SW	SW	RS	RO	SW	SW	SW
586		00:09:46	SW	SW	SW	SW	SW	SW	SW	SW	SW	SW	SW	SW	SW	SW	SW	SW	SW	SW	SW	SW	SW	SW	SW	SW	SW	BR	SW	SW	SW	SW	SW	SW	SW	SW	SW	SW	SW	SW	SW	SW	SW	SW	RS	RO	BR	SW	SW
587		00:09:47	SW	SW	SW	SW	SW	SW	SW	SW	SW	SW	SW	SW	SW	SW	SW	SW	SW	SW	SW	SW	SW	SW	SW	SW	BR	SW	SW	SW	SW	SW	SW	SW	SW	SW	SW	SW	SW	SW	SW	SW	SW	SW	BR	RO	SW	SW	SW
588		00:09:48	SW	SW	SW	SW	SW	SW	SW	SW	SW	SW	SW	SW	SW	BR	SW	SW	SW	SW	SW	SW	BR	SW	SW	SW	SW	SW	SW	SW	SW	SW	SW	SW	BR	SW	SW	SW	SW	SW	SW	SW	SW	SW	RS	RO	SW	SW	SW
589		00:09:49	DI	SW	SW	SW	SW	SW	SW	SW	SW	SW	SW	SW	BR	SW	SW	SW	BR	SW	SW	SW	SW	SW	SW	SW	SW	SW	SW	SW	SW	BR	SW	SW	SW	SW	SW	SW	SW	SW	SW	SW	SW	SW	RS	RO	SW	SW	SW
590		00:09:50	DI	SW	SW	SW	SW	SW	SW	SW	SW	SW	SW	SW	SW	SW	SW	SW	SW	SW	SW	SW	SW	SW	SW	SW	SW	SW	SW	SW	SW	SW	SW	SW	SW	SW	SW	SW	SW	SW	SW	SW	SW	SW	RS	RO	SW	SW	SW
591		00:09:51	DI	BR	SW	SW	SW	SW	SW	SW	SW	SW	SW	SW	SW	SW	SW	SW	SW	SW	SW	SW	SW	SW	SW	SW	SW	SW	SW	SW	SW	SW	SW	SW	SW	SW	SW	SW	SW	SW	SW	SW	SW	SW	RS	RO	SW	SW	SW
592		00:09:52	DI	SW	SW	SW	SW	SW	SW	SW	SW	SW	SW	SW	SW	SW	SW	SW	SW	SW	SW	SW	SW	SW	SW	SW	SW	SW	SW	SW	SW	SW	SW	SW	SW	SW	SW	SW	SW	SW	SW	SW	SW	SW	RS	RO	SW	SW	SW
593		00:09:53	SW	SW	SW	SW	SW	SW	SW	SW	SW	SW	SW	SW	SW	SW	SW	SW	SW	SW	SW	SW	SW	SW	SW	SW	SW	SW	SW	SW	SW	SW	SW	SW	SW	SW	SW	SW	SW	SW	BR	SW	SW	SW	RS	RO	SW	SW	SW
594		00:09:54	SW	SW	SW	SW	SW	SW	SW	SW	SW	SW	SW	SW	SW	SW	SW	SW	SW	BR	SW	SW	SW	SW	SW	SW	SW	SW	SW	SW	SW	SW	SW	SW	BR	SW	SW	SW	SW	SW	BR	SW	SW	SW	BR	RO	SW	BR	SW
595		00:09:55	SW	SW	SW	BR	SW	SW	SW	SW	SW	SW	SW	SW	SW	SW	SW	SW	SW	SW	SW	SW	SW	SW	SW	SW	SW	SW	SW	SW	SW	SW	SW	SW	SW	BR	SW	SW	SW	SW	SW	SW	SW	SW	RS	RO	BR	SW	SW
596		00:09:56	SW	SW	SW	RS	SW	SW	SW	SW	SW	SW	SW	SW	SW	SW	SW	SW	SW	SW	SW	SW	SW	SW	SW	SW	SW	SW	SW	SW	SW	SW	SW	SW	SW	SW	SW	SW	SW	BR	SW	SW	SW	SW	RS	RO	SW	SW	SW
597		00:09:57	SW	SW	SW	RS	SW	SW	SW	SW	SW	SW	BR	SW	SW	SW	SW	SW	SW	SW	SW	SW	SW	SW	SW	SW	SW	SW	SW	SW	SW	SW	SW	SW	SW	SW	SW	SW	SW	SW	SW	SW	SW	SW	RS	RO	SW	SW	SW
598		00:09:58	CR	SW	SW	RS	SW	SW	SW	SW	SW	SW	RS	SW	SW	SW	SW	SW	SW	SW	SW	SW	SW	SW	SW	SW	SW	SW	SW	SW	SW	SW	SW	SW	SW	SW	SW	SW	SW	SW	SW	BR	SW	SW	BR	RO	SW	SW	SW
599		00:09:59	CR	SW	SW	RS	SW	SW	SW	SW	SW	SW	RS	SW	SW	SW	SW	SW	SW	SW	SW	SW	SW	SW	SW	BR	SW	SW	SW	SW	SW	SW	SW	SW	BR	SW	SW	SW	SW	SW	SW	RS	SW	SW	SW	SW	SW	SW	SW
600		00:10:00	SW	SW	SW	RS	RS	SW	SW	SW	SW	SW	BR	SW	SW	SW	SW	SW	SW	SW	SW	SW	SW	SW	SW	SW	SW	SW	SW	SW	SW	SW	SW	SW	SW	SW	SW	SW	SW	SW	SW	RS	SW	SW	SW	SW	SW	SW	SW
601		00:10:01	SW	SW	SW	BR	RS	SW	SW	SW	BR	BR	SW	SW	SW	SW	SW	SW	SW	SW	SW	SW	BR	SW	SW	SW	SW	SW	SW	SW	SW	SW	SW	SW	SW	SW	SW	SW	SW	SW	SW	RS	SW	BR	SW	SW	SW	SW	SW
602		00:10:02	SW	SW	BR	SW	RS	SW	SW	SW	SW	RS	SW	SW	SW	SW	SW	SW	SW	SW	BR	SW	SW	SW	SW	SW	SW	SW	SW	SW	SW	SW	SW	CR	SW	SW	SW	SW	SW	SW	SW	BR	SW	SW	SW	SW	SW	SW	SW
603		00:10:03	SW	BR	SW	SW	RS	SW	SW	SW	SW	RS	SW	SW	SW	SW	SW	SW	SW	SW	SW	SW	SW	SW	SW	SW	SW	SW	SW	SW	SW	SW	SW	CR	SW	SW	SW	SW	SW	SW	BR	RS	SW	SW	SW	SW	SW	SW	SW
604		00:10:04	SW	SW	SW	SW	RS	SW	SW	SW	SW	RS	SW	SW	SW	SW	SW	BR	SW	SW	SW	SW	SW	SW	SW	SW	SW	SW	SW	BR	BR	SW	SW	CR	SW	SW	SW	SW	SW	SW	SW	RS	SW	SW	SW	SW	SW	SW	SW
605		00:10:05	SW	SW	SW	SW	BR	SW	SW	BR	SW	RS	SW	SW	SW	SW	SW	SW	SW	SW	SW	SW	SW	SW	SW	SW	SW	SW	SW	SW	RS	SW	SW	CR	SW	SW	SW	SW	SW	SW	SW	RS	SW	SW	SW	SW	SW	SW	SW
606		00:10:06	SW	SW	SW	SW	SW	SW	SW	SW	SW	BR	SW	SW	SW	SW	SW	SW	SW	SW	SW	SW	SW	SW	SW	SW	SW	SW	SW	SW	RS	SW	SW	CR	SW	SW	SW	SW	SW	SW	SW	BR	SW	SW	SW	BR	SW	SW	SW
607		00:10:07	SW	SW	SW	SW	SW	SW	SW	SW	SW	RS	SW	BR	SW	SW	SW	SW	SW	SW	SW	SW	SW	SW	SW	SW	SW	SW	SW	SW	RS	SW	SW	CR	SW	SW	SW	SW	SW	BR	SW	RS	SW	SW	SW	RS	SW	SW	SW
608		00:10:08	SW	SW	SW	SW	SW	SW	SW	SW	SW	RS	SW	SW	SW	SW	SW	SW	SW	SW	SW	BR	SW	SW	SW	SW	SW	SW	SW	SW	RS	SW	BR	CR	SW	SW	SW	SW	SW	SW	SW	RS	SW	SW	SW	RS	SW	SW	SW
609		00:10:09	SW	SW	SW	SW	SW	SW	SW	SW	SW	RS	SW	SW	SW	SW	SW	SW	SW	BR	SW	SW	SW	SW	SW	SW	SW	SW	SW	SW	BR	SW	SW	CR	SW	SW	SW	SW	SW	SW	SW	RS	SW	SW	SW	RS	SW	SW	SW
610		00:10:10	SW	SW	SW	SW	SW	SW	BR	SW	SW	RS	SW	SW	SW	SW	SW	SW	BR	SW	SW	SW	SW	SW	SW	SW	SW	SW	SW	SW	SW	SW	SW	CR	SW	SW	SW	SW	SW	SW	SW	RS	SW	SW	SW	RS	SW	SW	SW
611		00:10:11	BR	SW	SW	SW	SW	SW	BR	SW	SW	RS	SW	SW	DI	SW	SW	SW	SW	SW	SW	SW	SW	SW	BR	SW	SW	SW	SW	SW	SW	SW	SW	CR	SW	SW	SW	SW	SW	SW	SW	RS	SW	SW	SW	BR	SW	SW	SW
612		00:10:12	RS	SW	SW	SW	SW	SW	SW	SW	SW	RS	SW	BR	DI	SW	SW	SW	SW	SW	SW	SW	SW	SW	SW	SW	SW	SW	BR	SW	SW	SW	SW	CR	SW	SW	SW	SW	SW	SW	SW	BR	SW	SW	SW	RS	SW	SW	SW
613		00:10:13	RS	SW	SW	SW	SW	SW	SW	SW	SW	RS	SW	SW	DI	SW	SW	SW	SW	SW	SW	SW	SW	SW	SW	SW	SW	BR	SW	SW	SW	SW	BR	CR	SW	SW	SW	SW	SW	SW	SW	RS	SW	SW	SW	RS	SW	SW	SW
614		00:10:14	RS	SW	SW	SW	SW	SW	SW	SW	SW	BR	SW	SW	DI	SW	SW	SW	SW	SW	SW	SW	SW	SW	SW	SW	SW	SW	SW	SW	SW	SW	SW	CR	SW	SW	SW	SW	SW	SW	SW	RS	SW	SW	SW	RS	SW	BR	SW
615		00:10:15	RS	SW	SW	SW	SW	SW	SW	SW	SW	RS	SW	SW	DI	SW	SW	SW	BR	SW	SW	SW	SW	SW	SW	SW	SW	SW	SW	SW	SW	SW	SW	CR	SW	SW	SW	SW	SW	SW	SW	BR	SW	SW	SW	RS	SW	SW	SW
616		00:10:16	RS	SW	SW	SW	SW	SW	SW	SW	SW	RS	SW	BR	DI	SW	SW	SW	SW	SW	SW	SW	SW	SW	SW	SW	SW	SW	SW	SW	SW	SW	SW	CR	SW	SW	SW	SW	SW	BR	SW	SW	SW	SW	SW	BR	SW	SW	SW
617		00:10:17	BR	SW	SW	SW	SW	SW	SW	SW	SW	RS	SW	RS	DI	SW	SW	SW	SW	SW	SW	SW	SW	SW	SW	SW	SW	SW	SW	SW	SW	SW	SW	CR	SW	SW	BR	SW	SW	BR	SW	SW	SW	SW	SW	BR	SW	SW	SW
618		00:10:18	SW	SW	SW	SW	SW	SW	SW	SW	SW	RS	SW	RS	RO	SW	SW	SW	SW	SW	SW	SW	SW	SW	SW	SW	SW	SW	SW	SW	SW	SW	SW	CR	SW	SW	SW	SW	SW	BR	SW	SW	SW	SW	SW	RS	SW	SW	SW
619		00:10:19	SW	SW	SW	SW	SW	SW	SW	SW	SW	RS	SW	RS	RO	SW	SW	BR	SW	SW	SW	SW	SW	SW	SW	SW	SW	SW	SW	SW	SW	SW	SW	CR	SW	SW	SW	SW	SW	SW	SW	SW	SW	SW	SW	RS	SW	SW	SW
620		00:10:20	SW	SW	SW	SW	SW	SW	SW	BR	BR	RS	SW	BR	RO	SW	SW	SW	SW	SW	SW	SW	SW	SW	SW	SW	SW	SW	SW	SW	SW	BR	SW	CR	SW	SW	SW	SW	SW	SW	SW	SW	SW	BR	SW	RS	SW	SW	SW
621		00:10:21	SW	SW	SW	SW	SW	SW	SW	SW	SW	BR	SW	SW	RO	SW	SW	SW	SW	SW	SW	SW	SW	SW	SW	SW	SW	SW	SW	BR	SW	SW	SW	CR	SW	SW	BR	SW	SW	SW	SW	SW	SW	SW	SW	RS	SW	SW	SW
622		00:10:22	SW	SW	SW	SW	SW	SW	SW	SW	SW	RS	SW	SW	RO	SW	SW	SW	SW	SW	SW	SW	SW	SW	SW	SW	SW	SW	SW	SW	SW	SW	SW	CR	SW	SW	SW	SW	SW	SW	SW	SW	SW	SW	SW	BR	SW	SW	SW
623		00:10:23	SW	BR	SW	SW	SW	SW	SW	SW	SW	RS	SW	SW	RO	SW	SW	SW	SW	SW	SW	SW	SW	SW	SW	SW	SW	SW	SW	SW	SW	SW	SW	CR	SW	SW	SW	SW	BR	BR	SW	SW	SW	SW	SW	BR	SW	SW	SW
624		00:10:24	SW	SW	SW	BR	SW	SW	SW	SW	SW	RS	SW	SW	RO	SW	SW	SW	SW	SW	SW	SW	SW	SW	SW	SW	SW	SW	SW	SW	SW	SW	SW	SW	SW	SW	SW	SW	BR	SW	SW	SW	SW	SW	SW	RS	SW	SW	SW
625		00:10:25	SW	SW	SW	SW	SW	SW	SW	SW	SW	RS	SW	SW	RO	SW	SW	SW	SW	SW	SW	SW	SW	SW	SW	SW	SW	SW	SW	SW	SW	SW	SW	SW	SW	BR	SW	SW	RS	SW	SW	SW	SW	SW	SW	RS	SW	SW	SW
626		00:10:26	DI	SW	SW	SW	SW	SW	SW	SW	SW	RS	SW	SW	RO	SW	BR	SW	SW	SW	SW	SW	SW	SW	SW	SW	SW	SW	SW	SW	SW	SW	SW	SW	SW	BR	SW	SW	RS	SW	SW	SW	SW	SW	SW	BR	SW	SW	SW
627		00:10:27	DI	SW	SW	SW	SW	SW	SW	SW	SW	RS	SW	SW	RO	SW	BR	SW	SW	SW	SW	SW	SW	SW	SW	SW	BR	SW	SW	SW	SW	SW	SW	SW	SW	SW	SW	SW	BR	SW	SW	SW	SW	SW	SW	BR	SW	SW	SW
628		00:10:28	DI	SW	SW	SW	SW	SW	SW	SW	SW	RS	SW	SW	RO	SW	BR	SW	SW	SW	SW	SW	SW	SW	SW	SW	SW	SW	SW	SW	BR	SW	SW	SW	SW	SW	BR	SW	BR	SW	SW	SW	SW	SW	SW	SW	SW	SW	SW
629		00:10:29	DI	SW	SW	SW	SW	SW	SW	SW	SW	BR	SW	SW	RO	SW	RS	SW	SW	SW	SW	SW	SW	SW	SW	SW	SW	SW	SW	SW	SW	SW	SW	SW	SW	SW	SW	SW	RS	SW	SW	SW	SW	SW	SW	SW	SW	SW	SW
630		00:10:30	RO	SW	SW	SW	SW	SW	SW	SW	SW	SW	SW	SW	RO	SW	RS	SW	SW	SW	SW	SW	SW	SW	SW	SW	SW	SW	SW	SW	SW	SW	SW	SW	SW	SW	SW	SW	RS	SW	SW	SW	SW	SW	SW	SW	SW	SW	SW
631		00:10:31	RO	SW	SW	SW	SW	SW	SW	SW	SW	SW	SW	SW	RO	SW	RS	BR	SW	SW	SW	SW	SW	SW	SW	SW	SW	BR	SW	SW	SW	SW	SW	CR	SW	SW	SW	SW	RS	SW	SW	SW	SW	SW	SW	SW	SW	SW	SW
632		00:10:32	RO	SW	SW	SW	SW	SW	SW	SW	SW	SW	SW	SW	RO	SW	RS	SW	SW	SW	SW	SW	SW	SW	SW	SW	SW	SW	SW	SW	SW	SW	SW	CR	SW	SW	SW	BR	RS	SW	SW	SW	BR	SW	SW	SW	SW	SW	SW
633		00:10:33	RO	SW	SW	SW	SW	SW	SW	SW	SW	SW	SW	SW	RO	SW	RS	SW	SW	SW	SW	BR	SW	SW	SW	BR	SW	SW	BR	SW	SW	SW	SW	CR	SW	SW	SW	SW	BR	SW	SW	SW	SW	SW	SW	SW	SW	SW	SW
634		00:10:34	RO	SW	SW	SW	SW	SW	SW	SW	SW	SW	SW	SW	RO	SW	BR	SW	SW	SW	SW	SW	SW	SW	SW	SW	SW	SW	SW	SW	SW	SW	SW	CR	SW	SW	SW	SW	SW	SW	SW	SW	SW	SW	SW	SW	SW	SW	SW
635		00:10:35	RO	SW	SW	SW	SW	SW	SW	SW	SW	SW	SW	SW	RO	SW	BR	SW	SW	SW	SW	SW	SW	SW	SW	SW	SW	SW	SW	SW	SW	SW	SW	CR	SW	SW	SW	SW	SW	SW	SW	SW	SW	SW	SW	SW	SW	SW	SW
636		00:10:36	DI	SW	SW	SW	SW	SW	SW	SW	SW	SW	SW	SW	RO	SW	RS	SW	SW	SW	SW	SW	SW	SW	SW	SW	SW	SW	SW	SW	SW	SW	SW	CR	SW	SW	SW	SW	SW	SW	SW	SW	SW	BR	SW	SW	SW	SW	SW
637		00:10:37	DI	SW	SW	SW	SW	SW	SW	SW	SW	SW	SW	SW	RO	SW	RS	SW	SW	BR	SW	SW	SW	SW	SW	SW	SW	SW	SW	SW	SW	SW	SW	CR	SW	SW	SW	BR	SW	SW	SW	SW	SW	SW	SW	SW	SW	SW	SW
638		00:10:38	DI	SW	SW	SW	SW	SW	SW	SW	BR	SW	SW	SW	RO	SW	RS	SW	SW	SW	SW	SW	SW	SW	SW	SW	SW	SW	SW	SW	SW	SW	SW	CR	SW	BR	SW	SW	SW	SW	SW	SW	SW	SW	BR	SW	SW	SW	SW
639		00:10:39	RO	SW	SW	SW	SW	SW	SW	SW	SW	SW	SW	SW	RO	SW	BR	SW	SW	SW	SW	SW	SW	SW	SW	SW	SW	SW	SW	SW	SW	SW	SW	CR	SW	SW	SW	SW	SW	SW	SW	SW	SW	SW	BR	SW	SW	SW	SW
640		00:10:40	RO	SW	SW	SW	SW	SW	SW	SW	SW	SW	SW	SW	RO	SW	BR	SW	BR	SW	SW	SW	SW	SW	SW	SW	SW	SW	SW	BR	SW	SW	SW	CR	SW	SW	SW	SW	SW	SW	SW	SW	SW	SW	SW	SW	BR	SW	SW
641		00:10:41	RO	BR	SW	SW	SW	BR	SW	SW	SW	SW	SW	SW	RO	SW	RS	SW	SW	SW	SW	SW	SW	SW	SW	SW	SW	SW	SW	SW	SW	SW	SW	CR	SW	SW	SW	SW	SW	SW	SW	SW	SW	SW	SW	SW	SW	SW	SW
642		00:10:42	RO	SW	SW	SW	SW	BR	SW	SW	SW	SW	SW	SW	RO	SW	RS	SW	SW	SW	SW	SW	SW	BR	SW	SW	SW	SW	SW	SW	SW	SW	SW	CR	SW	SW	SW	SW	SW	SW	SW	SW	SW	SW	SW	SW	SW	SW	SW
643		00:10:43	RO	SW	SW	SW	SW	SW	SW	BR	SW	SW	SW	SW	RO	SW	RS	SW	SW	SW	SW	SW	SW	SW	SW	SW	SW	SW	SW	SW	SW	SW	SW	CR	SW	SW	SW	BR	SW	SW	SW	SW	SW	SW	SW	SW	SW	SW	SW
644		00:10:44	RO	SW	SW	SW	SW	SW	SW	SW	SW	SW	SW	SW	RO	SW	BR	SW	SW	SW	SW	SW	SW	SW	BR	SW	SW	SW	SW	SW	SW	SW	SW	CR	SW	SW	SW	BR	SW	SW	SW	SW	SW	SW	SW	SW	SW	SW	BR
645		00:10:45	RO	SW	SW	SW	BR	SW	SW	SW	SW	SW	SW	SW	RO	SW	RS	SW	SW	SW	SW	SW	SW	SW	SW	SW	SW	SW	SW	SW	SW	SW	SW	CR	SW	SW	SW	SW	SW	SW	SW	SW	SW	SW	RS	SW	SW	SW	RS
646		00:10:46	RO	SW	SW	SW	RS	SW	SW	SW	SW	SW	SW	SW	CR	SW	RS	SW	SW	SW	BR	SW	SW	SW	SW	SW	SW	SW	SW	SW	SW	SW	BR	CR	SW	SW	SW	SW	SW	SW	SW	SW	SW	SW	RS	SW	SW	SW	RS
647		00:10:47	RO	SW	SW	SW	RS	SW	BR	SW	SW	SW	SW	SW	CR	SW	RS	SW	SW	SW	SW	SW	SW	SW	SW	SW	SW	BR	SW	SW	SW	SW	SW	DI	SW	SW	SW	SW	SW	SW	SW	SW	SW	SW	RS	SW	SW	SW	RS
648		00:10:48	RO	SW	SW	SW	RS	SW	SW	SW	SW	SW	SW	SW	SW	SW	RS	SW	BR	SW	SW	SW	SW	SW	SW	SW	BR	SW	SW	SW	SW	SW	SW	DI	SW	BR	SW	BR	SW	SW	SW	SW	SW	SW	RS	SW	SW	SW	RS
649		00:10:49	RO	SW	SW	SW	RS	SW	SW	SW	SW	SW	SW	SW	SW	SW	BR	SW	SW	SW	SW	SW	SW	SW	SW	SW	SW	SW	BR	SW	SW	SW	SW	DI	SW	SW	SW	SW	SW	SW	SW	SW	SW	SW	BR	SW	BR	SW	RS
650		00:10:50	RO	SW	SW	SW	RS	SW	SW	SW	SW	SW	SW	SW	SW	SW	RS	SW	SW	SW	SW	SW	SW	SW	SW	SW	SW	SW	SW	SW	SW	SW	SW	DI	SW	SW	SW	SW	SW	SW	SW	SW	SW	SW	RS	SW	SW	SW	BR
651		00:10:51	RO	SW	SW	SW	BR	SW	SW	SW	BR	SW	SW	SW	SW	SW	RS	SW	SW	SW	SW	SW	SW	SW	SW	SW	SW	SW	SW	SW	SW	SW	SW	DI	SW	SW	SW	SW	SW	SW	SW	SW	SW	SW	RS	SW	SW	BR	BR
652		00:10:52	RO	SW	SW	SW	SW	SW	SW	SW	SW	SW	SW	SW	SW	SW	RS	SW	SW	SW	SW	SW	SW	SW	SW	SW	SW	SW	SW	SW	SW	SW	SW	DI	SW	SW	SW	SW	SW	SW	SW	SW	SW	SW	RS	SW	SW	SW	RS
653		00:10:53	RO	SW	SW	SW	SW	SW	SW	SW	SW	SW	SW	SW	SW	SW	RS	SW	SW	SW	SW	SW	SW	SW	SW	SW	SW	SW	SW	SW	SW	SW	SW	DI	SW	SW	SW	BR	SW	SW	SW	SW	SW	SW	RS	SW	SW	SW	RS
654		00:10:54	RO	SW	SW	SW	SW	SW	SW	SW	SW	SW	SW	SW	SW	SW	BR	SW	SW	SW	SW	SW	SW	SW	SW	SW	SW	SW	SW	BR	BR	BR	SW	RO	SW	SW	SW	BR	SW	SW	SW	SW	SW	BR	RS	SW	SW	SW	RS
655		00:10:55	RO	SW	SW	SW	SW	SW	SW	SW	SW	SW	SW	SW	SW	SW	RS	SW	SW	BR	SW	SW	SW	SW	SW	SW	SW	SW	SW	SW	SW	SW	SW	RO	SW	SW	SW	SW	SW	SW	SW	SW	SW	SW	BR	SW	SW	SW	RS
656		00:10:56	CR	SW	SW	SW	SW	SW	SW	SW	SW	SW	RU	SW	SW	SW	RS	SW	SW	SW	SW	SW	SW	SW	SW	SW	SW	SW	SW	SW	SW	SW	SW	RO	SW	SW	SW	SW	SW	SW	SW	SW	SW	SW	SW	SW	SW	SW	RS
657		00:10:57	CR	SW	SW	SW	SW	SW	SW	SW	SW	SW	RU	SW	BR	SW	RS	SW	SW	SW	SW	SW	SW	SW	SW	SW	SW	SW	SW	SW	SW	SW	SW	RO	SW	SW	SW	SW	SW	SW	SW	SW	SW	SW	SW	SW	BR	SW	RS
658		00:10:58	CR	SW	SW	SW	SW	SW	SW	SW	SW	SW	RU	SW	SW	SW	BR	SW	BR	SW	SW	SW	SW	SW	SW	SW	SW	SW	DI	SW	SW	SW	SW	RO	SW	SW	SW	SW	SW	SW	SW	SW	SW	SW	RS	SW	SW	SW	BR
659		00:10:59	SW	SW	SW	SW	SW	SW	SW	SW	SW	SW	CR	SW	SW	SW	RS	SW	SW	SW	SW	SW	SW	SW	SW	SW	SW	SW	DI	SW	SW	SW	SW	RO	SW	SW	SW	SW	SW	SW	SW	SW	SW	SW	RS	SW	SW	SW	RS
660		00:11:00	SW	SW	BR	SW	SW	SW	SW	SW	SW	SW	CR	SW	BR	SW	RS	BR	SW	SW	SW	SW	SW	SW	SW	SW	SW	BR	DI	SW	SW	SW	SW	RO	SW	SW	SW	SW	SW	SW	SW	SW	SW	SW	RS	SW	SW	SW	RS
661		00:11:01	SW	SW	SW	SW	SW	SW	SW	SW	SW	SW	CR	SW	SW	SW	RS	SW	SW	SW	SW	SW	SW	SW	SW	SW	SW	SW	SW	SW	SW	SW	SW	RO	SW	SW	SW	SW	SW	SW	SW	SW	SW	SW	RS	SW	SW	SW	RS
662		00:11:02	SW	SW	SW	SW	SW	SW	SW	SW	SW	SW	CR	SW	SW	SW	RS	SW	SW	SW	SW	SW	BR	SW	SW	SW	SW	SW	SW	SW	SW	SW	SW	DI	SW	SW	SW	SW	SW	SW	SW	SW	SW	SW	RS	SW	SW	SW	RS
663		00:11:03	SW	SW	SW	SW	SW	SW	SW	SW	SW	SW	CR	SW	SW	SW	BR	SW	SW	SW	SW	SW	SW	SW	SW	SW	SW	SW	SW	SW	SW	SW	SW	DI	SW	SW	SW	SW	SW	SW	SW	SW	SW	SW	RS	SW	SW	SW	BR
664		00:11:04	SW	SW	SW	SW	SW	SW	SW	SW	SW	SW	CR	SW	SW	SW	SW	SW	SW	SW	SW	SW	SW	SW	SW	SW	SW	SW	SW	SW	SW	SW	SW	DI	SW	SW	SW	SW	SW	SW	BR	SW	SW	SW	RS	SW	SW	SW	SW
665		00:11:05	SW	SW	SW	SW	SW	SW	SW	BR	SW	SW	CR	SW	SW	SW	SW	SW	SW	SW	SW	SW	SW	SW	SW	SW	SW	SW	SW	SW	SW	SW	SW	DI	SW	SW	SW	SW	SW	SW	SW	SW	SW	SW	RS	SW	SW	SW	SW
666		00:11:06	SW	SW	SW	SW	SW	SW	SW	SW	SW	SW	CR	SW	SW	SW	SW	SW	SW	SW	SW	SW	SW	SW	BR	SW	SW	SW	SW	BR	SW	SW	SW	DI	SW	SW	SW	SW	SW	SW	SW	SW	SW	SW	RS	SW	SW	SW	SW
667		00:11:07	BR	SW	SW	SW	SW	BR	SW	SW	SW	SW	SW	SW	SW	SW	SW	SW	SW	SW	SW	SW	SW	SW	SW	SW	SW	SW	SW	SW	SW	SW	SW	DI	SW	SW	SW	SW	SW	SW	SW	SW	SW	SW	RS	SW	SW	SW	SW
668		00:11:08	BR	BR	SW	SW	SW	SW	SW	SW	SW	SW	SW	SW	BR	SW	SW	SW	SW	SW	SW	SW	SW	SW	SW	SW	SW	SW	SW	SW	SW	SW	SW	DI	SW	SW	SW	SW	SW	SW	SW	SW	SW	BR	BR	SW	SW	SW	SW
669		00:11:09	SW	SW	SW	BR	SW	SW	SW	SW	SW	SW	SW	SW	SW	SW	SW	SW	SW	SW	SW	SW	SW	SW	SW	SW	SW	SW	SW	SW	SW	SW	SW	DI	SW	SW	SW	SW	SW	SW	SW	SW	SW	SW	RS	SW	SW	BR	SW
670		00:11:10	SW	SW	SW	RS	SW	SW	SW	SW	SW	SW	SW	SW	SW	SW	SW	SW	SW	SW	SW	SW	SW	SW	SW	SW	BR	SW	SW	SW	SW	SW	SW	DI	SW	SW	SW	SW	SW	SW	SW	SW	SW	SW	RS	SW	SW	SW	SW
671		00:11:11	SW	SW	SW	RS	SW	SW	SW	SW	SW	SW	SW	SW	SW	SW	SW	SW	SW	SW	SW	SW	SW	SW	SW	SW	SW	SW	SW	SW	SW	SW	SW	FE	SW	SW	SW	SW	SW	SW	SW	SW	SW	SW	RS	SW	SW	SW	SW
672		00:11:12	SW	SW	SW	RS	SW	SW	SW	SW	SW	SW	SW	SW	SW	SW	SW	SW	SW	SW	SW	SW	SW	SW	SW	SW	SW	SW	SW	SW	SW	SW	SW	FE	SW	SW	SW	SW	SW	SW	BR	SW	SW	SW	RS	SW	SW	SW	SW
673		00:11:13	BR	SW	SW	RS	SW	SW	SW	SW	SW	SW	SW	SW	SW	SW	SW	SW	SW	SW	SW	SW	SW	SW	SW	SW	SW	BR	SW	SW	SW	SW	SW	FE	SW	SW	SW	SW	SW	SW	BR	SW	SW	SW	RS	SW	SW	SW	SW
674		00:11:14	SW	SW	SW	RS	SW	SW	SW	SW	SW	SW	RU	SW	SW	SW	SW	SW	SW	SW	SW	SW	BR	SW	SW	SW	SW	SW	SW	SW	SW	SW	SW	FE	SW	SW	SW	SW	SW	SW	SW	SW	SW	SW	RS	SW	SW	SW	SW
675		00:11:15	SW	SW	SW	BR	SW	SW	SW	SW	SW	SW	RU	SW	SW	SW	SW	SW	SW	SW	SW	SW	SW	SW	SW	BR	SW	SW	SW	SW	SW	SW	SW	FE	SW	SW	SW	SW	SW	SW	SW	SW	SW	SW	RS	SW	SW	SW	SW
676		00:11:16	SW	SW	SW	SW	SW	SW	SW	SW	SW	SW	RU	SW	SW	SW	SW	SW	SW	BR	SW	SW	SW	SW	SW	SW	SW	SW	SW	SW	SW	SW	SW	FE	SW	SW	SW	SW	SW	SW	SW	SW	BR	SW	BR	SW	SW	SW	SW
677		00:11:17	SW	SW	SW	SW	SW	SW	SW	SW	SW	SW	RU	SW	SW	SW	SW	SW	SW	SW	SW	SW	SW	SW	SW	SW	SW	SW	SW	BR	SW	SW	BR	FE	SW	SW	SW	SW	SW	SW	SW	SW	SW	SW	RS	SW	SW	SW	SW
678		00:11:18	SW	SW	SW	SW	SW	SW	SW	SW	SW	SW	RU	SW	SW	SW	SW	SW	SW	SW	SW	SW	SW	SW	SOC	SW	SW	SW	SW	SW	SW	SW	SW	FE	SW	SW	SW	SW	SW	SW	SW	SW	SW	SW	RS	SW	SW	SW	SW
679		00:11:19	SW	SW	SW	SW	SW	SW	SW	SW	SW	SW	RU	SW	SW	SW	SW	SW	SW	SW	SW	SW	SW	SW	SOC	SW	SW	SW	BR	SW	SW	BR	SW	FE	SW	SW	SW	SW	SW	SW	SW	SW	SW	SW	RS	SW	SW	SW	SW
680		00:11:20	SW	SW	SW	SW	SW	SW	SW	SW	SW	SW	RU	SW	SW	SW	SW	SW	BR	SW	SW	SW	SW	SW	SOC	SW	SW	SW	SW	SW	SW	SW	SW	FE	SW	SW	SW	SW	SW	SW	BR	SW	SW	SW	RS	SW	SW	SW	SW
681		00:11:21	SW	SW	SW	SW	SW	SW	SW	SW	BR	SW	RU	SW	SW	SW	SW	SW	SW	SW	SW	SW	SW	SW	SOC	SW	SW	SW	SW	SW	SW	SW	SW	FE	SW	SW	SW	SW	SW	SW	SW	SW	SW	SW	RS	SW	SW	SW	SW
682		00:11:22	SW	SW	SW	SW	SW	SW	SW	BR	SW	SW	RU	SW	SW	SW	SW	SW	SW	SW	SW	BR	SW	SW	SOC	SW	SW	SW	SW	SW	SW	SW	SW	FE	SW	SW	SW	SW	SW	SW	SW	SW	SW	SW	RS	SW	SW	SW	SW
683		00:11:23	SW	SW	SW	SW	SW	SW	SW	BR	SW	SW	RU	SW	SW	SW	SW	SW	SW	SW	SW	SW	SW	SW	SOC	SW	SW	SW	SW	SW	SW	SW	SW	FE	SW	SW	SW	BR	BR	SW	SW	SW	SW	BR	RS	SW	SW	SW	SW
684		00:11:24	SW	SW	BR	SW	SW	SW	SW	SW	SW	SW	RU	SW	SW	SW	SW	SW	SW	BR	SW	SW	SW	BR	SOC	SW	SW	SW	SW	SW	SW	SW	SW	FE	BR	SW	SW	BR	SW	SW	SW	SW	SW	SW	RS	SW	SW	SW	SW
685		00:11:25	SW	SW	SW	SW	SW	SW	SW	SW	SW	SW	RU	SW	SW	SW	SW	SW	SW	RS	SW	SW	SW	SW	SOC	SW	SW	SW	SW	SW	BR	SW	SW	FE	SW	SW	SW	SW	SW	SW	SW	BR	SW	SW	RS	SW	SW	SW	SW
686		00:11:26	SW	SW	SW	SW	SW	SW	SW	SW	SW	SW	SW	SW	SW	SW	SW	SW	SW	RS	SW	SW	SW	SW	SOC	SW	SW	SW	SW	SW	SW	SW	SW	FE	SW	BR	SW	SW	SW	SW	SW	RS	SW	SW	RS	BR	SW	SW	SW
687		00:11:27	SW	SW	SW	SW	SW	SW	SW	SW	SW	SW	SW	SW	SW	BR	SW	SW	SW	RS	SW	SW	SW	SW	SOC	SW	SW	BR	SW	SW	SW	SW	SW	FE	SW	BR	SW	SW	SW	SW	SW	RS	SW	SW	RS	SW	SW	SW	SW
688		00:11:28	SW	SW	SW	SW	SW	SW	SW	SW	SW	SW	SW	SW	SW	SW	SW	SW	SW	RS	BR	SW	BR	SW	SOC	SW	SW	SW	SW	SW	SW	SW	SW	FE	SW	SW	SW	BR	SW	SW	SW	RS	SW	SW	RS	SW	SW	SW	SW
689		00:11:29	SW	SW	SW	SW	SW	SW	SW	SW	SW	SW	SW	SW	SW	SW	SW	SW	BR	RS	SW	BR	SW	SW	SOC	SW	SW	SW	SW	SW	SW	SW	SW	FE	SW	SW	SW	SW	SW	SW	SW	BR	SW	SW	BR	SW	SW	BR	SW
690		00:11:30	SW	SW	SW	SW	SW	SW	SW	SW	SW	SW	SW	SW	SW	SW	SW	SW	SW	BR	SW	SW	SW	SW	SOC	SW	SW	SW	SW	SW	SW	SW	SW	SW	BR	SW	SW	SW	SW	SW	SW	RS	SW	SW	RS	SW	SW	SW	SW
691		00:11:31	SW	SW	SW	SW	SW	BR	SW	BR	SW	SW	SW	SW	SW	SW	SW	SW	SW	SW	SW	SW	SW	SW	SOC	SW	SW	SW	SW	SW	SW	SW	SW	SW	BR	SW	SW	SW	SW	SW	SW	RS	SW	SW	RS	SW	SW	SW	BR
692		00:11:32	SW	SW	SW	SW	SW	BR	SW	SW	BR	SW	SW	SW	SW	SW	SW	SW	SW	SW	SW	SW	SW	SW	SOC	SW	SW	SW	SW	SW	SW	SW	SW	SW	SW	SW	BR	SW	SW	SW	SW	RS	SW	SW	RS	SW	SW	SW	RS
693		00:11:33	SW	SW	SW	SW	SW	SW	SW	SW	SW	SW	SW	SW	SW	SW	SW	SW	SW	SW	SW	SW	SW	SW	SOC	SW	SW	SW	SW	SW	SW	SW	SW	SW	SW	SW	SW	SW	SW	SW	SW	BR	SW	SW	RS	SW	SW	SW	RS
694		00:11:34	SW	SW	SW	SW	SW	SW	SW	SW	SW	SW	SW	SW	SW	SW	SW	SW	SW	SW	SW	SW	SW	SW	SOC	SW	SW	SW	SW	BR	SW	SW	SW	SW	SW	SW	SW	BR	SW	SW	SW	SW	SW	SW	RS	SW	SW	SW	RS
695		00:11:35	SW	SW	SW	SW	SW	SW	SW	SW	SW	SW	SW	SW	SW	SW	SW	SW	SW	SW	SW	SW	SW	SW	SOC	SW	SW	SW	BR	SW	SW	SW	SW	SW	SW	SW	SW	BR	SW	SW	SW	SW	SW	SW	RS	SW	SW	SW	RS
696		00:11:36	SW	BR	SW	SW	SW	SW	SW	SW	SW	SW	SW	SW	SW	SW	SW	SW	SW	SW	SW	SW	SW	SW	SOC	SW	SW	SW	SW	SW	SW	SW	SW	SW	BR	SW	SW	SW	SW	SW	SW	SW	SW	SW	RS	BR	SW	SW	BR
697		00:11:37	SW	SW	SW	SW	SW	SW	SW	SW	SW	SW	SW	SW	SW	SW	SW	SW	SW	SW	SW	SW	SW	SW	SOC	SW	SW	SW	SW	SW	SW	SW	SW	SW	RS	SW	SW	SW	SW	SW	SW	SW	SW	SW	BR	SW	SW	SW	SW
698		00:11:38	SW	SW	SW	SW	SW	SW	SW	SW	SW	SW	SW	SW	CR	SW	SW	SW	SW	SW	SW	SW	SW	SW	SOC	SW	SW	SW	SW	SW	SW	SW	SW	SW	RS	SW	SW	SW	SW	SW	SW	SW	SW	SW	BR	SW	SW	SW	SW
699		00:11:39	SW	SW	SW	SW	BR	SW	SW	SW	SW	SW	SW	SW	CR	SW	SW	SW	SW	SW	SW	SW	BR	SW	SOC	SW	SW	SW	SW	SW	SW	SW	SW	SW	RS	SW	BR	SW	SW	SW	SW	SW	SW	SW	RS	SW	SW	SW	SW
700		00:11:40	SW	SW	SW	SW	BR	SW	SW	SW	SW	SW	SW	SW	CR	SW	SW	SW	BR	SW	SW	SW	SW	SW	SOC	SW	SW	SW	SW	SW	SW	SW	SW	BR	RS	SW	BR	SW	SW	SW	SW	SW	SW	SW	RS	SW	SW	SW	SW
701		00:11:41	SW	SW	SW	SW	BR	SW	SW	SW	SW	SW	SW	SW	CR	SW	SW	BR	SW	SW	SW	SW	SW	SW	SOC	SW	SW	SW	SW	CR	SW	SW	SW	RS	BR	SW	SW	SW	SW	SW	SW	SW	SW	SW	RS	SW	SW	SW	SW
702		00:11:42	SW	SW	SW	SW	RS	SW	SW	SW	SW	SW	BR	SW	CR	SW	SW	SW	SW	SW	SW	SW	SW	SW	SOC	SW	SW	SW	SW	CR	SW	SW	SW	RS	SW	SW	SW	SW	SW	SW	SW	SW	SW	SW	RS	SW	SW	SW	SW
703		00:11:43	SW	SW	SW	SW	RS	SW	SW	SW	SW	BR	RS	SW	CR	SW	SW	SW	SW	SW	SW	SW	SW	SW	SOC	SW	SW	SW	SW	CR	SW	SW	SW	RS	SW	SW	SW	SW	SW	SW	SW	SW	SW	SW	RS	SW	SW	SW	SW
704		00:11:44	SW	SW	SW	SW	RS	SW	SW	SW	SW	SW	RS	SW	CR	SW	SW	SW	SW	SW	SW	SW	SW	SW	SOC	SW	SW	SW	SW	CR	SW	SW	SW	RS	SW	SW	SW	SW	SW	SW	SW	SW	SW	SW	RS	SW	SW	SW	SW
705		00:11:45	SW	SW	SW	SW	RS	SW	SW	BR	SW	SW	RS	SW	DI	SW	SW	SW	SW	SW	SW	SW	SW	SW	SOC	SW	SW	SW	SOC	CR	SW	SW	SW	RS	SW	SW	BR	SW	SW	SW	SW	SW	SW	BR	RS	SW	SW	SW	SW
706		00:11:46	SW	SW	SW	SW	RS	SW	SW	SW	SW	SW	RS	SW	DI	SW	SW	SW	SW	SW	SW	SW	SW	SW	SOC	SW	SW	SW	SOC	CR	SW	SW	SW	RS	SW	SW	SW	SW	SW	SW	SW	SW	SW	SW	RS	SW	SW	SW	SW
707		00:11:47	SW	SW	SW	SW	BR	SW	SW	SW	BR	SW	RS	SW	DI	SW	SW	SW	SW	BR	SW	SW	SW	SW	SOC	SW	SW	SW	SOC	CR	SW	SW	SW	BR	SW	SW	SW	SW	SW	SW	SW	SW	SW	SW	RS	SW	SW	SW	SW
708		00:11:48	SW	SW	SW	SW	SW	SW	BR	SW	SW	SW	RS	SW	DI	BR	SW	SW	SW	SW	SW	SW	SW	SW	SOC	SW	BR	SW	SOC	SW	SW	SW	SW	RS	SW	SW	SW	SW	SW	SW	SW	SW	SW	SW	RS	SW	SW	SW	SW
709		00:11:49	SW	SW	BR	SW	SW	SW	BR	SW	SW	SW	RS	SW	CR	SW	SW	SW	BR	SW	SW	SW	SW	SW	SOC	SW	SW	SW	SOC	SW	SW	BR	SW	RS	SW	BR	SW	SW	SW	SW	SW	SW	SW	SW	RS	SW	SW	SW	SW
710		00:11:50	SW	SW	SW	SW	SW	SW	BR	SW	SW	SW	RS	SW	CR	SW	SW	SW	SW	SW	SW	SW	SW	SW	SOC	SW	SW	SW	SOC	BR	SW	SW	SW	RS	SW	SW	BR	SW	SW	SW	SW	SW	SW	SW	RS	SW	SW	SW	SW
711		00:11:51	SW	SW	SW	SW	SW	SW	SW	SW	SW	SW	BR	SW	CR	SW	SW	SW	SW	SW	SW	SW	SW	SW	SOC	SW	SW	SW	SOC	SW	SW	SW	SW	RS	SW	SW	SW	SW	SW	SW	SW	SW	SW	SW	BR	SW	SW	SW	SW
712		00:11:52	SW	SW	SW	SW	SW	SW	SW	SW	SW	SW	SW	SW	CR	SW	SW	SW	SW	SW	SW	SW	BR	SW	SOC	SW	SW	SW	SOC	SW	SW	SW	SW	RS	SW	SW	SW	SW	SW	SW	SW	SW	SW	SW	RS	SW	BR	SW	SW
713		00:11:53	SW	SW	SW	SW	SW	SW	SW	SW	SW	SW	SW	SW	CR	SW	SW	SW	SW	SW	SW	SW	SW	SW	SOC	SW	SW	SW	SOC	SW	SW	SW	SW	BR	SW	SW	SW	SW	SW	SW	SW	SW	SW	SW	RS	SW	SW	SW	SW
714		00:11:54	SW	SW	SW	SW	SW	SW	SW	SW	SW	BR	RS	SW	CR	SW	SW	SW	SW	SW	SW	SW	SW	SW	SOC	SW	SW	SW	SOC	SW	SW	SW	SW	RS	SW	SW	SW	SW	SW	SW	SW	SW	SW	SW	RS	SW	SW	SW	SW
715		00:11:55	SW	SW	SW	SW	SW	SW	SW	SW	SW	SW	RS	SW	CR	SW	SW	SW	SW	SW	SW	SW	SW	SW	SOC	SW	SW	SW	SOC	SW	SW	SW	SW	RS	SW	SW	SW	SW	SW	SW	SW	SW	SW	SW	RS	SW	SW	SW	SW
716		00:11:56	SW	SW	SW	SW	SW	SW	SW	SW	SW	SW	RS	SW	CR	SW	SW	SW	SW	SW	SW	SW	SW	SW	SOC	BR	SW	SW	SOC	SW	BR	SW	SW	RS	SW	SW	SW	SW	SW	SW	SW	SW	SW	SW	RS	SW	SW	BR	SW
717		00:11:57	SW	SW	SW	SW	SW	SW	SW	SW	SW	SW	RS	SW	CR	SW	SW	SW	SW	SW	SW	SW	SW	SW	SOC	SW	SW	SW	SOC	SW	SW	SW	SW	RS	SW	SW	BR	SW	SW	SW	SW	SW	SW	SW	RS	SW	SW	SW	SW
718		00:11:58	SW	SW	SW	SW	SW	SW	SW	SW	SW	SW	RS	SW	CR	SW	SW	SW	SW	SW	SW	SW	SW	SW	SOC	SW	SW	SW	SOC	CR	SW	SW	SW	RS	SW	SW	SW	SW	SW	SW	SW	SW	SW	SW	RS	SW	SW	SW	SW
719		00:11:59	SW	SW	SW	SW	SW	SW	SW	SW	SW	SW	BR	SW	SW	SW	SW	SW	BR	SW	SW	SW	SW	SW	SW	SW	SW	SW	SW	CR	SW	SW	SW	RS	SW	BR	SW	SW	SW	BR	SW	SW	SW	BR	RS	SW	SW	SW	SW
720		00:12:00	SW	SW	SW	SW	SW	SW	SW	SW	SW	SW	SW	SW	SW	SW	SW	SW	SW	SW	SW	SW	SW	SW	SW	SW	SW	SW	SW	CR	SW	SW	SW	RS	SW	BR	SW	SW	SW	SW	SW	SW	SW	SW	BR	SW	BR	SW	SW
721		00:12:01	SW	BR	SW	SW	SW	SW	SW	SW	BR	SW	SW	SW	SW	SW	SW	SW	SW	SW	SW	SW	SW	SW	SW	SW	SW	BR	SW	SW	SW	SW	SW	BR	SW	SW	SW	SW	SW	SW	SW	SW	SW	SW	SW	SW	SW	SW	SW
722		00:12:02	SW	SW	SW	SW	SW	SW	SW	SW	SW	SW	SW	SW	SW	SW	SW	SW	SW	SW	SW	SW	SW	SW	SW	SW	SW	SW	SW	SW	SW	SW	SW	RS	SW	SW	SW	SW	SW	SW	SW	SW	SW	SW	SW	SW	SW	SW	SW
723		00:12:03	SW	SW	SW	SW	SW	SW	SW	SW	SW	SW	SW	SW	SW	SW	SW	SW	SW	SW	BR	SW	SW	SW	SW	SW	SW	SW	SW	SW	SW	SW	BR	RS	SW	SW	BR	SW	SW	SW	SW	SW	SW	SW	SW	SW	SW	SW	SW
724		00:12:04	SW	SW	SW	SW	SW	SW	SW	SW	SW	SW	SW	SW	SW	SW	SW	SW	SW	SW	SW	SW	SW	SW	SW	SW	SW	SW	SW	SW	SW	SW	SW	RS	SW	SW	SW	SW	SW	SW	SW	SW	SW	SW	SW	SW	SW	SW	SW
725		00:12:05	SW	SW	BR	SW	SW	SW	SW	SW	SW	SW	SW	SW	SW	SW	SW	SW	SW	SW	SW	SW	SW	SW	SW	SW	SW	SW	BR	BR	SW	SW	SW	RS	SW	SW	SW	SW	SW	SW	SW	SW	SW	SW	SW	SW	SW	SW	SW
726		00:12:06	SW	SW	SW	SW	SW	SW	SW	SW	SW	SW	SW	SW	SW	SW	SW	SW	SW	SW	SW	SW	SW	SW	SW	SW	SW	SW	SW	SW	SW	SW	RS	BR	SW	SW	SW	SW	BR	SW	SW	SW	BR	SW	SW	SW	SW	SW	SW
727		00:12:07	SW	SW	SW	BR	SW	SW	SW	SW	SW	SW	SW	SW	SW	SW	SW	SW	SW	BR	SW	SW	SW	SW	BR	SW	SW	SW	SW	SW	SW	SW	RS	RS	SW	SW	BR	SW	BR	SW	SW	SW	SW	SW	BR	SW	SW	SW	SW
728		00:12:08	SW	SW	SW	RS	SW	SW	SW	SW	SW	SW	SW	SW	SW	SW	SW	SW	SW	SW	SW	SW	SW	SW	RS	SW	SW	SW	SW	SW	SW	SW	BR	RS	SW	SW	SW	SW	RS	SW	BR	SW	SW	SW	SW	SW	SW	SW	SW
729		00:12:09	SW	SW	SW	RS	SW	SW	SW	SW	BR	SW	SW	SW	SW	SW	SW	SW	SW	SW	SW	SW	SW	SW	RS	SW	SW	SW	SW	SW	SW	SW	SW	RS	SW	SW	SW	SW	RS	SW	BR	SW	SW	SW	SW	SW	SW	SW	SW
730		00:12:10	SW	SW	SW	RS	SW	SW	SW	SW	SW	SW	SW	SW	SW	SW	SW	SW	SW	SW	SW	SW	SW	SW	RS	SW	SW	SW	SW	SW	SW	SW	SW	BR	SW	SW	SW	SW	BR	SW	SW	SW	SW	SW	SW	SW	SW	SW	SW
731		00:12:11	SW	SW	SW	RS	SW	SW	SW	SW	SW	SW	SW	SW	SW	SW	SW	SW	SW	SW	SW	BR	SW	SW	RS	SW	SW	SW	SW	SW	SW	SW	SW	SW	SW	SW	SW	SW	BR	BR	SW	SW	SW	SW	SW	SW	SW	SW	SW
732		00:12:12	BR	SW	SW	RS	SW	SW	SW	SW	SW	SW	SW	SW	SW	SW	SW	SW	SW	SW	SW	SW	SW	SW	RS	SW	SW	SW	SW	SW	SW	SW	SW	SW	SW	SW	SW	SW	RS	BR	SW	SW	SW	SW	SW	SW	SW	SW	SW
733		00:12:13	BR	SW	SW	RS	SW	SW	SW	SW	SW	BR	SW	SW	SW	SW	SW	SW	SW	SW	SW	SW	SW	SW	RS	SW	SW	SW	SW	SW	SW	SW	SW	SW	SW	SW	SW	SW	RS	SW	SW	SW	SW	SW	SW	SW	SW	SW	SW
734		00:12:14	BR	SW	SW	RS	SW	SW	SW	SW	SW	RS	SW	SW	SW	SW	SW	SW	SW	SW	SW	SW	SW	SW	RS	SW	SW	SW	SW	SW	SW	SW	SW	SW	SW	SW	SW	SW	RS	SW	SW	SW	SW	SW	BR	SW	SW	BR	SW
735		00:12:15	SW	SW	SW	BR	SW	SW	SW	SW	SW	RS	SW	BR	SW	SW	SW	SW	SW	SW	SW	SW	SW	SW	BR	SW	SW	SW	SW	SW	SW	SW	SW	SW	SW	SW	SW	SW	RS	SW	SW	SW	SW	SW	SW	SW	SW	SW	SW
736		00:12:16	SW	SW	SW	SW	SW	SW	SW	SW	SW	RS	SW	RS	SW	SW	SW	SW	SW	SW	SW	SW	SW	SW	RS	SW	BR	SW	SOC	SW	SW	SW	SW	SW	SW	SW	SW	SW	RS	SW	SW	SW	SW	SW	SW	SW	SW	SW	SW
737		00:12:17	SW	SW	SW	SW	SW	SW	SW	SW	SW	RS	SW	RS	BR	SW	SW	SW	SW	SW	SW	SW	SW	SW	RS	SW	SW	BR	SOC	SW	SW	SW	SW	SW	SW	SW	SW	SW	BR	SW	BR	SW	SW	SW	SW	SW	SW	SW	SW
738		00:12:18	SW	SW	SW	SW	SW	SW	SW	SW	SW	RS	SW	RS	SW	SW	SW	BR	SW	SW	SW	BR	SW	SW	RS	SW	SW	SW	SOC	SW	SW	SW	SW	SW	SW	SW	SW	SW	SW	SW	SW	SW	SW	BR	SW	SW	SW	SW	SW
739		00:12:19	SW	SW	SW	SW	SW	SW	SW	SW	SW	BR	SW	RS	SW	SW	SW	SW	SW	SW	SW	RS	BR	SW	RS	SW	SW	SW	SOC	SW	SW	SW	SW	SW	SW	SW	SW	SW	SW	SW	SW	SW	SW	SW	SW	SW	SW	SW	SW
740		00:12:20	SW	SW	SW	SW	SW	SW	SW	SW	SW	RS	SW	BR	SW	SW	SW	SW	SW	SW	SW	RS	SW	SW	RS	SW	SW	SW	SOC	SW	SW	BR	SW	SW	SW	SW	SW	SW	SW	SW	SW	SW	SW	SW	SW	SW	SW	SW	SW
741		00:12:21	SW	SW	SW	SW	SW	SW	SW	SW	SW	RS	SW	SW	SW	SW	SW	SW	SW	SW	SW	RS	SW	SW	BR	SW	SW	SW	BR	SW	SW	SW	SW	SW	SW	SW	SW	SW	SW	SW	SW	SW	SW	SW	SW	SW	SW	SW	SW
742		00:12:22	SW	SW	SW	SW	SW	SW	SW	SW	SW	RS	SW	SW	SW	SW	SW	SW	SW	SW	SW	RS	SW	SW	SW	SW	SW	SW	SOC	BR	SW	SW	SW	SW	SW	SW	SW	SW	SW	BR	SW	SW	SW	SW	SW	SW	SW	SW	SW
743		00:12:23	SW	SW	SW	SW	SW	SW	SW	SW	SW	RS	SW	SW	SW	SW	SW	SW	SW	SW	SW	RS	SW	SW	SW	SW	SW	SW	SOC	SW	SW	SW	SW	SW	SW	SW	SW	BR	SW	SW	SW	SW	SW	SW	SW	SW	SW	SW	SW
744		00:12:24	SW	SW	SW	SW	SW	BR	SW	SW	BR	RS	SW	BR	BR	SW	SW	SW	SW	BR	SW	RS	SW	SW	SW	SW	SW	SW	SOC	SW	BR	SW	SW	SW	SW	SW	SW	SW	SW	SW	SW	SW	SW	SW	SW	SW	SW	SW	SW
745		00:12:25	SW	BR	SW	SW	SW	SW	SW	SW	SW	RS	SW	SW	SW	SW	SW	SW	SW	SW	SW	BR	SW	SW	SW	SW	SW	SW	SOC	SW	SW	SW	SW	SW	SW	SW	SW	SW	SW	SW	SW	SW	SW	SW	SW	SW	SW	SW	SW
746		00:12:26	SW	SW	SW	SW	SW	SW	SW	SW	SW	BR	SW	SW	SW	SW	SW	SW	SW	SW	SW	SW	SW	SW	SW	SW	SW	SW	SOC	SW	SW	BR	SW	SW	SW	SW	SW	SW	SW	SW	BR	SW	SW	SW	SW	SW	SW	SW	SW
747		00:12:27	SW	SW	SW	SW	SW	SW	SW	SW	SW	SW	SW	SW	SW	SW	SW	SW	SW	SW	SW	SW	SW	SW	SW	SW	SW	SW	SOC	SW	SW	SW	SW	SW	SW	SW	SW	BR	SW	SW	BR	SW	SW	SW	SW	SW	SW	SW	RS
748		00:12:28	SW	SW	SW	SW	SW	SW	SW	BR	SW	SW	SW	SW	SW	SW	SW	SW	SW	BR	SW	SW	SW	SW	SW	SW	SW	SW	SOC	SW	SW	SW	SW	SW	SW	SW	SW	SW	SW	SW	SW	SW	SW	SW	SW	SW	SW	SW	RS
749		00:12:29	SW	SW	SW	SW	SW	SW	SW	SW	SW	SW	SW	SW	SW	SW	SW	SW	SW	SW	SW	SW	SW	SW	SW	SW	SW	SW	SOC	SW	SW	SW	SW	SW	SW	SW	SW	SW	SW	SW	SW	SW	SW	SW	SW	SW	SW	SW	BR
750		00:12:30	SW	SW	SW	SW	SW	SW	SW	SW	SW	SW	SW	SW	SW	SW	SW	SW	SW	SW	SW	SW	SW	BR	SW	SW	SW	SW	SOC	SW	SW	SW	SW	SW	SW	SW	SW	SW	SW	SW	SW	SW	SW	SW	SW	SW	SW	SW	BR
751		00:12:31	SW	SW	SW	SW	SW	SW	SW	SW	SW	SW	SW	SW	SW	SW	SW	SW	SW	SW	BR	SW	BR	SW	SW	SW	SW	SW	SOC	SW	SW	SW	SW	SW	SW	SW	SW	SW	SW	SW	SW	SW	SW	BR	SW	SW	SW	SW	RS
752		00:12:32	SW	SW	SW	SW	SW	SW	SW	SW	SW	SW	SW	SW	SW	SW	SW	SW	SW	SW	SW	SW	SW	SW	SW	SW	SW	SW	SOC	SW	SW	SW	SW	SW	SW	SW	SW	SW	SW	BR	SW	SW	SW	SW	SW	SW	SW	SW	RS
753		00:12:33	SW	SW	SW	SW	SW	SW	SW	SW	SW	SW	SW	SW	SW	SW	SW	SW	SW	SW	SW	SW	SW	SW	SW	SW	SW	SW	SOC	SW	SW	BR	SW	SW	SW	SW	SW	BR	SW	SW	SW	SW	SW	SW	SW	SW	SW	SW	RS
754		00:12:34	SW	SW	SW	SW	SW	SW	SW	SW	SW	SW	SW	SW	SW	SW	SW	SW	SW	SW	SW	SW	SW	SW	SW	SW	SW	SW	SOC	SW	SW	SW	SW	SW	SW	SW	SW	BR	SW	SW	SW	SW	SW	SW	SW	SW	SW	BR	RS
755		00:12:35	SW	SW	SW	SW	SW	SW	SW	SW	SW	SW	SW	SW	SW	SW	SW	SW	SW	SW	SW	SW	SW	SW	SW	SW	SW	SW	SOC	BR	SW	SW	SW	SW	SW	SW	SW	SW	SW	SW	BR	SW	SW	SW	SW	SW	SW	SW	RS
756		00:12:36	SW	SW	BR	BR	SW	SW	SW	SW	SW	SW	SW	SW	SW	SW	SW	SW	SW	SW	SW	SW	SW	SW	SW	SW	SW	SW	SOC	SW	SW	SW	SW	SW	SW	SW	SW	SW	SW	SW	SW	SW	SW	SW	SW	SW	SW	SW	RS
757		00:12:37	SW	SW	SW	SW	SW	SW	SW	SW	SW	SW	SW	SW	SW	SW	SW	SW	SW	SW	SW	SW	SW	SW	SW	SW	SW	SW	SOC	SW	SW	SW	SW	SW	SW	SW	SW	SW	SW	SW	SW	SW	SW	SW	SW	SW	SW	SW	RS
758		00:12:38	SW	SW	SW	SW	SW	SW	SW	SW	BR	SW	SW	SW	SW	SW	SW	SW	SW	SW	SW	SW	SW	SW	SW	SW	SW	SW	SOC	SW	SW	SW	SW	SW	SW	SW	SW	SW	SW	SW	SW	SW	SW	SW	SW	SW	SW	SW	RS
759		00:12:39	SW	SW	SW	SW	SW	SW	SW	SW	SW	SW	SW	SW	SW	SW	SW	SW	SW	SW	SW	SW	SW	SW	SW	SW	SW	SW	BR	SW	SW	SW	SW	SW	SW	SW	SW	BR	SW	SW	SW	SW	SW	SW	SW	SW	SW	SW	BR
760		00:12:40	SW	SW	SW	SW	SW	SW	SW	SW	SW	SW	SW	SW	SW	SW	SW	SW	SW	SW	SW	SW	SW	SW	SW	SW	SW	SW	SW	SW	SW	SW	SW	SW	SW	SW	SW	SW	SW	SW	SW	SW	SW	SW	SW	SW	SW	SW	RS
761		00:12:41	SW	SW	SW	SW	SW	SW	SW	SW	SW	SW	SW	SW	SW	SW	SW	SW	SW	SW	SW	SW	SW	SW	BR	SW	SW	BR	SW	CR	SW	SW	SW	SW	SW	SW	SW	SW	SW	SW	SW	SW	BR	SW	SW	SW	SW	SW	RS
762		00:12:42	SW	SW	SW	SW	SW	SW	SW	SW	SW	SW	SW	SW	SW	SW	SW	SW	SW	SW	SW	SW	SW	SW	RS	SW	SW	SW	SW	CR	SW	SW	SW	SW	SW	SW	SW	SW	SW	SW	SW	SW	SW	SW	SW	SW	SW	SW	RS
763		00:12:43	SW	SW	SW	SW	SW	SW	SW	SW	SW	SW	SW	SW	SW	SW	SW	SW	SW	SW	SW	SW	SW	SW	RS	SW	SW	SW	SW	CR	SW	SW	SW	SW	SW	BR	SW	SW	SW	SW	SW	SW	SW	SW	SW	SW	SW	SW	RS
764		00:12:44	SW	SW	SW	SW	BR	SW	SW	SW	SW	SW	SW	SW	SW	SW	SW	SW	SW	SW	SW	SW	SW	SW	RS	SW	SW	SW	SW	CR	SW	SW	SW	SW	SW	BR	SW	SW	SW	SW	BR	SW	SW	SW	SW	SW	SW	SW	RS
765		00:12:45	SW	SW	SW	SW	BR	SW	SW	SW	SW	SW	SW	SW	SW	SW	SW	SW	SW	BR	SW	SW	SW	SW	RS	SW	SW	SW	SW	CR	SW	SW	SW	SW	SW	SW	SW	SW	SW	SW	SW	SW	SW	SW	SW	SW	SW	SW	BR
766		00:12:46	SW	BR	SW	SW	SW	SW	SW	SW	SW	SW	SW	SW	SW	SW	SW	SW	SW	SW	SW	SW	SW	SW	RS	SW	SW	SW	SW	SW	SW	SW	SW	SW	SW	SW	SW	SW	SW	SW	SW	SW	SW	SW	SW	SW	SW	SW	SW
767		00:12:47	SW	BR	SW	SW	SW	SW	SW	SW	SW	SW	SW	SW	SW	SW	SW	SW	SW	SW	SW	SW	SW	SW	BR	SW	SW	SW	SW	SW	SW	SW	SW	SW	SW	SW	SW	BR	SW	SW	SW	SW	SW	SW	SW	SW	SW	SW	SW
768		00:12:48	SW	SW	SW	SW	SW	SW	SW	SW	SW	SW	SW	SW	SW	SW	SW	SW	SW	SW	SW	SW	SW	SW	SW	SW	SW	SW	SW	SW	SW	SW	SW	SW	SW	SW	SW	SW	SW	SW	SW	SW	SW	SW	SW	SW	SW	SW	SW
769		00:12:49	SW	SW	SW	SW	SW	SW	SW	SW	SW	SW	SW	SW	SW	SW	SW	SW	SW	SW	SW	SW	SW	SW	SW	SW	SW	SW	SW	SW	SW	SW	SW	SW	SW	SW	SW	SW	SW	SW	SW	SW	SW	SW	SW	SW	SW	SW	SW
770		00:12:50	SW	SW	SW	SW	SW	SW	SW	SW	SW	SW	SW	SW	SW	SW	SW	SW	BR	SW	SW	SW	BR	SW	SW	SW	SW	SW	SW	SW	BR	SW	SW	SW	SW	SW	SW	SW	SW	SW	SW	SW	SW	SW	SW	SW	SW	SW	SW
771		00:12:51	SW	SW	SW	SW	BR	SW	SW	BR	SW	SW	SW	SW	SW	SW	SW	SW	RS	SW	SW	SW	SW	SW	SW	SW	SW	SW	SW	BR	SW	SW	SW	SW	SW	BR	SW	SW	SW	SW	SW	SW	SW	SW	SW	SW	SW	SW	SW
772		00:12:52	SW	SW	SW	SW	SW	SW	SW	SW	SW	SW	SW	SW	SW	SW	SW	SW	RS	SW	SW	SW	SW	SW	SW	SW	SW	SW	SW	SW	SW	SW	SW	SW	SW	BR	SW	SW	SW	SW	BR	SW	SW	SW	SW	SW	SW	SW	SW
773		00:12:53	SW	SW	SW	SW	SW	SW	SW	SW	SW	SW	SW	SW	SW	SW	SW	SW	RS	SW	SW	SW	SW	SW	SW	SW	BR	SW	SW	SW	SW	SW	SW	SW	SW	SW	SW	SW	SW	SW	BR	SW	SW	SW	SW	SW	BR	SW	SW
774		00:12:54	SW	SW	SW	SW	SW	SW	SW	SW	SW	SW	CR	SW	SW	SW	SW	SW	RS	SW	SW	SW	SW	SW	SW	SW	SW	SW	BR	SW	SW	SW	SW	SW	SW	SW	SW	SW	SW	SW	SW	SW	SW	SW	SW	SW	SW	SW	SW
775		00:12:55	SW	SW	SW	SW	SW	SW	SW	SW	SW	SW	CR	SW	BR	SW	SW	SW	RS	SW	SW	SW	SW	SW	SW	SW	SW	SW	SW	SW	SW	SW	SW	SW	SW	SW	SW	SW	SW	SW	SW	SW	SW	SW	SW	BR	SW	SW	SW
776		00:12:56	BR	SW	SW	SW	SW	SW	SW	SW	SW	SW	CR	SW	SW	SW	SW	SW	RS	SW	SW	SW	SW	SW	SW	SW	SW	SW	SW	SW	SW	SW	SW	SW	SW	SW	SW	SW	SW	SW	SW	SW	SW	BR	SW	BR	SW	SW	SW
777		00:12:57	SW	SW	SW	SW	SW	SW	SW	SW	SW	SW	CR	SW	SW	SW	SW	SW	RS	SW	SW	SW	SW	BR	SW	SW	SW	SW	SW	SW	SW	SW	SW	SW	SW	SW	SW	SW	SW	SW	SW	SW	SW	SW	SW	SW	SW	BR	SW
778		00:12:58	SW	SW	SW	SW	SW	SW	SW	SW	SW	SW	RU	SW	SW	SW	SW	SW	RS	SW	SW	SW	SW	SW	SW	SW	SW	SW	SW	CR	SW	SW	SW	SW	SW	RS	SW	BR	SW	SW	SW	SW	SW	SW	SW	SW	SW	SW	SW
779		00:12:59	SW	SW	SW	SW	SW	SW	SW	SW	SW	SW	RU	SW	SW	SW	SW	SW	RS	SW	SW	SW	SW	SW	SW	SW	SW	BR	SW	CR	SW	SW	SW	SW	SW	RS	SW	SW	SW	SW	SW	SW	SW	SW	SW	SW	BR	SW	SW
780		00:13:00	SW	SW	SW	SW	SW	SW	SW	SW	BR	SW	RU	SW	SW	SW	SW	SW	BR	SW	SW	SW	SW	SW	SW	SW	SW	SW	SW	CR	SW	SW	SW	SW	SW	RS	SW	SW	SW	SW	SW	BR	BR	SW	SW	SW	BR	SW	SW
781		00:13:01	SW	SW	SW	SW	SW	SW	SW	SW	SW	SW	RU	SW	SW	SW	SW	SW	RS	SW	SW	SW	SW	SW	SW	SW	SW	SW	SW	CR	SW	SW	SW	SW	SW	RS	SW	SW	SW	SW	SW	SW	SW	SW	SW	SW	SW	SW	SW
782		00:13:02	SW	SW	SW	SW	SW	SW	SW	SW	SW	SW	RU	SW	SW	SW	SW	SW	SW	BR	SW	SW	SW	SW	SW	SW	SW	SW	SW	CR	SW	BR	SW	SW	SW	BR	SW	SW	SW	SW	SW	SW	SW	SW	SW	SW	SW	SW	SW
783		00:13:03	DI	SW	SW	SW	SW	SW	SW	SW	SW	SW	RU	SW	SW	SW	SW	SW	SW	SW	SW	BR	SW	SW	SW	SW	SW	SW	SW	SW	SW	SW	SW	SW	SW	BR	SW	SW	SW	SW	SW	SW	SW	SW	SW	BR	SW	SW	SW
784		00:13:04	DI	SW	BR	SW	SW	SW	SW	SW	SW	SW	RU	SW	SW	SW	SW	SW	SW	SW	SW	SW	SW	SW	SW	SW	SW	SW	SW	SW	SW	SW	SW	SW	BR	RS	SW	SW	SW	SW	SW	BR	SW	SW	SW	SW	SW	SW	SW
785		00:13:05	DI	SW	SW	SW	SW	SW	SW	SW	SW	SW	RU	SW	SW	SW	SW	SW	SW	SW	SW	SW	SW	SW	SW	SW	SW	SW	SW	SW	SW	SW	SW	SW	RS	RS	SW	SW	SW	SW	SW	RS	SW	SW	SW	SW	SW	SW	SW
786		00:13:06	SW	SW	SW	SW	SW	SW	SW	BR	SW	SW	RU	SW	SW	SW	SW	SW	SW	SW	SW	SW	SW	SW	SW	SW	SW	SW	SW	BR	SW	BR	SW	SW	RS	RS	SW	SW	SW	SW	SW	RS	BR	SW	SW	SW	SW	SW	SW
787		00:13:07	SW	SW	SW	SW	SW	SW	SW	SW	SW	SW	RU	SW	SW	SW	SW	SW	SW	SW	SW	SW	SW	SW	SW	SW	SW	SW	SW	SW	SW	SW	SW	SW	RS	RS	SW	SW	SW	SW	SW	RS	SW	SW	SW	SW	SW	SW	SW
788		00:13:08	SW	BR	SW	SW	SW	SW	SW	SW	SW	SW	RU	SW	SW	SW	SW	SW	BR	SW	SW	SW	SW	SW	SW	SW	SW	SW	SW	SW	SW	SW	SW	SW	RS	BR	SW	SW	SW	SW	SW	BR	SW	SW	SW	SW	BR	SW	CR
789		00:13:09	SW	SW	SW	SW	SW	BR	SW	SW	SW	SW	RU	SW	SW	SW	SW	BR	SW	SW	SW	SW	SW	SW	SW	SW	SW	SW	SW	SW	SW	SW	SW	SW	BR	SW	SW	SW	SW	SW	SW	SW	SW	SW	SW	SW	SW	SW	CR
790		00:13:10	SW	SW	SW	SW	SW	SW	SW	SW	SW	SW	RU	SW	SW	SW	SW	SW	SW	SW	SW	SW	SW	SW	SW	SW	SW	SW	SW	SW	DI	SW	SW	SW	BR	SW	SW	SW	SW	SW	SW	SW	SW	SW	SW	SW	SW	SW	CR
791		00:13:11	SW	SW	SW	SW	SW	SW	SW	SW	BR	SW	RU	SW	SW	SW	SW	SW	SW	SW	SW	SW	SW	SW	SW	BR	SW	SW	SW	SW	DI	SW	SW	SW	SW	SW	SW	SW	SW	SW	SW	SW	SW	BR	SW	SW	SW	SW	RU
792		00:13:12	DI	SW	SW	SW	SW	SW	SW	SW	RS	SW	RU	SW	SW	SW	SW	SW	SW	SW	SW	SW	SW	SW	SW	SW	SW	SW	SW	SW	DI	SW	SW	SW	SW	SW	SW	SW	SW	SW	SW	BR	SW	SW	SW	SW	SW	SW	RU
793		00:13:13	DI	SW	SW	SW	SW	SW	SW	SW	RS	SW	RU	SW	SW	SW	SW	SW	SW	SW	SW	SW	SW	SW	SW	SW	SW	SW	SW	SW	DI	SW	SW	SW	SW	SW	SW	SW	SW	SW	SW	SW	SW	SW	SW	SW	SW	SW	RU
794		00:13:14	DI	SW	SW	SW	SW	SW	SW	SW	RS	SW	RU	SW	SW	SW	SW	BR	BR	SW	SW	SW	SW	SW	SW	SW	SW	SW	SW	SW	DI	SW	SW	SW	SW	SW	SW	SW	SW	SW	SW	SW	SW	SW	BR	SW	SW	SW	RU
795		00:13:15	RO	SW	SW	SW	SW	SW	SW	SW	SW	SW	RU	SW	RU	SW	SW	SW	SW	SW	SW	SW	SW	SW	SW	SW	SW	SW	SW	SW	DI	SW	SW	SW	BR	SW	SW	SW	SW	SW	SW	SW	SW	SW	SW	SW	SW	SW	RU
796		00:13:16	RO	SW	SW	SW	SW	SW	SW	SW	BR	SW	RU	SW	RU	SW	SW	SW	SW	SW	SW	SW	SW	SW	SW	SW	SW	SW	BR	SW	DI	SW	SW	SW	SW	SW	SW	SW	BR	SW	SW	SW	SW	SW	SW	SW	SW	SW	CR
797		00:13:17	RO	SW	SW	SW	SW	SW	SW	SW	SW	SW	RU	SW	RU	SW	SW	SW	SW	SW	SW	SW	SW	SW	SW	SW	SW	SW	SW	SW	DI	SW	SW	SW	SW	SW	SW	SW	RS	SW	SW	SW	SW	SW	SW	SW	SW	SW	CR
798		00:13:18	RO	SW	SW	SW	SW	SW	BR	SW	SW	SW	RU	SW	RU	SW	SW	SW	SW	SW	SW	SW	SW	SW	SW	SW	SW	SW	SW	SW	CR	SW	SW	SW	SW	SW	SW	SW	RS	SW	SW	SW	SW	SW	SW	SW	SW	BR	CR
799		00:13:19	CR	SW	SW	SW	SW	SW	SW	SW	SW	SW	RU	SW	RU	SW	SW	SW	SW	SW	BR	SW	SW	SW	SW	SW	SW	SW	SW	SW	CR	SW	SW	SW	SW	SW	SW	SW	RS	SW	SW	SW	SW	SW	SW	SW	BR	SW	CR
800		00:13:20	CR	SW	SW	SW	SW	SW	SW	SW	SW	SW	RU	SW	RU	SW	SW	SW	SW	BR	SW	SW	SW	SW	SW	SW	BR	SW	SW	BR	CR	SW	SW	SW	BR	SW	SW	SW	BR	SW	SW	SW	SW	SW	SW	SW	SW	SW	RU
801		00:13:21	RO	SW	SW	SW	SW	SW	SW	SW	SW	SW	RU	SW	RU	SW	SW	SW	SW	SW	SW	SW	SW	SW	SW	SW	SW	SW	SW	SW	CR	SW	SW	SW	SW	SW	SW	SW	RS	SW	SW	SW	SW	SW	BR	SW	SW	SW	RU
802		00:13:22	RO	SW	SW	SW	SW	SW	SW	SW	SW	SW	RU	SW	RU	SW	SW	SW	SW	SW	SW	SW	SW	SW	SW	SW	SW	SW	SW	SW	CR	SW	SW	SW	SW	SW	SW	SW	RS	SW	SW	SW	SW	SW	SW	SW	SW	SW	RU
803		00:13:23	RO	SW	SW	SW	SW	SW	SW	SW	SW	SW	RU	SW	RU	SW	SW	SW	SW	SW	SW	SW	SW	SW	SW	SW	SW	SW	SW	SW	CR	SW	BR	SW	SW	SW	SW	SW	RS	SW	SW	SW	SW	SW	SW	SW	SW	SW	RU
804		00:13:24	RO	SW	SW	SW	SW	SW	SW	SW	SW	SW	RU	SW	RU	SW	SW	SW	SW	SW	SW	SW	SW	SW	SW	SW	SW	SW	SW	SW	CR	SW	SW	SW	SW	SW	SW	SW	RS	SW	SW	SW	SW	SW	SW	SW	SW	SW	RU
805		00:13:25	RO	SW	SW	SW	SW	SW	SW	SW	SW	SW	RU	SW	RU	SW	SW	SW	SW	SW	SW	SW	SW	SW	SW	SW	SW	SW	SW	SW	CR	SW	SW	SW	SW	SW	SW	SW	RS	SW	SW	SW	SW	SW	SW	SW	SW	SW	RU
806		00:13:26	RO	BR	SW	SW	SW	SW	SW	SW	SW	SW	RU	SW	RU	SW	SW	SW	SW	SW	SW	SW	SW	SW	SW	SW	SW	BR	SW	SW	CR	SW	SW	SW	SW	SW	SW	SW	BR	SW	SW	SW	SW	BR	SW	SW	SW	SW	RU
807		00:13:27	RO	SW	SW	SW	SW	SW	SW	SW	SW	SW	RU	SW	RU	SW	SW	SW	SW	SW	SW	SW	SW	SW	SW	SW	SW	SW	SW	SW	CR	SW	SW	SW	SW	SW	SW	SW	BR	SW	SW	SW	SW	SW	SW	SW	SW	SW	RU
808		00:13:28	RO	SW	BR	SW	SW	SW	SW	BR	SW	SW	RU	SW	RU	SW	SW	SW	SW	SW	SW	SW	SW	SW	SW	SW	SW	SW	SW	SW	CR	SW	SW	SW	SW	SW	SW	SW	RS	SW	SW	SW	SW	SW	SW	SW	SW	SW	CR
809		00:13:29	RO	SW	SW	BR	SW	SW	SW	SW	SW	SW	CR	SW	RU	SW	SW	SW	SW	SW	SW	SW	SW	SW	SW	SW	SW	SW	SW	SW	CR	SW	SW	SW	SW	SW	SW	SW	RS	SW	SW	SW	SW	SW	SW	SW	SW	SW	CR
810		00:13:30	RO	SW	SW	SW	SW	SW	SW	SW	SW	SW	CR	SW	RU	SW	SW	SW	SW	SW	SW	SW	BR	SW	SW	SW	SW	SW	SW	SW	CR	SW	SW	SW	SW	SW	SW	SW	RS	SW	SW	SW	SW	SW	SW	SW	SW	SW	CR
811		00:13:31	RO	SW	SW	SW	SW	SW	SW	SW	SW	SW	CR	SW	RU	SW	SW	SW	SW	SW	SW	SW	SW	SW	SW	SW	SW	SW	SW	SW	CR	SW	SW	SW	SW	SW	SW	SW	RS	SW	SW	SW	SW	SW	SW	SW	SW	SW	CR
812		00:13:32	RO	SW	SW	SW	SW	SW	SW	SW	SW	SW	CR	SW	RU	SW	SW	SW	SW	SW	SW	SW	SW	SW	SW	SW	SW	SW	SW	SW	CR	SW	SW	SW	SW	SW	SW	SW	BR	SW	SW	SW	BR	SW	SW	SW	SW	SW	CR
813		00:13:33	RO	SW	SW	SW	SW	SW	SW	SW	SW	SW	CR	SW	RU	SW	SW	SW	SW	SW	SW	SW	SW	SW	SW	SW	SW	SW	SW	SW	CR	SW	SW	SW	SW	SW	SW	SW	RS	SW	SW	SW	SW	SW	SW	SW	SW	SW	CR
814		00:13:34	RO	SW	SW	SW	SW	SW	SW	SW	SW	SW	RU	SW	RU	SW	SW	SW	SW	SW	SW	SW	SW	SW	SW	SW	SW	SW	SW	SW	CR	SW	SW	SW	SW	SW	SW	SW	RS	SW	SW	SW	SW	SW	SW	SW	SW	SW	CR
815		00:13:35	RO	SW	SW	SW	SW	BR	SW	SW	SW	SW	RU	SW	RU	SW	SW	SW	SW	SW	SW	SW	SW	SW	SW	SW	SW	SW	SW	BR	CR	SW	SW	SW	SW	SW	SW	SW	RS	SW	SW	SW	SW	SW	SW	SW	SW	SW	CR
816		00:13:36	RO	SW	SW	SW	SW	BR	SW	SW	SW	SW	RU	SW	RU	SW	BR	SW	SW	SW	SW	BR	SW	SW	SW	SW	SW	SW	SW	SW	CR	SW	SW	SW	SW	SW	SW	SW	RS	SW	SW	SW	SW	SW	SW	SW	SW	SW	SW
817		00:13:37	RO	SW	SW	SW	SW	SW	SW	SW	SW	SW	RU	SW	SW	SW	SW	SW	SW	SW	SW	SW	SW	SW	SW	SW	SW	SW	SW	SW	CR	SW	SW	SW	SW	SW	SW	SW	BR	SW	SW	SW	SW	SW	SW	SW	SW	SW	SW
818		00:13:38	RO	SW	SW	SW	SW	SW	BR	SW	SW	SW	RU	SW	SW	BR	SW	SW	SW	BR	SW	SW	SW	SW	SW	SW	SW	SW	SW	SW	CR	SW	SW	SW	SW	SW	SW	SW	SW	SW	SW	SW	SW	SW	SW	SW	SW	SW	SW
819		00:13:39	RO	SW	SW	SW	SW	SW	SW	SW	SW	SW	RU	SW	SW	SW	SW	SW	SW	SW	SW	SW	SW	SW	SW	SW	SW	SW	SW	SW	CR	SW	SW	SW	SW	SW	SW	SW	SW	SW	SW	SW	SW	SW	SW	SW	SW	SW	SW
820		00:13:40	CR	SW	SW	SW	BR	SW	SW	SW	SW	SW	RU	SW	SW	SW	RS	BR	SW	SW	SW	SW	SW	SW	SW	SW	SW	SW	SW	SW	CR	SW	SW	SW	SW	SW	SW	SW	SW	SW	SW	SW	SW	SW	SW	SW	SW	SW	SW
821		00:13:41	CR	SW	SW	SW	BR	SW	SW	SW	SW	SW	RU	SW	SW	SW	RS	SW	SW	SW	SW	SW	SW	SW	SW	SW	SW	BR	SW	SW	CR	SW	SW	SW	SW	SW	SW	SW	SW	SW	SW	SW	SW	SW	SW	BR	SW	SW	SW
822		00:13:42	CR	SW	SW	SW	RS	SW	SW	SW	SW	SW	RU	SW	SW	SW	RS	SW	SW	SW	SW	SW	SW	SW	SW	SW	SW	SW	SW	SW	CR	SW	SW	SW	SW	SW	SW	SW	SW	SW	SW	SW	SW	SW	SW	BR	SW	SW	SW
823		00:13:43	SW	SW	SW	SW	RS	SW	SW	SW	BR	SW	RO	SW	SW	SW	BR	SW	SW	SW	SW	SW	SW	SW	SW	SW	SW	SW	SW	SW	CR	SW	SW	SW	SW	BR	SW	SW	BR	SW	SW	SW	SW	BR	SW	SW	SW	SW	SW
824		00:13:44	SW	SW	SW	SW	RS	SW	SW	SW	SW	SW	RO	SW	SW	SW	SW	SW	SW	SW	SW	SW	SW	SW	SW	SW	SW	SW	SW	SW	CR	SW	SW	SW	SW	BR	SW	SW	SW	SW	SW	SW	SW	SW	SW	SW	SW	SW	SW
825		00:13:45	SW	SW	SW	SW	RS	SW	SW	BR	SW	BR	RO	SW	SW	SW	SW	SW	SW	BR	SW	SW	SW	SW	SW	SW	SW	SW	SW	SW	CR	SW	SW	SW	SW	RS	SW	SW	SW	SW	BR	SW	SW	SW	SW	SW	SW	SW	SW
826		00:13:46	SW	SW	SW	SW	BR	SW	SW	SW	SW	RS	RO	BR	SW	SW	SW	SOC	SW	SW	SW	SW	SW	SW	BR	SW	SW	SW	SW	SW	CR	SW	SW	SW	SW	RS	SW	SW	SW	SW	SW	SW	SW	SW	SW	SW	SW	SW	SW
827		00:13:47	SW	BR	SW	SW	SW	SW	SW	SW	SW	RS	RO	RS	SW	SW	SW	SOC	SW	SW	SW	SW	BR	SW	SW	SW	SW	SW	SW	BR	CR	SW	SW	SW	SW	SW	SW	SW	SW	SW	SW	SW	SW	SW	SW	SW	SW	SW	SW
828		00:13:48	SW	SW	SW	SW	SW	SW	SW	SW	SW	RS	RO	RS	SW	SW	SW	SOC	SW	SW	SW	SW	SW	SW	SW	SW	SW	SW	SW	SW	CR	SW	SW	SW	SW	SW	SW	SW	SW	SW	SW	SW	SW	SW	SW	SW	SW	SW	SW
829		00:13:49	SW	SW	SW	SW	SW	SW	SW	SW	SW	RS	RO	RS	SW	SW	SW	SOC	SW	SW	BR	SW	SW	SW	SW	SW	SW	SW	SW	SW	CR	SW	BR	SW	SW	SW	SW	SW	SW	SW	SW	SW	SW	SW	SW	SW	SW	SW	SW
830		00:13:50	SW	SW	SW	SW	SW	SW	SW	SW	SW	RS	RO	RS	SW	SW	SW	SOC	SW	SW	SW	SW	SW	SW	SW	SW	SW	SW	SW	SW	CR	SW	SW	SW	SW	SW	SW	SW	SW	SW	SW	SW	SW	SW	SW	SW	SW	SW	SW
831		00:13:51	SW	SW	SW	SW	SW	SW	SW	SW	SW	RS	RO	BR	SW	SW	SW	SOC	BR	SW	SW	SW	SW	SW	SW	SW	SW	SW	SW	SW	CR	SW	SW	SW	SW	SW	CR	SW	SW	SW	SW	SW	SW	SW	SW	SW	SW	SW	SW
832		00:13:52	SW	SW	SW	SW	SW	SW	SW	SW	SW	RS	RO	RS	BR	SW	SW	SOC	SW	SW	SW	SW	SW	SW	SW	SW	SW	SW	SW	SW	CR	SW	SW	SW	SW	SW	CR	SW	SW	SW	SW	SW	SW	SW	SW	SW	SW	SW	SW
833		00:13:53	SW	SW	SW	SW	SW	BR	SW	SW	SW	BR	RO	RS	SW	SW	SW	SOC	SW	SW	SW	SW	SW	SW	SW	SW	SW	SW	SW	SW	CR	SW	SW	SW	SW	SW	RU	SW	SW	SW	SW	SW	SW	SW	SW	BR	SW	SW	SW
834		00:13:54	SW	SW	SW	SW	SW	SW	SW	SW	SW	SW	CR	RS	SW	SW	SW	SOC	SW	SW	SW	SW	SW	SW	SW	SW	SW	SW	SW	SW	CR	SW	SW	SW	SW	BR	RU	SW	SW	SW	BR	SW	SW	SW	SW	SW	SW	SW	SW
835		00:13:55	SW	SW	SW	SW	SW	SW	SW	SW	SW	SW	CR	BR	SW	SW	SW	SOC	SW	SW	SW	SW	SW	SW	SW	SW	SW	SW	BR	SW	CR	SW	SW	SW	SW	SW	RU	SW	SW	SW	RS	SW	SW	SW	SW	SW	BR	SW	SW
836		00:13:56	SW	SW	SW	SW	SW	SW	SW	SW	SW	SW	CR	RS	SW	SW	SW	SOC	SW	SW	SW	SW	SW	SW	SW	SW	SW	SW	SW	SW	CR	SW	SW	SW	SW	SW	RU	SW	SW	SW	RS	SW	SW	SW	SW	SW	SW	BR	SW
837		00:13:57	SW	SW	BR	SW	SW	SW	SW	SW	SW	SW	CR	RS	SW	SW	SW	SOC	SW	SW	SW	SW	SW	SW	SW	BR	SW	SW	SW	SW	CR	SW	SW	SW	SW	SW	RU	SW	SW	SW	RS	SW	SW	SW	SW	SW	SW	SW	SW
838		00:13:58	SW	SW	SW	SW	SW	SW	SW	SW	SW	SW	CR	RS	SW	SW	SW	SW	SW	SW	SW	SW	SW	SW	SW	SW	SW	SW	SW	SW	CR	SW	SW	SW	SW	SW	RU	SW	SW	SW	RS	SW	SW	BR	SW	BR	SW	SW	SW
839		00:13:59	SW	SW	SW	BR	SW	SW	SW	SW	SW	SW	CR	RS	SW	SW	SW	SW	SW	SW	SW	SW	SW	SW	SW	SW	BR	SW	SW	SW	CR	SW	SW	SW	SW	SW	RU	SW	SW	SW	RS	SW	SW	SW	SW	SW	SW	SW	SW
840		00:14:00	SW	SW	SW	SW	SW	SW	SW	SW	SW	SW	CR	BR	SW	SW	SW	SW	BR	SW	SW	SW	SW	SW	SW	SW	SW	SW	SW	BR	CR	SW	SW	SW	SW	SW	RU	SW	SW	SW	RS	SW	SW	SW	SW	SW	SW	SW	SW
841		00:14:01	SW	SW	SW	SW	SW	SW	SW	SW	SW	SW	CR	SW	SW	SW	SW	SW	SW	SW	SW	SW	SW	SW	SW	SW	SW	SW	SW	SW	CR	SW	SW	SW	SW	SW	RU	SW	SW	SW	RS	SW	SW	SW	SW	SW	SW	SW	SW
842		00:14:02	BR	SW	SW	SW	SW	SW	SW	SW	SW	SW	CR	SW	SW	SW	SW	SW	SW	SW	SW	SW	SW	SW	SW	SW	SW	SW	SW	SW	CR	SW	SW	SW	SW	SW	RU	SW	SW	SW	RS	SW	SW	SW	SW	SW	SW	SW	SW
843		00:14:03	BR	SW	SW	SW	SW	SW	SW	SW	BR	SW	CR	SW	SW	SW	SW	SW	SW	BR	SW	SW	BR	SW	SW	SW	SW	SW	SW	SW	CR	SW	SW	SW	SW	SW	RU	SW	SW	SW	RS	SW	SW	SW	SW	SW	BR	SW	SW
844		00:14:04	SW	SW	SW	SW	SW	SW	SW	SW	SW	SW	CR	SW	SW	SW	SW	SW	SW	SW	SW	SW	SW	SW	SW	SW	SW	SW	SW	SW	CR	SW	SW	SW	SW	SW	RU	SW	SW	BR	BR	SW	SW	SW	SW	SW	SW	SW	SW
845		00:14:05	SW	BR	SW	SW	SW	SW	SW	SW	SW	SW	SW	SW	SW	SW	SW	SW	SW	SW	SW	SW	SW	SW	SW	SW	SW	SW	SW	SW	SW	SW	SW	SW	SW	SW	RU	SW	SW	BR	SW	SW	SW	SW	SW	SW	SW	SW	SW
846		00:14:06	SW	SW	SW	SW	SW	SW	SW	SW	SW	SW	SW	SW	SW	SW	SW	SW	SW	SW	SW	SW	SW	SW	SW	SW	SW	BR	SW	SW	SW	SW	SW	SW	SW	SW	RU	SW	SW	SW	SW	SW	SW	SW	SW	SW	SW	SW	SW
847		00:14:07	SW	SW	SW	SW	SW	SW	SW	BR	SW	SW	SW	SW	SW	SW	SW	SW	SW	SW	SW	SW	SW	SW	SW	SW	SW	SW	SW	SW	SW	SW	SW	SW	SW	BR	RU	SW	SW	SW	SW	SW	SW	SW	SW	SW	SW	SW	CR
848		00:14:08	SW	SW	SW	SW	SW	SW	SW	SW	SW	SW	SW	SW	SW	SW	SW	SW	SW	SW	SW	SW	SW	SW	SW	SW	SW	SW	SW	SW	SW	SW	SW	SW	SW	SW	RU	SW	SW	SW	SW	BR	SW	SW	SW	SW	SW	SW	CR
849		00:14:09	SW	SW	SW	SW	SW	SW	BR	SW	SW	SW	SW	SW	SW	SW	SW	SW	BR	SW	SW	BR	SW	SW	SW	SW	SW	SW	SW	SW	SW	SW	SW	SW	SW	SW	RU	SW	SW	SW	SW	RS	SW	BR	SW	SW	SW	SW	CR
850		00:14:10	DI	SW	SW	SW	SW	SW	SW	SW	SW	SW	SW	SW	SW	SW	SW	SW	RS	SW	SW	SW	SW	SW	SW	SW	SW	SW	SW	SW	SW	SW	SW	SW	SW	SW	RU	SW	SW	SW	SW	RS	SW	SW	SW	SW	SW	SW	CR
851		00:14:11	DI	SW	SW	SW	SW	SW	SW	SW	SW	SW	SW	SW	SW	SW	SW	SW	RS	SW	SW	SW	SW	SW	SW	SW	SW	SW	SW	BR	SW	SW	SW	SW	SW	SW	CR	SW	SW	SW	SW	RS	SW	SW	SW	SW	SW	SW	CR
852		00:14:12	DI	SW	SW	SW	SW	SW	SW	SW	SW	SW	SW	SW	SW	SW	SW	SW	RS	SW	SW	SW	SW	SW	SW	SW	SW	SW	SW	SW	SW	SW	SW	SW	SW	SW	CR	SW	SW	SW	SW	BR	BR	SW	SW	SW	SW	SW	CR
853		00:14:13	DI	SW	SW	SW	SW	SW	SW	SW	SW	SW	SW	SW	SW	SW	SW	BR	RS	SW	SW	SW	SW	SW	SW	SW	SW	SW	SW	SW	SW	SW	SW	SW	SW	SW	SW	SW	SW	SW	SW	RS	BR	SW	SW	SW	SW	SW	CR
854		00:14:14	DI	SW	SW	SW	SW	SW	SW	SW	SW	SW	SW	SW	SW	SW	SW	SW	RS	SW	SW	SW	SW	SW	SW	SW	SW	SW	BR	SW	SW	SW	SW	SW	SW	SW	SW	SW	SW	BR	SW	RS	RS	SW	SW	SW	SW	SW	CR
855		00:14:15	CR	SW	SW	SW	SW	SW	SW	SW	SW	SW	SW	SW	BR	SW	SW	SW	RS	SW	SW	SW	SW	SW	SW	SW	SW	SW	SW	SW	SW	SW	SW	CR	SW	SW	SW	SW	SW	BR	SW	RS	RS	SW	SW	SW	SW	SW	CR
856		00:14:16	CR	SW	SW	SW	SW	SW	SW	SW	BR	SW	SW	SW	SW	SW	SW	SW	BR	SW	SW	SW	SW	SW	SW	SW	SW	SW	SW	SW	SW	SW	SW	CR	SW	SW	SW	SW	SW	SW	SW	BR	BR	SW	SW	SW	SW	SW	SW
857		00:14:17	RO	SW	SW	SW	SW	SW	SW	SW	SW	SW	SW	SW	SW	SW	SW	SW	SW	SW	SW	SW	SW	SW	SW	SW	SW	SW	SW	SW	SW	BR	SW	CR	SW	SW	SW	SW	SW	SW	SW	RS	SW	SW	SW	SW	SW	SW	SW
858		00:14:18	RO	SW	SW	SW	SW	SW	SW	SW	SW	SW	SW	SW	SW	BR	SW	SW	SW	SW	SW	SW	SW	SW	SW	SW	SW	SW	SW	SW	SW	SW	SW	CR	SW	SW	SW	SW	SW	SW	SW	RS	SW	SW	SW	SW	SW	BR	SW
859		00:14:19	RO	BR	BR	SW	SW	SW	SW	SW	SW	SW	SW	SW	SW	SW	SW	SW	SW	SW	SW	SW	SW	SW	SW	SW	SW	SW	DI	SW	SW	SW	SW	SW	SW	SW	SW	SW	SW	SW	SW	RS	SW	SW	SW	SW	SW	SW	SW
860		00:14:20	RO	SW	SW	SW	SW	SW	SW	SW	SW	SW	SW	SW	SW	SW	SW	SW	SW	SW	SW	SW	BR	SW	SW	SW	SW	SW	DI	SW	SW	SW	SW	SW	SW	SW	SW	SW	SW	SW	SW	RS	SW	SW	SW	SW	SW	SW	SW
861		00:14:21	RO	SW	SW	SW	SW	SW	SW	BR	SW	SW	SW	SW	SW	SW	SW	SW	SW	SW	SW	SW	SW	SW	SW	SW	SW	BR	DI	SW	BR	SW	SW	CR	SW	SW	BR	SW	SW	BR	SW	BR	SW	SW	SW	SW	SW	SW	SW
862		00:14:22	RO	SW	SW	SW	SW	SW	SW	SW	SW	SW	SW	SW	SW	SW	SW	SW	SW	SW	SW	SW	SW	SW	BR	SW	SW	SW	SW	SW	SW	BR	SW	CR	SW	SW	BR	SW	SW	BR	SW	SW	SW	SW	SW	SW	SW	SW	SW
863		00:14:23	RO	SW	SW	SW	SW	SW	SW	SW	SW	SW	SW	SW	SW	SW	SW	SW	SW	SW	SW	SW	SW	SW	SW	SW	SW	SW	SW	SW	SW	SW	SW	CR	BR	SW	SW	BR	SW	SW	SW	SW	SW	SW	SW	SW	SW	SW	SW
864		00:14:24	RO	SW	SW	SW	SW	SW	SW	SW	SW	SW	SW	SW	SW	SW	SW	SW	SW	SW	SW	SW	SW	SW	SW	SW	SW	SW	SW	SW	SW	SW	SW	CR	BR	SW	SW	SW	SW	SW	SW	SW	SW	SW	SW	SW	SW	SW	SW
865		00:14:25	RO	SW	SW	SW	SW	SW	SW	SW	SW	SW	SW	SW	SW	SW	SW	SW	SW	SW	SW	SW	SW	SW	SW	SW	SW	SW	SW	SW	SW	SW	SW	CR	SW	SW	SW	SW	SW	SW	SW	SW	SW	SW	SW	SW	SW	SW	SW
866		00:14:26	RO	SW	SW	SW	SW	SW	SW	SW	SW	SW	SW	SW	SW	SW	SW	SW	SW	SW	SW	SW	SW	SW	SW	SW	BR	SW	SW	SW	SW	SW	SW	CR	SW	SW	BR	SW	SW	SW	SW	SW	SW	BR	SW	SW	SW	SW	SW
867		00:14:27	RO	SW	SW	CR	BR	SW	SW	SW	SW	SW	SW	SW	SW	SW	SW	SW	SW	SW	SW	SW	SW	SW	SW	BR	SW	SW	SW	BR	SW	BR	SW	SW	SW	SW	SW	BR	SW	SW	SW	SW	SW	SW	SW	SW	SW	SW	SW
868		00:14:28	RO	SW	SW	CR	RS	SW	SW	SW	SW	SW	SW	SW	SW	SW	SW	SW	SW	SW	SW	SW	SW	SW	SW	SW	SW	SW	SW	SW	SW	SW	SW	SW	SW	SW	SW	BR	SW	SW	SW	SW	SW	SW	SW	SW	SW	SW	SW
869		00:14:29	RO	SW	SW	CR	RS	SW	SW	SW	SW	SW	SW	SW	SW	SW	SW	SW	SW	SW	SW	SW	SW	SW	SW	SW	SW	SW	SW	SW	SW	SW	SW	SW	BR	SW	SW	SW	SW	SW	SW	SW	SW	SW	SW	SW	SW	SW	SW
870		00:14:30	RO	SW	SW	CR	RS	SW	SW	SW	BR	SW	SW	SW	SW	SW	SW	SW	SW	BR	SW	SW	SW	SW	SW	SW	SW	SW	SW	SW	SW	SW	SW	SW	RS	SW	SW	SW	SW	SW	SW	SW	SW	SW	SW	SW	SW	SW	SW
871		00:14:31	RO	SW	SW	CR	RS	SW	SW	BR	SW	SW	SW	SW	SW	SW	SW	SW	SW	SW	SW	SW	SW	SW	SW	SW	SW	SW	SW	SW	SW	SW	SW	SW	RS	SW	SW	SW	SW	SW	SW	SW	SW	SW	SW	SW	SW	SW	BR
872		00:14:32	RO	SW	SW	CR	RS	SW	SW	SW	SW	SW	SW	SW	SW	SW	SW	SW	SW	SW	SW	SW	SW	SW	SW	SW	SW	SW	SW	SW	SW	SW	SW	SW	RS	FE	BR	SW	SW	SW	SW	SW	SW	SW	SW	SW	SW	SW	RS
873		00:14:33	RO	SW	SW	CR	RS	SW	SW	SW	SW	SW	SW	SW	SW	SW	SW	SW	SW	SW	SW	SW	SW	SW	SW	SW	SW	SW	SW	SW	SW	SW	SW	SW	RS	FE	SW	SW	SW	BR	SW	SW	SW	SW	SW	SW	SW	SW	RS
874		00:14:34	RO	SW	SW	CR	RS	SW	SW	SW	SW	SW	SW	SW	SW	SW	SW	SW	SW	SW	SW	SW	SW	SW	SW	SW	SW	SW	SW	SW	SW	SW	SW	SW	RS	FE	SW	SW	SW	SW	SW	SW	SW	SW	SW	SW	SW	SW	RS
875		00:14:35	RO	SW	SW	CR	RS	SW	SW	SW	SW	SW	SW	SW	SW	SW	SW	SW	SW	SW	SW	SW	SW	SW	SW	SW	SW	SW	SW	SW	SW	SW	SW	SW	BR	FE	SW	BR	SW	SW	SW	SW	SW	SW	SW	SW	SW	SW	RS
876		00:14:36	RO	SW	SW	CR	BR	SW	BR	SW	SW	SW	BR	SW	SW	SW	SW	SW	SW	SW	SW	SW	SW	SW	SW	SW	SW	SW	SW	SW	SW	SW	SW	SW	RS	FE	SW	SW	SW	SW	SW	SW	SW	SW	SW	SW	SW	SW	RS
877		00:14:37	RO	SW	SW	CR	SW	BR	SW	SW	SW	SW	RS	SW	SW	SW	SW	SW	SW	SW	SW	SW	SW	SW	SW	SW	BR	SW	SW	SW	SW	SW	SW	SW	RS	FE	SW	SW	SW	SW	SW	SW	SW	SW	SW	SW	SW	SW	BR
878		00:14:38	RO	SW	SW	CR	SW	SW	SW	SW	SW	SW	RS	SW	SW	SW	SW	SW	SW	SW	SW	SW	SW	SW	SW	SW	SW	SW	SW	SW	SW	SW	SW	SW	RS	SW	SW	SW	SW	SW	SW	SW	SW	SW	SW	SW	SW	SW	RS
879		00:14:39	RO	SW	SW	CR	SW	SW	SW	SW	SW	SW	RS	SW	SW	SW	SW	SW	SW	SW	SW	SW	BR	SW	SW	SW	SW	BR	BR	SW	SW	SW	SW	SW	RS	SW	SW	SW	SW	SW	SW	SW	SW	SW	SW	SW	SW	SW	RS
880		00:14:40	RO	SW	SW	CR	SW	SW	SW	SW	SW	SW	RS	SW	SW	SW	SW	SW	SW	SW	SW	SW	SW	SW	SW	SW	SW	SW	SW	BR	SW	SW	SW	SW	BR	SW	BR	BR	SW	SW	SW	SW	SW	BR	BR	SW	BR	SW	RS
881		00:14:41	RO	SW	SW	CR	SW	SW	SW	SW	SW	BR	BR	SW	SW	SW	SW	SW	SW	SW	SW	SW	SW	SW	SW	SW	SW	SW	SW	SW	SW	SW	SW	SW	SW	SW	SW	SW	SW	SW	SW	SW	SW	SW	SW	SW	SW	SW	RS
882		00:14:42	RO	SW	SW	CR	SW	SW	SW	SW	SW	SW	RS	SW	BR	SW	SW	SW	SW	SW	SW	SW	SW	SW	SW	SW	SW	SW	SW	SW	SW	SW	SW	SW	SW	SW	SW	SW	SW	SW	SW	SW	SW	SW	SW	SW	SW	BR	RS
883		00:14:43	RO	SW	SW	CR	SW	SW	SW	SW	SW	SW	RS	SW	SW	SW	SW	SW	SW	SW	SW	SW	SW	SW	SW	SW	SW	SW	SW	SW	SW	SW	SW	SW	SW	SW	SW	SW	SW	SW	SW	SW	SW	SW	SW	SW	SW	SW	BR
884		00:14:44	RO	SW	SW	SW	SW	SW	SW	SW	SW	SW	RS	SW	SW	SW	SW	SW	SW	SW	SW	BR	SW	SW	SW	SW	SW	SW	SW	SW	SW	SW	SW	SW	SW	SW	SW	SW	SW	SW	SW	SW	SW	SW	SW	SW	SW	SW	SW
885		00:14:45	RO	SW	SW	SW	SW	SW	SW	BR	SW	SW	RS	SW	SW	SW	SW	SW	SW	SW	SW	SW	SW	SW	SW	SW	SW	SW	SW	SW	SW	SW	SW	SW	SW	SW	SW	SW	SW	SW	SW	BR	SW	SW	SW	SW	SW	SW	SW
886		00:14:46	RO	SW	SW	SW	SW	SW	SW	SW	SW	SW	BR	SW	SW	SW	SW	SW	SW	SW	SW	SW	SW	SW	SW	SW	SW	SW	SW	SW	SW	SW	SW	SW	SW	SW	SW	SW	SW	SW	SW	RS	SW	SW	SW	SW	SW	SW	SW
887		00:14:47	RO	SW	BR	SW	SW	SW	SW	SW	SW	SW	RS	SW	SW	SW	SW	SW	SW	SW	SW	SW	SW	SW	SW	SW	SW	SW	SW	SW	SW	SW	SW	SW	SW	SW	BR	SW	SW	SW	SW	RS	BR	SW	BR	SW	BR	SW	SW
888		00:14:48	RO	BR	SW	SW	SW	SW	SW	SW	SW	SW	RS	SW	SW	SW	SW	SW	SW	SW	SW	SW	SW	SW	SW	SW	SW	SW	SW	SW	SW	SW	SW	SW	SW	SW	SW	SW	BR	SW	SW	BR	SW	SW	SW	SW	SW	SW	SW
889		00:14:49	RO	SW	SW	SW	SW	SW	SW	SW	SW	SW	RS	SW	SW	SW	SW	SW	SW	SW	SW	SW	SW	SW	SW	SW	SW	SW	SW	SW	SW	SW	SW	SW	SW	SW	SW	SW	RS	SW	SW	SW	SW	SW	SW	SW	SW	SW	SW
890		00:14:50	CR	SW	SW	SW	SW	SW	SW	SW	SW	SW	RS	SW	SW	SW	SW	SW	SW	SW	SW	SW	SW	SW	SW	SW	SW	SW	SW	SW	SW	SW	SW	SW	SW	SW	SW	SW	RS	SW	SW	SW	SW	SW	SW	SW	SW	SW	SW
891		00:14:51	CR	SW	SW	SW	SW	SW	SW	SW	SW	SW	RS	SW	SW	SW	SW	SW	SW	SW	SW	SW	BR	SW	SW	SW	SW	SW	SW	BR	BR	SW	SW	SW	SW	SW	SW	SW	RS	SW	SW	SW	BR	SW	SW	SW	SW	SW	SW
892		00:14:52	SW	SW	SW	SW	SW	SW	SW	SW	BR	SW	BR	SW	SW	SW	SW	SW	SW	SW	SW	SW	SW	SW	SW	SW	SW	SW	SW	SW	SW	SW	SW	SW	SW	SW	BR	SW	BR	SW	SW	SW	SW	SW	SW	SW	SW	SW	SW
893		00:14:53	SW	SW	SW	CR	SW	SW	SW	SW	SW	SW	SW	SW	DI	SW	SW	SW	SW	BR	SW	SW	SW	SW	SW	SW	SW	SW	SW	SW	SW	SW	SW	SW	SW	SW	SW	SW	BR	SW	SW	SW	SW	SW	SW	SW	SW	SW	SW
894		00:14:54	SW	SW	SW	CR	SW	SW	SW	SW	SW	SW	SW	SW	DI	SW	SW	SW	SW	SW	BR	SW	SW	SW	SW	SW	SW	SW	SW	SW	SW	SW	SW	SW	SW	SW	SW	SW	RS	SW	SW	SW	SW	SW	BR	SW	SW	SW	SW
895		00:14:55	SW	SW	SW	CR	SW	SW	SW	SW	SW	SW	SW	SW	DI	SW	BR	SW	SW	SW	SW	SW	SW	SW	SW	SW	SW	SW	SW	SW	SW	SW	SW	SW	SW	SW	SW	SW	RS	SW	SW	SW	SW	BR	SW	SW	SW	SW	SW
896		00:14:56	SW	SW	SW	CR	SW	SW	SW	SW	SW	SW	SW	SW	DI	SW	RS	SW	SW	SW	SW	SW	SW	SW	SW	SW	SW	SW	SW	SW	SW	SW	SW	SW	SW	SW	SW	SW	RS	SW	SW	SW	SW	SW	SW	SW	SW	SW	SW
897		00:14:57	SW	SW	SW	RO	SW	SW	SW	SW	SW	SW	SW	SW	DI	SW	RS	BR	SW	SW	SW	SW	SW	SW	SW	SW	SW	SW	SW	SW	SW	SW	SW	SW	SW	SW	SW	SW	RS	SW	SW	SW	SW	SW	SW	SW	SW	SW	SW
898		00:14:58	SW	SW	SW	RO	SW	SW	SW	SW	RS	SW	SW	SW	DI	SW	RS	SW	SW	SW	SW	SW	SW	SW	SW	SW	SW	SW	SW	SW	SW	SW	SW	SW	SW	SW	SW	SW	RS	SW	SW	SW	SW	SW	SW	SW	SW	SW	SW
899		00:14:59	SW	SW	SW	RO	SW	SW	SW	SW	RS	SW	SW	SW	DI	SW	BR	SW	SW	SW	SW	SW	SW	SW	SW	SW	SW	SW	SW	SW	SW	SW	SW	SW	SW	SW	SW	SW	BR	SW	SW	SW	SW	SW	SW	SW	SW	SW	SW
900	15-30min	00:15:00	SW	SW	SW	RO	SW	SW	SW	SW	RS	SW	SW	SW	DI	SW	RS	SW	SW	SW	SW	SW	SW	SW	SW	SW	SW	SW	SW	SW	SW	SW	SW	SW	SW	SW	SW	SW	BR	SW	SW	SW	SW	SW	SW	SW	SW	SW	SW
901		00:15:01	SW	SW	SW	RO	SW	SW	SW	SW	RS	SW	SW	SW	DI	SW	RS	SW	SW	SW	SW	SW	SW	SW	SW	SW	SW	SW	SW	SW	SW	SW	SW	SW	SW	BR	SW	SW	RS	SW	SW	SW	SW	SW	BR	SW	SW	SW	SW
902		00:15:02	SW	SW	SW	RO	SW	SW	SW	SW	RS	BR	SW	SW	RO	SW	RS	SW	SW	SW	SW	SW	SW	SW	SW	SW	SW	SW	SW	SW	SW	SW	SW	SW	SW	BR	SW	SW	RS	SW	SW	SW	SW	SW	SW	SW	SW	SW	SW
903		00:15:03	SW	SW	SW	RO	SW	SW	SW	SW	RS	SW	SW	SW	RO	SW	RS	SW	SW	SW	SW	SW	SW	SW	SW	SW	SW	SW	SW	SW	SW	SW	SW	SW	SW	SW	SW	SW	RS	SW	SW	SW	SW	SW	SW	SW	SW	SW	SW
904		00:15:04	SW	SW	SW	RO	SW	SW	SW	SW	SW	SW	SW	SW	RO	SW	BR	SW	SW	SW	SW	SW	SW	SW	SW	BR	SW	BR	SW	SW	SW	SW	SW	SW	SW	SW	SW	SW	RS	SW	SW	SW	SW	SW	SW	SW	SW	SW	SW
905		00:15:05	BR	SW	SW	RO	SW	SW	SW	SW	BR	SW	SW	SW	RO	SW	SW	SW	SW	SW	SW	SW	BR	SW	SW	SW	SW	SW	SW	SW	SW	SW	SW	SW	SW	SW	SW	SW	RS	SW	SW	SW	SW	SW	SW	SW	SW	SW	SW
906		00:15:06	BR	SW	SW	RO	SW	SW	SW	SW	SW	SW	SW	SW	RO	SW	SW	SW	SW	SW	SW	SW	SW	SW	SW	SW	SW	SW	SW	SW	SW	SW	BR	SW	SW	SW	SW	SW	RS	SW	SW	SW	SW	SW	SW	BR	SW	SW	SW
907		00:15:07	RS	SW	SW	RO	SW	SW	SW	SW	SW	SW	SW	SW	RO	SW	SW	SW	SW	SW	SW	SW	SW	SW	SW	SW	SW	SW	SW	SW	SW	SW	SW	SW	SW	SW	SW	SW	BR	SW	BR	SW	SW	SW	BR	BR	SW	SW	SW
908		00:15:08	RS	SW	SW	SW	SW	SW	SW	BR	SW	SW	SW	SW	RO	SW	SW	SW	SW	SW	SW	SW	SW	SW	SW	SW	SW	SW	SW	SW	SW	SW	SW	SW	SW	SW	SW	SW	RS	SW	SW	SW	SW	SW	SW	SW	SW	SW	SW
909		00:15:09	RS	SW	SW	SW	SW	SW	SW	SW	SW	SW	SW	SW	RO	SW	SW	SW	SW	SW	SW	SW	SW	SW	SW	SW	SW	SW	SW	SW	SW	SW	SW	SW	SW	SW	SW	SW	RS	SW	SW	SW	SW	SW	SW	SW	SW	SW	SW
910		00:15:10	BR	SW	SW	SW	SW	BR	SW	SW	SW	SW	SW	SW	RO	SW	SW	SW	SW	SW	SW	SW	SW	SW	SW	SW	SW	SW	SW	SW	SW	BR	SW	SW	SW	SW	SW	SW	RS	SW	SW	SW	SW	BR	SW	SW	SW	SW	SW
911		00:15:11	BR	SW	SW	SW	SW	BR	SW	SW	SW	SW	SW	SW	RO	SW	SW	SW	SW	SW	SW	SW	SW	SW	SW	SW	SW	SW	SW	SW	SW	SW	SW	SW	SW	SW	SW	SW	RS	SW	SW	SW	SW	SW	SW	SW	SW	SW	SW
912		00:15:12	SW	BR	SW	SW	SW	SW	SW	SW	SW	SW	SW	SW	RO	SW	SW	SW	SW	BR	SW	SW	SW	SW	SW	SW	SW	SW	SW	SW	SW	SW	SW	SW	SW	SW	SW	SW	BR	SW	SW	SW	SW	SW	SW	SW	SW	SW	SW
913		00:15:13	SW	SW	SW	SW	SW	SW	SW	SW	SW	SW	SW	SW	RO	SW	SW	SW	SW	SW	SW	SW	SW	SW	SW	SW	SW	SW	SW	BR	SW	SW	SW	SW	SW	SW	SW	SW	BR	SW	SW	SW	SW	SW	SW	BR	SW	SW	SW
914		00:15:14	SW	SW	BR	SW	SW	SW	SW	SW	SW	BR	SW	SW	RO	SW	SW	SW	SW	SW	SW	BR	SW	SW	SW	SW	SW	SW	SW	SW	SW	BR	SW	SW	SW	SW	SW	SW	RS	SW	SW	SW	SW	SW	SW	BR	SW	SW	SW
915		00:15:15	SW	SW	SW	SW	SW	SW	SW	SW	SW	SW	SW	SW	RO	SW	SW	SW	SW	SW	SW	SW	SW	SW	SW	SW	SW	SW	BR	SW	SW	SW	SW	SW	SW	SW	SW	SW	RS	SW	SW	SW	SW	SW	SW	SW	SW	SW	SW
916		00:15:16	SW	SW	SW	SW	SW	SW	SW	SW	SW	SW	SW	SW	RO	SW	SW	SW	SW	SW	SW	SW	SW	SW	SW	SW	SW	SW	SW	SW	SW	SW	SW	SW	SW	SW	SW	SW	RS	SW	SW	BR	SW	SW	SW	SW	SW	SW	SW
917		00:15:17	SW	SW	SW	SW	SW	SW	SW	SW	SW	SW	SW	SW	RO	RU	SW	SW	SW	SW	SW	SW	SW	SW	SW	SW	SW	SW	SW	SW	SW	SW	SW	SW	SW	SW	SW	SW	RS	SW	BR	RS	SW	SW	SW	SW	SW	SW	SW
918		00:15:18	SW	SW	SW	SW	SW	SW	SW	SW	SW	SW	SW	SW	RO	RU	SW	SW	SW	SW	SW	SW	SW	SW	SW	SW	SW	SW	SW	SW	SW	SW	SW	SW	SW	SW	SW	SW	RS	SW	RS	RS	SW	SW	SW	SW	SW	SW	SW
919		00:15:19	SW	SW	SW	SW	SW	SW	BR	SW	SW	SW	SW	SW	RO	RU	SW	SW	SW	SW	SW	SW	SW	SW	BR	SW	SW	BR	SW	SW	SW	SW	SW	SW	SW	SW	SW	SW	BR	SW	RS	RS	SW	SW	SW	SW	SW	SW	SW
920		00:15:20	SW	SW	SW	BR	SW	SW	BR	SW	SW	SW	SW	BR	RO	RU	SW	SW	SW	SW	SW	SW	SW	SW	SW	SW	SW	SW	SW	SW	SW	SW	SW	SW	SW	SW	SW	SW	SW	SW	RS	BR	SW	SW	SW	SW	SW	SW	SW
921		00:15:21	SW	SW	SW	SW	SW	SW	SW	SW	SW	SW	SW	RS	RO	RU	SW	SW	SW	SW	SW	SW	BR	SW	SW	SW	SW	SW	SW	SW	SW	SW	SW	SW	SW	SW	SW	SW	SW	SW	RS	SW	SW	SW	SW	SW	SW	SW	SW
922		00:15:22	CR	SW	SW	SW	SW	SW	SW	SW	SW	SW	SW	RS	RO	RU	SW	SW	SW	SW	SW	SW	SW	SW	SW	SW	SW	SW	SW	SW	BR	SW	SW	SW	SW	BR	SW	SW	SW	SW	RS	SW	SW	SW	SW	SW	SW	SW	SW
923		00:15:23	CR	SW	SW	SW	SW	SW	SW	SW	SW	SW	SW	RS	RO	SW	SW	SW	SW	SW	RO	SW	SW	SW	SW	SW	SW	SW	SW	SW	SW	SW	SW	SW	SW	BR	SW	SW	SW	SW	RS	SW	SW	SW	SW	SW	SW	BR	SW
924		00:15:24	CR	SW	SW	SW	SW	SW	SW	SW	BR	SW	SW	RS	RO	SW	SW	SW	SW	DI	RO	SW	SW	SW	SW	SW	SW	SW	SW	SW	SW	SW	SW	SW	SW	SW	SW	SW	SW	SW	RS	SW	BR	SW	SW	SW	SW	SW	SW
925		00:15:25	DI	SW	SW	SW	SW	SW	SW	SW	SW	SW	SW	RS	RO	SW	SW	SW	SW	DI	RO	SW	SW	SW	SW	SW	SW	SW	SW	SW	SW	SW	SW	SW	SW	SW	SW	SW	BR	SW	RS	BR	SW	SW	SW	SW	SW	SW	SW
926		00:15:26	DI	SW	SW	SW	SW	SW	SW	SW	SW	SW	SW	BR	RO	SW	SW	SW	SW	DI	RO	SW	SW	SW	SW	SW	SW	SW	SW	SW	SW	SW	SW	SW	SW	SW	SW	SW	RS	SW	BR	SW	SW	SW	SW	SW	SW	SW	SW
927		00:15:27	DI	SW	SW	SW	SW	SW	SW	SW	SW	SW	SW	RS	RO	SW	SW	SW	SW	NV	RO	SW	SW	SW	SW	SW	SW	SW	SW	SW	SW	SW	SW	SW	SW	SW	SW	SW	RS	SW	SW	SW	SW	BR	SW	SW	SW	SW	SW
928		00:15:28	DI	SW	SW	SW	SW	SW	SW	SW	SW	BR	SW	RS	RO	SW	SW	SW	SW	NV	CR	SW	SW	SW	SW	SW	SW	SW	SW	SW	SW	SW	SW	SW	SW	SW	SW	SW	RS	SW	SW	SW	SW	SW	SW	SW	SW	SW	SW
929		00:15:29	DI	SW	SW	SW	SW	SW	SW	SW	SW	SW	SW	RS	RO	SW	SW	SW	SW	RO	CR	SW	SW	SW	SW	SW	SW	SW	SW	SW	SW	SW	SW	SW	SW	SW	SW	SW	RS	SW	SW	SW	BR	SW	SW	SW	SW	SW	SW
930		00:15:30	RO	SW	SW	SW	SW	SW	SW	SW	SW	SW	SW	RS	RO	SW	SW	SW	SW	RO	CR	SW	SW	SW	SW	SW	SW	SW	SW	BR	SW	SW	SW	SW	SW	SW	SW	SW	RS	SW	SW	SW	SW	SW	SW	SW	SW	SW	SW
931		00:15:31	RO	SW	SW	SW	SW	SW	SW	SW	SW	SW	SW	BR	RO	SW	SW	SW	SW	RO	CR	SW	SW	SW	SW	BR	SW	SW	SW	SW	SW	SW	SW	SW	SW	SW	SW	SW	BR	SW	SW	SW	SW	SW	SW	SW	SW	SW	SW
932		00:15:32	RO	BR	SW	SW	BR	SW	SW	SW	SW	SW	SW	RS	RO	SW	SW	SW	SW	RO	CR	SW	SW	SW	SW	SW	SW	SW	SW	SW	SW	SW	SW	SW	SW	SW	SW	SW	RS	SW	SW	SW	SW	SW	SW	SW	SW	SW	SW
933		00:15:33	RO	SW	SW	SW	BR	SW	BR	SW	SW	SW	SW	RS	RO	SW	SW	SW	SW	RO	CR	SW	SW	SW	SW	SW	SW	SW	SW	SW	SW	SW	SW	SW	SW	BR	SW	SW	RS	SW	SW	SW	SW	SW	SW	SW	SW	SW	SW
934		00:15:34	RO	SW	SW	SW	RS	SW	SW	SW	SW	SW	BR	RS	RO	SW	SW	SW	SW	RO	CR	SW	SW	SW	SW	SW	SW	SW	SW	SW	SW	SW	SW	SW	SW	BR	SW	SW	RS	SW	SW	SW	SW	SW	SW	SW	SW	SW	SW
935		00:15:35	RO	SW	SW	SW	RS	SW	SW	SW	SW	SW	RS	RS	RO	SW	SW	SW	SW	SW	SW	SW	SW	SW	SW	SW	SW	SW	SW	SW	SW	SW	SW	SW	SW	SW	SW	SW	BR	SW	SW	SW	SW	SW	SW	SW	SW	SW	SW
936		00:15:36	RO	SW	SW	SW	RS	SW	SW	SW	SW	SW	RS	RS	RO	SW	SW	SW	SW	SW	SW	SW	SW	SW	SW	SW	SW	SW	SW	SW	SW	SW	SW	SW	SW	SW	SW	SW	SW	SW	SW	SW	SW	SW	SW	SW	SW	SW	SW
937		00:15:37	RO	SW	SW	SW	RS	SW	SW	SW	BR	SW	RS	RS	RO	SW	SW	SW	SW	SW	SW	SW	SW	SW	SW	SW	SW	BR	SW	SW	SW	SW	SW	SW	SW	SW	SW	SW	SW	BR	SW	SW	SW	SW	SW	SW	SW	SW	SW
938		00:15:38	RO	SW	SW	SW	RS	BR	SW	SW	SW	SW	RS	BR	RO	SW	SW	SW	SW	SW	SW	SW	SW	SW	SW	SW	SW	SW	SW	SW	SW	SW	SW	SW	SW	SW	SW	SW	SW	SW	SW	SW	SW	SW	SW	SW	SW	SW	SW
939		00:15:39	RO	SW	SW	SW	BR	BR	SW	SW	SW	SW	BR	RS	RO	SW	SW	SW	RS	SW	SW	SW	BR	SW	SW	SW	SW	SW	SW	SW	SW	SW	SW	SW	SW	SW	SW	SW	SW	SW	SW	SW	SW	SW	SW	SW	SW	SW	SW
940		00:15:40	RO	BR	SW	SW	SW	SW	SW	SW	SW	SW	SW	RS	RO	SOC	SW	SW	BR	BR	BR	SW	SW	SW	SW	SW	SW	SW	SW	SW	SW	SW	SW	SW	SW	SW	SW	SW	SW	SW	SW	SW	SW	BR	SW	SW	SW	SW	SW
941		00:15:41	RO	SW	SW	SW	SW	SW	SW	SW	SW	SW	SW	RS	RO	SOC	SW	SW	RS	RS	SW	BR	SW	SW	BR	SW	SW	SW	SW	SW	SW	SW	BR	SW	SW	SW	SW	SW	SW	SW	SW	SW	SW	SW	BR	SW	SW	SW	SW
942		00:15:42	SW	SW	SW	SW	SW	SW	SW	SW	SW	SW	SW	BR	RO	SOC	SW	SW	RS	RS	SW	SW	SW	SW	SW	SW	SW	SW	SW	SW	SW	SW	SW	SW	SW	BR	SW	SW	SW	SW	SW	SW	SW	SW	SW	SW	SW	SW	SW
943		00:15:43	SW	SW	BR	SW	SW	SW	SW	SW	SW	SW	SW	SW	RO	SOC	SW	SW	RS	RS	SW	SW	SW	SW	SW	SW	SW	SW	SW	SW	SW	SW	SW	SW	SW	BR	SW	SW	SW	SW	SW	SW	SW	SW	SW	SW	SW	SW	SW
944		00:15:44	SW	SW	SW	SW	SW	SW	SW	SW	SW	BR	SW	SW	RO	SOC	BR	SW	RS	RS	SW	SW	SW	SW	SW	SW	BR	SW	SW	SW	SW	SW	SW	SW	SW	SW	SW	SW	SW	SW	SW	SW	SW	SW	SW	SW	SW	SW	SW
945		00:15:45	SW	SW	SW	SW	SW	SW	SW	SW	SW	SW	SW	SW	RO	SOC	SW	SW	RS	RS	SW	SW	SW	SW	SW	SW	SW	SW	BR	SW	SW	SW	SW	SW	SW	SW	SW	SW	SW	SW	SW	SW	SW	SW	SW	SW	SW	SW	SW
946		00:15:46	SW	SW	SW	SW	SW	SW	SW	SW	SW	SW	SW	SW	RO	SOC	SW	SW	RS	BR	SW	SW	SW	SW	SW	SW	SW	SW	SW	SW	SW	BR	SW	SW	SW	SW	SW	SW	SW	BR	SW	SW	SW	SW	SW	SW	SW	BR	SW
947		00:15:47	SW	SW	SW	SW	SW	SW	SW	SW	SW	SW	SW	SW	RO	SOC	SW	SW	RS	BR	SW	SW	SW	SW	SW	SW	SW	SW	SW	SW	SW	SW	SW	SW	SW	SW	SW	SW	SW	BR	SW	SW	SW	SW	SW	SW	SW	SW	SW
948		00:15:48	SW	SW	SW	SW	SW	SW	SW	SW	SW	SW	SW	SW	RO	SW	SW	SW	RS	RS	SW	SW	SW	SW	SW	SW	SW	SW	SW	SW	SW	SW	SW	SW	SW	SW	SW	SW	SW	SW	SW	SW	SW	SW	BR	SW	SW	SW	SW
949		00:15:49	SW	SW	SW	SW	SW	SW	SW	SW	SW	SW	SW	SW	RO	SW	SW	SW	BR	RS	SW	SW	SW	SW	SW	SW	SW	SW	SW	SW	SW	SW	SW	SW	SW	SW	BR	SW	SW	SW	SW	SW	SW	SW	SW	SW	SW	SW	SW
950		00:15:50	SW	SW	SW	SW	SW	SW	SW	SW	SW	SW	SW	SW	RO	SW	SW	SW	RS	RS	SW	SW	SW	BR	SW	SW	SW	SW	SW	BR	SW	SW	SW	SW	SW	SW	SW	SW	SW	SW	SW	SW	SW	SW	SW	SW	SW	SW	SW
951		00:15:51	SW	SW	SW	SW	SW	SW	SW	SW	SW	SW	SW	SW	RO	SW	SW	SW	RS	RS	SW	SW	BR	SW	SW	SW	SW	SW	SW	SW	SW	BR	SW	SW	SW	SW	SW	SW	SW	SW	SW	SW	SW	SW	SW	SW	BR	SW	SW
952		00:15:52	SW	SW	SW	SW	SW	SW	SW	SW	SW	SW	SW	SW	RO	SW	SW	SW	RS	RS	SW	SW	SW	SW	SW	SW	SW	SW	SW	SW	SW	BR	SW	SW	SW	SW	SW	SW	SW	SW	SW	SW	SW	SW	SW	SW	BR	SW	SW
953		00:15:53	SW	SW	SW	SW	SW	SW	SW	SW	SW	SW	SW	SW	SW	SW	SW	SW	RS	RS	SW	SW	SW	SW	SW	SW	SW	SW	SW	SW	SW	RS	SW	SW	SW	SW	BR	SW	SW	SW	SW	SW	SW	SW	SW	SW	SW	SW	SW
954		00:15:54	SW	SW	SW	SW	SW	SW	SW	SW	SW	SW	SW	SW	SW	SW	SW	SW	RS	BR	SW	SW	SW	SW	SW	SW	SW	SW	SW	SW	SW	RS	SW	SW	SW	SW	SW	SW	SW	SW	SW	SW	SW	SW	SW	SW	SW	SW	SW
955		00:15:55	SW	SW	SW	SW	SW	SW	SW	SW	BR	SW	SW	SW	SW	SW	SW	SW	RS	SW	SW	SW	SW	SW	SW	SW	SW	SW	SW	SW	SW	BR	SW	SW	SW	SW	SW	SW	SW	SW	SW	SW	SW	BR	SW	SW	SW	SW	SW
956		00:15:56	SW	SW	SW	SW	SW	SW	SW	SW	SW	SW	SW	SW	SW	SW	SW	SW	RS	SW	SW	SW	SW	SW	SW	SW	SW	SW	SW	SW	SW	SW	SW	SW	SW	SW	SW	SW	SW	BR	SW	SW	SW	SW	SW	SW	SW	SW	SW
957		00:15:57	SW	SW	SW	SW	SW	SW	SW	SW	SW	SW	SW	SW	SW	SW	SW	SW	RS	SW	SW	SW	SW	SW	SW	SW	SW	SW	SW	SW	BR	SW	SW	SW	SW	SW	BR	SW	SW	BR	SW	SW	SW	SW	BR	SW	SW	SW	SW
958		00:15:58	SW	SW	SW	BR	SW	SW	SW	BR	SW	SW	SW	SW	SW	RU	SW	SW	BR	SW	SW	SW	SW	SW	SW	SW	SW	SW	SW	SW	SW	SW	SW	SW	SW	SW	SW	SW	SW	SW	SW	SW	SW	SW	SW	SW	SW	SW	SW
959		00:15:59	SW	SW	SW	SW	SW	SW	SW	SW	SW	SW	SW	SW	SW	RU	SW	SW	RS	SW	SW	SW	SW	SW	SW	SW	SW	SW	SW	SW	SW	SW	SW	SW	SW	SW	SW	SW	SW	SW	SW	SW	SW	SW	SW	SW	SW	SW	SW
960		00:16:00	SW	SW	SW	SW	SW	SW	SW	SW	SW	SW	SW	SW	SW	SW	SW	SW	RS	SW	SW	BR	SW	SW	SW	SW	SW	SW	SW	SW	SW	BR	SW	SW	BR	SW	SW	SW	SW	SW	SW	SW	SW	SW	SW	SW	SW	SW	SW
961		00:16:01	SW	SW	SW	SW	SW	SW	SW	SW	SW	BR	SW	SW	SW	SW	SW	SW	RS	SW	SW	SW	SW	SW	SW	SW	SW	SW	SW	SW	SW	SW	SW	SW	SW	SW	SW	SW	SW	SW	SW	SW	SW	SW	SW	SW	SW	SW	SW
962		00:16:02	SW	SW	BR	SW	SW	SW	SW	SW	SW	SW	SW	SW	SW	SW	SW	SW	RS	SW	SW	SW	SW	SW	SW	SW	SW	SW	SW	SW	SW	SW	SW	SW	SW	SW	BR	SW	SW	SW	SW	SW	SW	SW	SW	SW	SW	SW	SW
963		00:16:03	SW	SW	SW	SW	SW	SW	SW	SW	SW	SW	SW	SW	SW	SW	SW	SW	RS	SW	SW	SW	SW	SW	SW	SW	SW	SW	SW	SW	SW	SW	SW	SW	SW	SW	SW	SW	SW	SW	SW	SW	BR	SW	SW	SW	SW	SW	SW
964		00:16:04	SW	BR	SW	SW	SW	SW	SW	SW	SW	SW	SW	SW	SW	SW	SW	SW	RS	SW	SW	SW	SW	SW	SW	SW	SW	SW	SW	SW	SW	SW	SW	SW	SW	SW	SW	SW	SW	SW	SW	SW	RS	SW	SW	SW	SW	SW	SW
965		00:16:05	SW	SW	SW	SW	SW	SW	SW	SW	SW	SW	SW	SW	SW	SW	SW	SW	RS	SW	SW	SW	SW	SW	SW	SW	SW	SW	SW	BR	SW	SW	SW	BR	SW	SW	SW	SW	SW	SW	SW	SW	RS	SW	SW	SW	SW	SW	SW
966		00:16:06	BR	SW	SW	SW	SW	SW	SW	SW	SW	SW	CR	SW	SW	SW	SW	BR	RS	SW	SW	SW	SW	SW	SW	SW	SW	BR	BR	SW	SW	SW	SW	RS	BR	SW	SW	SW	SW	SW	SW	SW	RS	SW	SW	SW	SW	SW	SW
967		00:16:07	BR	SW	SW	SW	SW	SW	SW	SW	SW	SW	CR	SW	SW	SW	SW	RS	BR	SW	BR	SW	SW	SW	BR	SW	SW	SW	SW	SW	SW	SW	SW	RS	SW	SW	SW	SW	SW	SW	BR	SW	BR	BR	SW	SW	SW	BR	SW
968		00:16:08	RS	SW	SW	SW	SW	SW	BR	SW	SW	SW	CR	SW	BR	SW	SW	RS	RS	SW	BR	SW	SW	SW	SW	SW	SW	SW	SW	SW	SW	SW	SW	BR	SW	SW	SW	SW	SW	SW	SW	SW	SW	SW	SW	SW	SW	SW	SW
969		00:16:09	SW	SW	SW	SW	SW	SW	BR	SW	SW	SW	CR	SW	SW	SW	SW	RS	RS	SW	SW	SW	SW	SW	SW	SW	SW	SW	SW	SW	SW	SW	SW	RS	SW	SW	SW	SW	SW	SW	SW	SW	SW	SW	SW	SW	SW	SW	SW
970		00:16:10	RS	SW	SW	SW	SW	SW	SW	SW	SW	SW	CR	SW	SW	SW	SW	RS	RS	SW	SW	SW	SW	SW	SW	SW	SW	SW	SW	SW	SW	SW	SW	RS	SW	SW	SW	SW	SW	SW	SW	SW	SW	SW	SW	SW	SW	SW	SW
971		00:16:11	BR	SW	SW	SW	SW	SW	SW	SW	SW	SW	CR	SW	SW	CR	SW	RS	RS	SW	SW	SW	SW	SW	SW	SW	SW	SW	SW	SW	SW	SW	SW	RS	BR	SW	SW	BR	SW	SW	SW	SW	SW	SW	SW	SW	SW	SW	SW
972		00:16:12	SW	SW	SW	SW	BR	SW	SW	SW	SW	SW	CR	SW	SW	CR	SW	RS	RS	SW	SW	SW	SW	SW	SW	SW	SW	SW	SW	SW	SW	SW	SW	RS	SW	SW	SW	SW	SW	SW	SW	SW	SW	SW	SW	SW	SW	SW	SW
973		00:16:13	SW	SW	SW	SW	RS	SW	SW	SW	BR	SW	CR	SW	BR	CR	SW	BR	RS	SW	SW	SW	SW	SW	SW	SW	SW	SW	SW	SW	SW	SW	SW	BR	SW	SW	SW	SW	SW	SW	SW	SW	SW	SW	SW	SW	SW	SW	SW
974		00:16:14	SW	SW	SW	SW	RS	SW	SW	SW	SW	BR	CR	SW	SW	SW	SW	SW	RS	SW	SW	SW	SW	SW	SW	SW	SW	SW	SW	SW	SW	SW	SW	RS	SW	SW	SW	SW	SW	SW	SW	SW	BR	SW	SW	SW	SW	SW	SW
975		00:16:15	SW	SW	SW	SW	RS	SW	SW	SW	SW	SW	CR	SW	SW	SW	SW	SW	RS	BR	SW	SW	SW	SW	SW	SW	SW	SW	SW	SW	SW	SW	SW	RS	SW	SW	SW	SW	SW	SW	BR	SW	BR	SW	SW	SW	SW	SW	SW
976		00:16:16	SW	SW	SW	SW	RS	SW	SW	SW	SW	SW	SW	SW	SW	SW	SW	SW	BR	SW	SW	SW	SW	SW	SW	SW	SW	SW	SW	SW	SW	SW	SW	RS	SW	SW	SW	BR	SW	SW	BR	SW	SW	SW	SW	SW	SW	SW	SW
977		00:16:17	SW	SW	SW	SW	RS	SW	SW	SW	SW	SW	SW	SW	SW	SW	SW	SW	SW	SW	SW	SW	SW	SW	SW	SW	SW	SW	SW	SW	SW	SW	SW	RS	BR	SW	SW	SW	SW	SW	RS	SW	SW	SW	SW	SW	SW	SW	SW
978		00:16:18	SW	SW	SW	SW	BR	SW	SW	BR	SW	SW	SW	SW	SW	SW	SW	SW	SW	SW	SW	SW	SW	SW	SW	SW	SW	SW	SW	BR	SW	SW	SW	RS	BR	SW	SW	SW	SW	SW	RS	SW	SW	SW	SW	SW	SW	SW	SW
979		00:16:19	SW	SW	SW	SW	SW	SW	SW	SW	SW	SW	SW	SW	SW	SW	SW	SW	SW	SW	SW	SW	SW	SW	SW	SW	SW	SW	SW	SW	SW	SW	SW	BR	SW	SW	SW	SW	SW	SW	RS	SW	SW	SW	SW	SW	SW	SW	SW
980		00:16:20	SW	SW	SW	SW	SW	SW	SW	SW	SW	SW	SW	SW	SW	SW	SW	SW	SW	SW	SW	SW	SW	BR	SW	SW	SW	BR	SW	SW	SW	SW	SW	RS	SW	SW	SW	SW	SW	SW	RS	SW	SW	SW	SW	SW	SW	SW	SW
981		00:16:21	SW	SW	SW	SW	SW	SW	SW	SW	SW	SW	SW	SW	SW	SW	BR	SW	SW	SW	SW	SW	SW	SW	SW	SW	SW	SW	SW	SW	SW	SW	SW	RS	SW	SW	SW	SW	SW	SW	RS	SW	SW	SW	SW	SW	SW	SW	SW
982		00:16:22	SW	SW	SW	SW	SW	SW	SW	SW	SW	SW	SW	SW	SW	SW	SW	SW	SW	SW	SW	BR	SW	SW	SW	SW	SW	SW	SW	SW	SW	SW	SW	RS	SW	SW	SW	SW	SW	SW	RS	SW	SW	SW	SW	SW	SW	SW	SW
983		00:16:23	SW	SW	SW	SW	SW	SW	SW	SW	SW	SW	SW	SW	SW	SW	SW	SW	SW	BR	SW	SW	SW	SW	SW	SW	SW	SW	SW	SW	SW	SW	SW	RS	BR	SW	SW	BR	BR	SW	RS	SW	SW	SW	SW	SW	SW	SW	SW
984		00:16:24	SW	SW	SW	SW	SW	SW	SW	SW	SW	SW	SW	SW	SW	SW	SW	SW	SW	SW	SW	SW	SW	SW	SW	SW	SW	SW	SW	SW	SW	SW	SW	RS	SW	SW	SW	BR	RS	SW	RS	SW	SW	SW	SW	SW	SW	SW	SW
985		00:16:25	SW	SW	SW	SW	SW	SW	SW	SW	SW	SW	SW	SW	SW	SW	SW	SW	SW	SW	SW	SW	SW	SW	SW	SW	BR	SW	SW	SW	BR	SW	SW	BR	SW	SW	SW	SW	RS	SW	BR	SW	SW	SW	SW	SW	SW	SW	SW
986		00:16:26	SW	BR	SW	SW	SW	SW	SW	SW	SW	SW	SW	SW	SW	SW	SW	SW	SW	SW	SW	SW	SW	SW	SW	SW	SW	SW	SW	SW	SW	SW	SW	RS	SW	SW	SW	SW	RS	SW	SW	SW	SOC	SW	SW	SW	SW	SW	SW
987		00:16:27	CR	SW	SW	SW	SW	SW	SW	SW	BR	SW	SW	SW	SW	SW	SW	SW	SW	SW	SW	SW	SW	SW	SW	SW	SW	SW	SW	SW	SW	SW	SW	RS	SW	SW	SW	SW	BR	SW	SW	SW	SOC	BR	SW	SW	SW	SW	SW
988		00:16:28	CR	SW	SW	SW	SW	SW	BR	SW	SW	SW	SW	SW	SW	SW	SW	SW	SW	SW	SW	SW	SW	SW	SW	SW	SW	SW	SW	SW	SW	SW	SW	RS	SW	SW	SW	SW	SW	SW	SW	SW	SOC	SW	BR	SW	SW	SW	SW
989		00:16:29	CR	SW	SW	SW	SW	SW	SW	SW	SW	SW	SW	SW	SW	RU	SW	SW	SW	SW	SW	SW	SW	SW	SW	SW	SW	SW	SW	SW	SW	SW	SW	RS	SW	SW	SW	BR	SW	SW	SW	SW	SOC	SW	SW	SW	SW	BR	SW
990		00:16:30	CR	SW	SW	SW	SW	SW	SW	SW	SW	SW	CR	SW	SW	RU	SW	SW	SW	SW	SW	SW	SW	SW	BR	SW	SW	SW	SW	BR	SW	SW	SW	RS	SW	SW	SW	SW	SW	SW	SW	SW	SOC	SW	SW	SW	SW	SW	SW
991		00:16:31	CR	SW	SW	SW	SW	SW	SW	SW	SW	SW	CR	SW	SW	RU	SW	SW	SW	SW	SW	SW	SW	SW	SW	SW	SW	SW	SW	SW	SW	SW	SW	BR	SW	SW	SW	SW	RS	SW	SW	SW	SOC	SW	SW	SW	SW	SW	SW
992		00:16:32	CR	SW	SW	SW	SW	SW	SW	SW	SW	SW	CR	SW	DI	RU	SW	SW	SW	SW	BR	SW	SW	SW	SW	SW	SW	SW	SW	SW	SW	SW	SW	SW	SW	SW	SW	SW	RS	SW	SW	SW	SOC	SW	SW	SW	SW	SW	SW
993		00:16:33	SW	SW	SW	BR	SW	SW	SW	SW	SW	SW	CR	SW	DI	RO	SW	SW	SW	SW	SW	SW	SW	SW	SW	SW	SW	SW	SW	SW	SW	SW	SW	SW	SW	SW	SW	SW	BR	SW	SW	SW	SOC	SW	SW	SW	SW	SW	SW
994		00:16:34	SW	SW	SW	SW	SW	SW	SW	SW	SW	SW	CR	SW	DI	RO	SW	SW	SW	SW	SW	SW	SW	SW	SW	SW	SW	SW	SW	SW	SW	SW	SW	SW	SW	SW	SW	BR	RS	SW	SW	SW	SOC	SW	BR	BR	SW	SW	SW
995		00:16:35	SW	SW	SW	SW	SW	SW	SW	SW	SW	SW	CR	SW	DI	RO	SW	SW	SW	SW	SW	SW	SW	SW	SW	SW	SW	SW	SW	SW	SW	SW	SW	SW	SW	SW	SW	SW	RS	SW	BR	SW	SOC	SW	SW	BR	SW	SW	SW
996		00:16:36	SW	SW	SW	SW	SW	SW	SW	SW	SW	SW	CR	SW	DI	RO	SW	SW	SW	SW	SW	SW	SW	SW	SW	SW	SW	SW	SW	SW	SW	SW	SW	SW	SW	SW	SW	SW	RS	SW	RS	SW	SOC	SW	SW	SW	SW	SW	SW
997		00:16:37	SW	SW	SW	SW	SW	SW	SW	SW	SW	SW	CR	SW	DI	SW	SW	SW	SW	SW	SW	SW	SW	SW	SW	SW	SW	SW	SW	SW	SW	SW	SW	SW	SW	SW	RU	SW	RS	SW	RS	SW	SOC	SW	SW	SW	SW	SW	SW
998		00:16:38	SW	SW	SW	SW	SW	SW	SW	SW	SW	SW	CR	SW	DI	SW	SW	SW	SW	SW	SW	SW	SW	SW	SW	SW	SW	SW	SW	SW	SW	SW	SW	SW	SW	SW	RU	SW	RS	SW	RS	SW	SOC	SW	SW	SW	SW	SW	SW
999		00:16:39	SW	SW	SW	SW	SW	SW	SW	SW	SW	BR	CR	SW	DI	SW	SW	SW	SW	SW	SW	SW	SW	SW	SW	SW	SW	SW	RS	SW	SW	SW	SW	SW	SW	SW	RU	SW	BR	SW	RS	SW	SW	SW	SW	SW	SW	SW	SW
1000		00:16:40	SW	SW	SW	SW	SW	SW	SW	SW	SW	SW	CR	SW	DI	SW	SW	SW	SW	SW	SW	SW	SW	SW	SW	SW	SW	SW	RS	BR	SW	SW	SW	CR	SW	SW	RU	BR	RS	SW	RS	SW	RO	SW	SW	SW	BR	SW	SW
1001		00:16:41	SW	SW	SW	SW	SW	SW	SW	SW	SW	SW	CR	SW	RO	SW	SW	SW	SW	SW	SW	SW	SW	SW	SW	SW	SW	BR	RS	SW	SW	SW	SW	CR	SW	SW	RU	SW	RS	SW	RS	SW	RO	SW	BR	BR	SW	SW	SW
1002		00:16:42	SW	SW	SW	SW	SW	SW	SW	SW	SW	SW	CR	SW	RO	SW	SW	SW	SW	BR	SW	BR	SW	SW	SW	SW	SW	SW	RS	SW	SW	SW	SW	CR	SW	SW	RU	SW	RS	SW	RS	SW	RO	SW	SW	NV	SW	SW	BR
1003		00:16:43	SW	SW	BR	SW	SW	SW	SW	SW	SW	SW	CR	SW	RO	SW	SW	SW	SW	SW	SW	SW	SW	SW	SW	SW	SW	SW	RS	SW	SW	SW	SW	CR	SW	SW	RU	SW	RS	SW	BR	SW	RO	SW	SW	NV	SW	SW	RS
1004		00:16:44	BR	SW	SW	SW	SW	BR	SW	SW	SW	SW	CR	SW	RO	SW	SW	SW	SW	SW	SW	SW	SW	BR	SW	SW	SW	SW	BR	SW	SW	SW	SW	CR	SW	SW	RU	SW	BR	SW	SW	SW	RO	SW	SW	NV	SW	SW	RS
1005		00:16:45	BR	BR	SW	SW	SW	SW	SW	SW	BR	SW	CR	SW	RO	SW	SW	SW	SW	SW	SW	SW	SW	SW	SW	SW	SW	SW	SW	SW	SW	SW	SW	CR	SW	SW	RU	BR	RS	SW	SW	SW	RO	BR	SW	NV	SW	BR	RS
1006		00:16:46	RS	SW	SW	SW	SW	SW	SW	SW	SW	SW	CR	SW	RO	SW	SW	SW	SW	SW	SW	SW	SW	SW	SW	SW	SW	SW	SW	SW	SW	SW	SW	CR	SW	SW	SW	BR	RS	SW	SW	SW	RO	SW	SW	BR	SW	SW	RS
1007		00:16:47	RS	SW	SW	SW	SW	SW	SW	SW	SW	SW	CR	SW	RO	SW	SW	SW	SW	SW	SW	SW	SW	SW	SW	SW	SW	SW	SW	SW	SW	SW	SW	CR	SW	SW	SW	SW	RS	SW	SW	SW	RO	SW	SW	BR	SW	SW	BR
1008		00:16:48	RS	SW	SW	SW	SW	SW	SW	SW	SW	SW	CR	SW	SW	SW	SW	SW	SW	SW	SW	SW	BR	SW	SW	SW	SW	SW	SW	SW	SW	SW	SW	CR	SW	SW	SW	SW	RS	SW	SW	SW	RO	SW	SW	SW	SW	SW	RS
1009		00:16:49	BR	SW	SW	SW	SW	SW	SW	SW	SW	SW	CR	SW	SW	SW	SW	SW	SW	BR	SW	SW	SW	SW	SW	SW	SW	SW	SW	SW	SW	SW	BR	CR	SW	SW	SW	SW	BR	SW	SW	SW	RO	SW	SW	SW	SW	SW	RS
1010		00:16:50	BR	SW	SW	SW	SW	SW	SW	SW	SW	SW	CR	SW	SW	SW	SW	SW	SW	SW	SW	SW	SW	SW	SW	SW	SW	SW	SW	SW	SW	SW	SW	CR	SW	SW	SW	SW	SW	SW	SW	SW	RO	SW	SW	SW	SW	SW	RS
1011		00:16:51	SW	SW	SW	SW	SW	SW	SW	SW	SW	SW	CR	SW	SW	SW	SW	SW	SW	SW	SW	SW	SW	SW	SW	SW	SW	SW	SW	SW	SW	SW	SW	CR	SW	SW	SW	SW	SW	SW	SW	SW	RO	SW	SW	SW	SW	SW	RS
1012		00:16:52	SW	SW	SW	SW	SW	SW	SW	SW	SW	SW	CR	SW	SW	SW	SW	SW	SW	SW	BR	SW	SW	SW	SW	SW	SW	SW	SW	BR	SW	SW	SW	CR	SW	CR	SW	SW	SW	SW	SW	SW	RO	SW	SW	SW	SW	SW	BR
1013		00:16:53	SW	SW	SW	SW	SW	SW	SW	SW	SW	SW	CR	SW	SW	SW	SW	SW	SW	SW	SW	SW	SW	SW	SW	SW	SW	SW	SW	SW	SW	SW	SW	CR	SW	CR	SW	SW	SW	SW	SW	SW	RO	SW	SW	SW	SW	SW	SW
1014		00:16:54	SW	SW	SW	BR	SW	SW	SW	SW	BR	SW	CR	SW	SW	SW	SW	SW	SW	SW	SW	SW	SW	SW	BR	SW	SW	SW	SW	SW	BR	SW	SW	CR	SW	CR	SW	SW	SW	SW	SW	SW	SW	SW	SW	SW	SW	SW	SW
1015		00:16:55	SW	SW	SW	SW	SW	SW	SW	SW	SW	SW	CR	SW	SW	SW	SW	SW	SW	SW	SW	SW	SW	SW	SW	SW	SW	SW	SW	SW	SW	SW	SW	CR	SW	CR	SW	SW	SW	SW	SW	SW	SW	SW	SW	SW	SW	SW	SW
1016		00:16:56	SW	SW	SW	SW	SW	SW	SW	SW	SW	BR	CR	SW	SW	SW	SW	SW	SW	SW	SW	SW	SW	SW	SW	SW	SW	SW	SW	SW	SW	SW	BR	CR	SW	CR	SW	SW	SW	SW	SW	SW	SW	SW	SW	SW	SW	SW	SW
1017		00:16:57	SW	SW	SW	SW	SW	SW	SW	SW	SW	SW	CR	SW	SW	SW	SW	SW	SW	SW	SW	SW	SW	SW	SW	SW	SW	BR	SW	SW	SW	SW	SW	CR	SW	CR	SW	SW	SW	SW	SW	SW	SW	SW	SW	SW	SW	SW	SW
1018		00:16:58	SW	SW	SW	SW	SW	SW	SW	SW	SW	SW	CR	SW	SW	SW	SW	SW	SW	SW	SW	SW	SW	SW	SW	SW	SW	SW	SW	SW	SW	SW	SW	CR	SW	CR	SW	SW	SW	SW	SW	SW	SW	SW	SW	SW	SW	SW	SW
1019		00:16:59	SW	SW	SW	SW	SW	SW	SW	SW	SW	SW	CR	SW	SW	SW	SW	SW	BR	SW	SW	SW	SW	SW	SW	SW	SW	SW	SW	SW	SW	SW	SW	CR	SW	CR	SW	SW	SW	SW	SW	SW	SW	SW	SW	SW	SW	SW	SW
1020		00:17:00	SW	SW	SW	SW	SW	SW	SW	SW	SW	SW	CR	SW	SW	SW	SW	SW	RS	SW	SW	SW	SW	SW	SW	SW	SW	SW	SW	SW	SW	SW	SW	CR	SW	CR	SW	SW	SW	SW	SW	SW	SW	BR	SW	SW	SW	SW	SW
1021		00:17:01	RO	SW	SW	SW	SW	SW	SW	SW	SW	SW	CR	SW	SW	SW	SW	SW	RS	SW	SW	SW	SW	SW	SW	SW	SW	SW	SW	SW	SW	SW	SW	CR	SW	CR	SW	SW	SW	SW	SW	SW	SW	SW	SW	RO	SW	SW	SW
1022		00:17:02	RO	SW	SW	SW	SW	SW	SW	SW	SW	SW	CR	SW	SW	SW	SW	SW	RS	SW	SW	SW	BR	SW	SW	SW	SW	SW	SW	SW	SW	SW	SW	CR	SW	SW	SW	SW	SW	SW	SW	SW	SW	SW	SW	RO	SW	SW	SW
1023		00:17:03	RO	SW	SW	SW	SW	SW	SW	SW	SW	SW	RO	SW	SW	SW	SW	BR	RS	SW	SW	SW	SW	SW	SW	SW	SW	SW	SW	SW	SW	SW	SW	CR	SW	SW	SW	SW	SW	SW	SW	SW	BR	SW	SW	RO	SW	SW	SW
1024		00:17:04	RO	SW	SW	SW	SW	SW	SW	SW	SW	SW	RO	SW	SW	SW	SW	RS	RS	SW	SW	SW	SW	SW	SW	SW	SW	SW	BR	SW	SW	SW	BR	CR	SW	SW	SW	SW	SW	SW	SW	SW	SW	SW	SW	RO	SW	SW	SW
1025		00:17:05	RO	SW	SW	SW	SW	SW	SW	SW	SW	SW	RO	SW	SW	SW	SW	RS	RS	SW	SW	SW	SW	SW	SW	BR	SW	SW	SW	SW	SW	SW	SW	CR	SW	SW	SW	SW	SW	SW	SW	SW	SW	SW	SW	RO	BR	SW	SW
1026		00:17:06	RO	SW	BR	SW	SW	SW	SW	SW	SW	SW	RO	SW	SW	SW	BR	RS	RS	SW	SW	SW	SW	SW	SW	SW	SW	SW	SW	BR	SW	SW	SW	CR	SW	SW	SW	SW	SW	SW	SW	SW	SW	SW	SW	FE	SW	SW	SW
1027		00:17:07	RO	SW	SW	SW	SW	SW	SW	SW	SW	SW	RO	SW	SW	SW	SW	RS	RS	SW	SW	SW	SW	SW	SW	SW	SW	SW	SW	SW	SW	SW	SW	CR	SW	SW	SW	SW	SW	SW	SW	SW	BR	SW	SW	FE	SW	SW	SW
1028		00:17:08	RO	SW	SW	SW	SW	SW	SW	SW	SW	SW	RO	SW	SW	SW	SW	RS	RS	BR	SW	SW	SW	SW	SW	SW	SW	SW	SW	SW	SW	SW	SW	CR	SW	SW	SW	SW	SW	SW	SW	SW	SW	BR	SW	FE	SW	SW	SW
1029		00:17:09	RO	SW	SW	SW	SW	SW	SW	SW	SW	SW	RO	SW	SW	SW	SW	RS	BR	SW	SW	SW	SW	SW	SW	SW	SW	SW	DI	SW	SW	SW	SW	SW	SW	SW	SW	SW	SW	SW	SW	SW	SW	SW	SW	FE	SW	SW	SW
1030		00:17:10	RO	SW	SW	SW	SW	SW	SW	SW	SW	SW	RO	SW	SW	SW	SW	BR	RS	SW	SW	SW	SW	SW	BR	SW	SW	SW	DI	SW	SW	SW	SW	SW	SW	SW	SW	SW	SW	SW	SW	SW	SW	SW	SW	FE	SW	SW	SW
1031		00:17:11	RO	SW	SW	SW	SW	SW	SW	SW	SW	SW	RO	SW	SW	SW	SW	RS	RS	SW	SW	SW	SW	SW	SW	SW	SW	SW	DI	SW	SW	SW	SW	SW	SW	SW	SW	SW	SW	SW	SW	SW	SW	SW	SW	FE	SW	SW	SW
1032		00:17:12	RO	SW	SW	SW	RS	SW	SW	SW	SW	SW	RO	SW	SW	SW	SW	RS	RS	SW	SW	SW	SW	SW	SW	SW	SW	SW	CR	SW	SW	SW	SW	SW	SW	SW	SW	SW	SW	SW	SW	SW	SW	SW	SW	FE	SW	SW	SW
1033		00:17:13	RO	SW	SW	SW	RS	SW	SW	SW	SW	SW	RO	BR	SW	SW	SW	RS	RS	SW	SW	SW	SW	SW	SW	SW	SW	BR	CR	BR	SW	SW	SW	SW	SW	SW	SW	SW	SW	SW	SW	SW	SW	SW	SW	FE	SW	SW	SW
1034		00:17:14	RO	SW	SW	SW	BR	SW	SW	SW	SW	SW	RO	RS	SW	SW	SW	RS	RS	SW	SW	SW	BR	SW	SW	SW	SW	SW	CR	SW	SW	SW	SW	SW	SW	SW	SW	SW	SW	SW	SW	SW	SW	SW	SW	FE	SW	SW	SW
1035		00:17:15	RO	SW	SW	SW	RS	SW	SW	SW	SW	SW	RO	RS	SW	SW	SW	BR	RS	SW	SW	SW	SW	SW	SW	SW	SW	SW	CR	SW	SW	BR	SW	SW	SW	SW	SW	SW	SW	SW	SW	SW	SW	SW	BR	CR	BR	SW	SW
1036		00:17:16	RO	BR	SW	SW	RS	SW	SW	SW	SW	SW	RO	RS	SW	SW	SW	RS	RS	SW	SW	SW	SW	SW	SW	SW	SW	SW	CR	SW	SW	SW	SW	SW	SW	SW	SW	SW	SW	SW	SW	SW	SW	SW	SW	CR	SW	SW	SW
1037		00:17:17	RO	SW	SW	SW	RS	SW	SW	SW	SW	SW	RO	RS	SW	SW	SW	RS	RS	SW	SW	SW	SW	SW	SW	SW	SW	SW	SW	SW	SW	SW	SW	SW	SW	SW	SW	SW	SW	SW	SW	BR	SW	SW	SW	CR	SW	SW	SW
1038		00:17:18	RO	SW	SW	SW	RS	BR	SW	SW	SW	SW	RO	RS	SW	SW	SW	RS	RS	SW	SW	SW	SW	SW	SW	SW	SW	SW	SW	SW	SW	SW	SW	SW	SW	SW	SW	SW	SW	SW	SW	RS	SW	BR	SW	CR	SW	SW	SW
1039		00:17:19	RO	SW	SW	SW	RS	SW	SW	SW	BR	SW	RO	BR	SW	SW	SW	RS	RS	SW	RO	SW	SW	SW	SW	SW	SW	SW	SW	SW	SW	SW	SW	SW	SW	SW	SW	SW	SW	SW	SW	RS	SW	SW	SW	CR	SW	SW	SW
1040		00:17:20	RO	SW	SW	SW	BR	SW	SW	SW	SW	SW	RO	RS	SW	SW	SW	RS	BR	SW	RO	SW	SW	SW	SW	SW	SW	SW	SW	BR	SW	BR	SW	SW	SW	SW	SW	SW	SW	SW	SW	RS	SW	SW	SW	CR	SW	SW	SW
1041		00:17:21	RO	SW	SW	SW	BR	SW	SW	SW	SW	SW	RO	RS	SW	SW	SW	RS	RS	SW	RO	SW	SW	SW	SW	SW	BR	SW	SW	SW	BR	RS	SW	SW	SW	SW	SW	SW	SW	SW	SW	BR	SW	SW	BR	CR	SW	SW	SW
1042		00:17:22	RO	SW	SW	SW	SW	SW	SW	SW	SW	SW	RO	RS	SW	SW	SW	BR	RS	SW	RO	SW	SW	SW	SW	SW	SW	SW	SW	SW	FL	RS	SW	SW	SW	SW	SW	SW	SW	SW	SW	BR	SW	SW	SW	CR	SW	SW	SW
1043		00:17:23	RO	SW	SW	SW	SW	SW	SW	BR	SW	SW	RO	BR	SW	SW	SW	SW	RS	SW	RO	SW	SW	SW	SW	SW	SW	SW	SW	SW	FL	RS	SW	SW	SW	SW	SW	SW	SW	SW	SW	RS	SW	SW	SW	CR	SW	SW	SW
1044		00:17:24	RO	SW	SW	SW	SW	SW	BR	SW	BR	SW	RO	RS	BR	SW	SW	SW	RS	SW	RO	SW	SW	SW	SW	SW	SW	SW	SW	SW	FL	RS	SW	SW	SW	SW	SW	SW	SW	SW	SW	RS	SW	SW	SW	RO	SW	SW	SW
1045		00:17:25	CR	SW	SW	SW	SW	SW	SW	SW	SW	SW	CR	RS	SW	SW	SW	SW	RS	BR	RO	SW	SW	SW	SW	SW	SW	SW	SW	SW	FL	BR	SW	SW	SW	SW	SW	SW	SW	SW	SW	BR	SW	SW	SW	RO	SW	SW	SW
1046		00:17:26	CR	SW	SW	SW	SW	SW	SW	SW	SW	SW	CR	RS	SW	SW	SW	SW	RS	SW	SW	SW	SW	SW	SW	SW	SW	SW	SW	SW	SW	SW	SW	SW	SW	SW	SW	SW	SW	SW	SW	BR	SW	BR	SW	CR	SW	BR	SW
1047		00:17:27	CR	SW	SW	SW	SW	SW	SW	SW	SW	SW	RU	RS	SW	SW	SW	SW	RS	SW	SW	SW	SW	SW	SW	SW	SW	SW	SW	SW	SW	SW	SW	SW	SW	SW	SW	SW	SW	SW	SW	RS	SW	SW	SW	CR	SW	SW	BR
1048		00:17:28	SW	SW	SW	SW	SW	SW	SW	SW	SW	SW	RU	RS	SW	SW	SW	SW	RS	SW	SW	BR	SW	SW	SW	SW	SW	SW	BR	SW	SW	SW	SW	SW	SW	SW	SW	SW	SW	SW	SW	RS	SW	SW	BR	SW	SW	SW	SW
1049		00:17:29	SW	SW	SW	SW	SW	SW	SW	SW	SW	SW	RU	RS	SW	SW	SW	SW	BR	SW	SW	SW	SW	SW	SW	SW	SW	SW	SW	SW	SW	SW	SW	SW	SW	SW	SW	SW	SW	SW	SW	RS	SW	SW	SW	SW	SW	SW	SW
1050		00:17:30	SW	SW	SW	SW	SW	SW	SW	SW	SW	SW	RU	BR	SW	SW	SW	SW	RS	SW	SW	SW	SW	SW	SW	SW	SW	SW	SW	SW	SW	SW	SW	SW	SW	SW	SW	SW	SW	SW	SW	RS	SW	SW	SW	SW	SW	SW	SW
1051		00:17:31	SW	SW	SW	SW	SW	SW	SW	SW	SW	SW	RU	RS	SW	SW	SW	SW	RS	SW	SW	SW	BR	SW	SW	SW	SW	SW	SW	SW	SW	SW	SW	SW	SW	SW	SW	SW	SW	SW	SW	BR	SW	SW	SW	SW	SW	SW	SW
1052		00:17:32	SW	SW	SW	SW	SW	SW	SW	SW	SW	SW	RU	RS	SW	RU	SW	SW	RS	SW	SW	SW	SW	SW	SW	SW	SW	SW	SW	SW	SW	SW	SW	SW	SW	SW	SW	SW	SW	SW	SW	BR	SW	SW	SW	SW	SW	SW	BR
1053		00:17:33	SW	BR	SW	SW	SW	SW	SW	SW	SW	SW	RU	RS	SW	RU	SW	SW	RS	SW	SW	SW	SW	SW	SW	SW	SW	SW	SW	SW	SW	SW	SW	SW	SW	SW	SW	SW	SW	SW	BR	BR	SW	SW	SW	SW	SW	SW	RS
1054		00:17:34	SW	SW	SW	SW	SW	SW	SW	SW	SW	SW	RU	RS	SW	RU	SW	SW	RS	SW	SW	SW	SW	SW	SW	SW	SW	SW	SW	SW	SW	SW	SW	SW	SW	SW	SW	SW	SW	SW	SW	RS	SW	SW	SW	SW	SW	SW	RS
1055		00:17:35	SW	SW	SW	SW	SW	SW	SW	SW	SW	SW	RU	BR	SW	RU	SW	SW	BR	SW	SW	SW	SW	SW	SW	SW	SW	SW	SW	SW	SW	SW	SW	SW	SW	SW	SW	SW	SW	SW	SW	RS	SW	SW	SW	SW	SW	SW	RS
1056		00:17:36	SW	SW	SW	SW	SW	SW	SW	SW	SW	BR	RU	SW	SW	RU	SW	SW	SW	SW	SW	SW	SW	SW	SW	SW	SW	BR	SW	SW	SW	SW	SW	SW	SW	SW	SW	SW	SW	SW	SW	RS	SW	SW	SW	SW	SW	SW	RS
1057		00:17:37	SW	SW	BR	SW	SW	SW	SW	SW	SW	SW	RU	SW	SW	RU	SW	SW	SW	SW	SW	SW	SW	SW	SW	SW	SW	SW	SW	SW	SW	SW	SW	SW	SW	SW	SW	SW	SW	SW	SW	RS	SW	SW	SW	SW	SW	SW	RS
1058		00:17:38	SW	SW	SW	SW	SW	SW	SW	SW	SW	SW	RU	SW	SW	RU	SW	SW	SW	SW	SW	SW	SW	SW	SW	SW	SW	SW	SW	SW	SW	SW	SW	SW	SW	SW	SW	SW	SW	SW	SW	BR	SW	SW	BR	SW	SW	SW	BR
1059		00:17:39	SW	SW	SW	SW	SW	SW	SW	SW	BR	SW	RU	SW	SW	RU	SW	SW	SW	SW	BR	SW	SW	SW	BR	SW	SW	SW	SW	SW	SW	SW	SW	SW	SW	SW	SW	SW	SW	SW	SW	RS	SW	SW	SW	SW	SW	SW	BR
1060		00:17:40	SW	SW	SW	SW	SW	SW	SW	SW	SW	SW	RU	SW	SW	RO	SW	SW	SW	SW	SW	SW	SW	SW	SW	SW	SW	SW	SW	SW	SW	SW	SW	SW	BR	SW	SW	SW	SW	SW	SW	RS	SW	SW	SW	SW	SW	SW	SW
1061		00:17:41	SW	SW	SW	SW	SW	SW	BR	SW	SW	SW	RU	SW	SW	RO	SW	SW	SW	SW	SW	SW	SW	RU	SW	BR	SW	SW	SW	SW	SW	SW	SW	SW	SW	SW	SW	SW	SW	SW	SW	RS	SW	SW	SW	SW	SW	SW	SW
1062		00:17:42	SW	SW	SW	SW	SW	SW	SW	SW	SW	SW	RU	SW	DI	RO	SW	SW	SW	SW	SW	SW	BR	RU	SW	SW	SW	SW	SW	SW	SW	SW	SW	SW	SW	SW	SW	SW	SW	SW	SW	RS	SW	SW	SW	SW	SW	SW	SW
1063		00:17:43	SW	SW	SW	SW	SW	SW	SW	SW	SW	SW	RU	SW	DI	RO	SW	SW	SW	SW	SW	SW	SW	RU	SW	SW	SW	SW	SW	SW	SW	SW	SW	SW	SW	SW	SW	SW	SW	SW	BR	BR	SW	SW	SW	SW	SW	SW	SW
1064		00:17:44	SW	BR	SW	SW	SW	SW	SW	SW	SW	SW	RU	SW	DI	SW	SW	SW	SW	SW	SW	SW	SW	RU	SW	SW	SW	SW	SW	SW	SW	SW	SW	SW	SW	BR	SW	SW	SW	SW	SW	BR	SW	SW	SW	SW	SW	SW	SW
1065		00:17:45	BR	SW	SW	SW	SW	SW	SW	SW	SW	SW	RU	SW	DI	SW	SW	SW	SW	BR	SW	SW	SW	RU	SW	SW	SW	SW	SW	SW	SW	SW	SW	SW	SW	SW	SW	SW	SW	SW	SW	RS	SW	SW	SW	SW	SW	SW	SW
1066		00:17:46	BR	SW	SW	BR	SW	SW	SW	SW	SW	SW	RU	SW	DI	SW	SW	SW	SW	SW	SW	BR	SW	RU	SW	SW	SW	SW	SW	SW	SW	SW	SW	SW	BR	SW	SW	SW	SW	SW	SW	RS	SW	BR	SW	SW	SW	SW	SW
1067		00:17:47	RS	SW	SW	SW	SW	SW	SW	SW	SW	SW	RU	SW	DI	SW	SW	SW	SW	SW	SW	SW	SW	RU	SW	SW	SW	SW	SW	SW	SW	SW	SW	SW	RS	SW	SW	SW	SW	SW	SW	RS	SW	SW	SW	SW	SW	SW	SW
1068		00:17:48	RS	SW	SW	SW	SW	SW	SW	SW	SW	SW	RU	SW	DI	SW	SW	SW	SW	SW	SW	SW	SW	RU	SW	SW	SW	SW	SW	SW	SW	SW	SW	SW	RS	SW	SW	SW	SW	SW	SW	BR	SW	SW	SW	SW	SW	SW	SW
1069		00:17:49	RS	SW	SW	SW	SW	SW	SW	SW	SW	SW	CR	SW	DI	SW	SW	SW	SW	SW	SW	SW	SW	RU	SW	SW	SW	SW	SW	SW	SW	SW	SW	SW	RS	SW	SW	SW	SW	SW	SW	BR	SW	SW	SW	SW	SW	SW	SW
1070		00:17:50	BR	SW	SW	SW	SW	SW	SW	SW	SW	SW	CR	SW	RO	SW	SW	SW	SW	SW	SW	SW	SW	RU	SW	SW	SW	SW	SW	SW	SW	SW	SW	SW	RS	SW	SW	SW	SW	SW	SW	SW	SW	SW	SW	SW	SW	SW	SW
1071		00:17:51	SW	SW	SW	SW	SW	SW	SW	SW	SW	SW	CR	SW	RO	SW	SW	SW	SW	SW	SW	SW	SW	RU	SW	SW	SW	SW	BR	SW	SW	SW	SW	SW	RS	SW	SW	SW	SW	SW	SW	SW	SW	SW	SW	SW	SW	SW	SW
1072		00:17:52	SW	SW	SW	SW	SW	SW	SW	SW	SW	SW	CR	SW	RO	SW	SW	SW	SW	SW	SW	SW	SW	RU	SW	SW	BR	SW	SOC	SW	SW	SW	SW	SW	BR	SW	SW	SW	SW	SW	SW	SW	SW	SW	SW	SW	SW	SW	SW
1073		00:17:53	SW	SW	SW	SW	SW	SW	SW	SW	SW	SW	CR	SW	RO	SW	SW	SW	SW	SW	SW	BR	SW	RU	SW	SW	SW	SW	SOC	SW	SW	SW	SW	SW	BR	SW	SW	SW	SW	SW	SW	SW	SW	SW	SW	SW	SW	BR	SW
1074		00:17:54	SW	SW	SW	SW	SW	SW	SW	SW	SW	SW	CR	SW	RO	CR	SW	SW	SW	SW	SW	SW	BR	RU	SW	SW	SW	SW	SOC	SW	SW	SW	SW	SW	RS	SW	SW	SW	SW	SW	BR	SW	BR	SW	SW	SW	SW	SW	SW
1075		00:17:55	SW	SW	SW	SW	SW	SW	SW	SW	BR	SW	SW	SW	RO	CR	SW	SW	SW	SW	SW	SW	SW	RU	SW	SW	SW	SW	SOC	SW	SW	SW	SW	SW	RS	SW	SW	SW	SW	SW	BR	SW	BR	BR	SW	SW	SW	SW	SW
1076		00:17:56	SW	SW	SW	SW	SW	SW	SW	SW	SW	SW	SW	SW	RO	CR	SW	SW	SW	SW	SW	SW	SW	RU	SW	SW	SW	SW	SOC	SW	SW	SW	SW	SW	RS	SW	SW	SW	SW	SW	SW	SW	RS	SW	SW	SW	SW	SW	SW
1077		00:17:57	SW	SW	SW	SW	SW	SW	SW	SW	SW	SW	SW	SW	RO	SW	BR	SW	SW	SW	SW	SW	SW	RU	SW	SW	SW	SW	SOC	SW	SW	SW	SW	FE	BR	BR	SW	SW	SW	SW	SW	SW	RS	SW	BR	SW	SW	SW	SW
1078		00:17:58	DI	SW	SW	SW	SW	SW	SW	BR	SW	SW	SW	SW	RO	SW	RS	SW	SW	SW	SW	SW	SW	RU	SW	SW	SW	BR	SOC	SW	SW	SW	SW	FE	RS	BR	SW	SW	SW	SW	SW	SW	BR	SW	SW	SW	BR	SW	SW
1079		00:17:59	DI	SW	SW	SW	SW	SW	SW	SW	SW	SW	SW	SW	RO	SW	RS	SW	SW	SW	BR	SW	SW	RU	SW	SW	SW	SW	SOC	SW	SW	SW	SW	FE	RS	SW	SW	SW	SW	BR	SW	SW	SW	SW	SW	SW	SW	SW	SW
1080		00:18:00	DI	SW	SW	SW	SW	SW	SW	SW	SW	SW	SW	SW	RO	SW	RS	SW	SW	BR	SW	SW	SW	RU	SW	SW	SW	SW	SOC	SW	SW	SW	SW	FE	RS	SW	SW	SW	SW	SW	SW	SW	SW	SW	SW	SW	SW	SW	SW
1081		00:18:01	DI	SW	SW	SW	SW	SW	SW	SW	SW	SW	SW	SW	RO	SW	RS	SW	SW	SW	SW	SW	SW	RU	SW	SW	SW	SW	SOC	SW	SW	SW	BR	FE	BR	SW	SW	SW	SW	SW	SW	SW	SW	SW	SW	SW	SW	SW	SW
1082		00:18:02	DI	SW	SW	SW	SW	SW	SW	SW	SW	SW	SW	SW	RO	SW	BR	SW	SW	SW	SW	SW	SW	RU	SW	SW	SW	SW	SOC	SW	SW	SW	SW	FE	BR	BR	SW	SW	SW	SW	SW	SW	SW	SW	SW	SW	SW	SW	SW
1083		00:18:03	DI	SW	SW	SW	SW	SW	SW	SW	SW	SW	SW	SW	RO	SW	SW	SW	SW	SW	SW	SW	SW	RU	BR	SW	SW	SW	SOC	SW	SW	SW	SW	FE	SW	SW	SW	SW	SW	SW	BR	SW	SW	SW	SW	SW	SW	SW	SW
1084		00:18:04	RO	SW	SW	SW	SW	SW	SW	SW	SW	SW	CR	SW	RO	SW	SW	SW	SW	SW	SW	SW	SW	RU	SW	SW	SW	SW	SOC	SW	SW	SW	SW	FE	SW	SW	SW	SW	SW	SW	SW	SW	BR	SW	BR	SW	SW	SW	SW
1085		00:18:05	RO	SW	BR	SW	SW	SW	SW	SW	SW	SW	CR	SW	RO	SW	SW	SW	SW	SW	SW	SW	SW	RU	SW	SW	SW	SW	SOC	SW	SW	SW	SW	FE	SW	SW	SW	SW	SW	SW	SW	SW	SW	SW	SW	SW	SW	SW	SW
1086		00:18:06	RO	SW	SW	SW	SW	SW	SW	SW	SW	BR	CR	SW	RO	SW	SW	SW	SW	SW	SW	SW	SW	RU	SW	SW	SW	SW	SOC	SW	SW	SW	SW	FE	SW	SW	SW	SW	SW	SW	SW	SW	SW	SW	SW	SW	SW	SW	BR
1087		00:18:07	RO	SW	SW	SW	SW	SW	SW	SW	SW	SW	CR	SW	RO	BR	SW	SW	SW	SW	SW	SW	SW	RU	SW	SW	SW	SW	SOC	SW	SW	SW	SW	FE	SW	SW	SW	SW	SW	SW	SW	SW	SW	SW	SW	SW	SW	SW	RS
1088		00:18:08	RO	SW	SW	SW	SW	SW	SW	SW	SW	SW	CR	SW	RO	RS	SW	SW	SW	SW	SW	SW	SW	RU	SW	SW	SW	SW	SOC	SW	SW	SW	SW	FE	SW	SW	SW	SW	SW	SW	SW	SW	SW	SW	SW	SW	SW	SW	RS
1089		00:18:09	RO	SW	SW	SW	SW	SW	SW	SW	SW	SW	CR	SW	RO	RS	SW	SW	SW	SW	SW	SW	SW	RU	SW	SW	SW	SW	SOC	SW	SW	SW	SW	FE	SW	SW	SW	SW	SW	SW	SW	SW	SW	SW	SW	SW	SW	SW	RS
1090		00:18:10	RO	SW	SW	SW	SW	SW	BR	SW	SW	SW	CR	SW	RO	RS	SW	SW	SW	SW	SW	SW	BR	RU	SW	SW	SW	SW	SOC	SW	SW	SW	SW	FE	SW	SW	SW	SW	SW	SW	SW	SW	SW	SW	SW	SW	SW	SW	RS
1091		00:18:11	RO	SW	SW	SW	SW	SW	SW	SW	SW	SW	CR	SW	RO	BR	SW	SW	SW	SW	SW	SW	SW	RU	SW	SW	SW	SW	CR	SW	SW	SW	SW	FE	SW	SW	SW	SW	SW	SW	SW	SW	SW	SW	SW	SW	SW	SW	RS
1092		00:18:12	RO	SW	SW	SW	SW	SW	SW	SW	SW	SW	CR	SW	RO	RS	SW	SW	SW	SW	SW	SW	SW	RU	SW	SW	SW	SW	CR	SW	SW	SW	SW	FE	SW	SW	SW	SW	SW	SW	SW	SW	SW	BR	SW	SW	SW	SW	RS
1093		00:18:13	RO	SW	SW	SW	SW	SW	SW	SW	BR	SW	CR	SW	RO	RS	SW	SW	SW	SW	SW	SW	SW	RU	SW	SW	SW	SW	CR	SW	SW	SW	SW	FE	SW	SW	SW	SW	BR	SW	SW	SW	SW	SW	SW	SW	SW	SW	RS
1094		00:18:14	RO	SW	SW	SW	SW	SW	SW	SW	SW	SW	CR	SW	RO	RS	SW	SW	SW	BR	SW	SW	SW	RU	SW	SW	SW	SW	CR	SW	SW	SW	SW	FE	SW	SW	SW	SW	RS	SW	SW	SW	SW	SW	SW	SW	SW	SW	RS
1095		00:18:15	RO	SW	SW	SW	SW	SW	SW	SW	SW	SW	CR	SW	RO	RS	SW	SW	SW	SW	SW	SW	SW	RU	SW	SW	SW	SW	SW	SW	SW	SW	SW	FE	SW	SW	SW	SW	RS	SW	SW	SW	SW	SW	SW	SW	SW	SW	BR
1096		00:18:16	RO	SW	SW	SW	SW	SW	SW	SW	SW	SW	CR	SW	RO	RS	SW	SW	SW	SW	SW	SW	SW	RU	SW	SW	SW	SW	SW	SW	SW	SW	SW	FE	SW	SW	SW	SW	RS	SW	SW	SW	SW	SW	SW	SW	SW	SW	BR
1097		00:18:17	RO	SW	SW	SW	SW	SW	SW	SW	SW	SW	CR	SW	RO	BR	SW	SW	SW	SW	SW	SW	SW	RU	SW	SW	SW	SW	SW	SW	SW	SW	SW	FE	SW	SW	SW	SW	BR	SW	SW	SW	SW	SW	BR	SW	SW	SW	SW
1098		00:18:18	RO	SW	SW	SW	SW	SW	SW	SW	SW	SW	CR	SW	RO	SW	SW	SW	SW	SW	SW	SW	SW	RU	SW	BR	SW	SW	SW	SW	SW	SW	SW	FE	SW	SW	SW	SW	RS	SW	SW	SW	SW	SW	SW	SW	SW	SW	SW
1099		00:18:19	RO	SW	SW	SW	SW	SW	SW	SW	SW	SW	SW	SW	RO	SW	SW	SW	SW	SW	SW	BR	SW	RU	SW	SW	SW	SW	SW	SW	SW	BR	SW	FE	SW	SW	SW	SW	RS	SW	SW	SW	SW	SW	SW	SW	SW	SW	SW
1100		00:18:20	RO	SW	SW	SW	SW	SW	SW	SW	SW	SW	SW	SW	RO	SW	SW	SW	SW	SW	SW	SW	SW	RU	SW	SW	SW	SW	SW	SW	SW	SW	SW	FE	SW	SW	SW	BR	RS	SW	SW	BR	SW	SW	SW	SW	SW	SW	SW
1101		00:18:21	RO	SW	SW	SW	SW	SW	SW	SW	SW	SW	SW	SW	RO	SW	SW	SW	SW	SW	SW	SW	SW	RU	SW	SW	SW	SW	BR	SW	SW	SW	SW	FE	SW	SW	SW	BR	BR	SW	SW	RS	SW	SW	SW	SW	SW	SW	SW
1102		00:18:22	RO	SW	SW	SW	SW	SW	SW	SW	SW	BR	SW	SW	RO	SW	SW	SW	SW	SW	SW	SW	SW	RU	SW	SW	SW	BR	SW	SW	SW	SW	SW	FE	SW	SW	SW	SW	BR	SW	SW	RS	SW	SW	SW	SW	SW	SW	SW
1103		00:18:23	RO	SW	SW	SW	BR	SW	SW	SW	BR	SW	SW	SW	RO	SW	SW	SW	SW	SW	SW	SW	SW	RU	SW	SW	SW	SW	SW	SW	SW	SW	SW	FE	SW	SW	SW	SW	RS	SW	SW	RS	SW	BR	SW	SW	SW	SW	SW
1104		00:18:24	RO	SW	SW	SW	SW	BR	SW	SW	SW	SW	SW	SW	RO	SW	SW	SW	SW	SW	SW	SW	SW	RU	SW	SW	SW	SW	SW	SW	SW	SW	SW	FE	SW	SW	SW	SW	RS	SW	SW	BR	SW	SW	BR	SW	SW	BR	SW
1105		00:18:25	RO	SW	SW	SW	SW	SW	SW	SW	SW	SW	SW	SW	RO	SW	SW	SW	SW	SW	SW	SW	SW	RU	BR	SW	SW	SW	SW	SW	SW	SW	SW	FE	SW	SW	SW	BR	RS	SW	SW	BR	SW	SW	SW	SW	SW	SW	SW
1106		00:18:26	RO	SW	SW	SW	SW	SW	SW	BR	SW	SW	SW	SW	RO	SW	SW	SW	SW	SW	SW	SW	SW	RU	SW	SW	SW	SW	SW	SW	SW	SW	SW	FE	SW	SW	SW	SW	RS	SW	SW	RS	SW	SW	SW	SW	SW	SW	SW
1107		00:18:27	RO	SW	SW	SW	SW	SW	SW	SW	SW	SW	SW	SW	RO	SW	SW	SW	SW	BR	SW	BR	SW	RU	SW	SW	SW	SW	SW	SW	SW	BR	BR	SW	SW	SW	SW	SW	BR	SW	SW	RS	SW	SW	SW	SW	SW	SW	SW
1108		00:18:28	RO	SW	SW	SW	SW	SW	SW	SW	SW	SW	SW	SW	RO	SW	SW	SW	SW	SW	SW	SW	SW	RU	SW	SW	SW	SW	SW	SW	SW	SW	SW	SW	SW	SW	SW	SW	SW	SW	SW	RS	SW	SW	SW	SW	SW	SW	SW
1109		00:18:29	RO	SW	SW	SW	SW	SW	SW	SW	SW	SW	SW	SW	RO	SW	SW	SW	SW	SW	SW	SW	SW	RU	SW	SW	SW	SW	SW	SW	SW	SW	SW	SW	SW	SW	SW	SW	SW	SW	SW	RS	SW	SW	SW	SW	SW	SW	SW
1110		00:18:30	RO	SW	SW	SW	SW	SW	SW	SW	SW	SW	SW	SW	RO	SW	SW	SW	SW	SW	SW	SW	SW	RU	SW	SW	SW	SW	SW	SW	SW	SW	SW	SW	SW	SW	SW	SW	SW	SW	SW	RS	SW	SW	SW	SW	SW	SW	SW
1111		00:18:31	RO	SW	SW	SW	SW	SW	SW	SW	SW	SW	SW	SW	RO	SW	SW	SW	SW	SW	SW	SW	SW	RU	SW	SW	SW	SW	SW	SW	SW	SW	SW	SW	SW	SW	SW	BR	SW	SW	SW	BR	SW	SW	SW	SW	SW	SW	SW
1112		00:18:32	RO	SW	SW	SW	SW	SW	SW	SW	SW	SW	SW	SW	RO	SW	SW	SW	SW	SW	SW	SW	SW	RU	SW	SW	SW	SW	SW	BR	SW	BR	SW	SW	SW	SW	CR	BR	SW	SW	SW	SW	SW	SW	SW	SW	SW	SW	SW
1113		00:18:33	RO	BR	SW	SW	SW	SW	SW	SW	BR	SW	SW	SW	RO	SW	SW	SW	SW	SW	SW	SW	SW	RU	SW	SW	SW	SW	SW	SW	BR	RS	SW	SW	SW	SW	CR	SW	SW	SW	SW	SW	SW	SW	SW	SW	SW	SW	SW
1114		00:18:34	RO	BR	SW	SW	SW	SW	SW	SW	SW	SW	BR	SW	RO	SW	SW	SW	SW	SW	SW	SW	SW	RU	SW	SW	SW	SW	SW	SW	SW	RS	SW	SW	SW	SW	CR	SW	SW	SW	SW	SW	SW	SW	SW	SW	SW	SW	SW
1115		00:18:35	RO	SW	BR	SW	SW	SW	SW	SW	SW	SW	RS	SW	RO	SW	SW	BR	SW	SW	SW	SW	SW	RU	SW	SW	SW	SW	SW	SW	SW	RS	SW	BR	SW	SW	CR	SW	SW	SW	SW	SW	SW	SW	SW	SW	SW	SW	SW
1116		00:18:36	RO	SW	SW	SW	SW	SW	SW	SW	SW	SW	RS	SW	RO	SW	SW	RS	SW	SW	SW	SW	SW	RU	SW	SW	SW	SW	SW	SW	SW	RS	SW	RS	SW	SW	SW	SW	SW	SW	SW	SW	SW	SW	SW	SW	SW	SW	SW
1117		00:18:37	RO	SW	SW	SW	SW	SW	SW	SW	SW	BR	RS	SW	RO	SW	SW	RS	SW	SW	SW	SW	SW	RU	SW	SW	SW	SW	SW	SW	SW	BR	SW	RS	SW	SW	SW	SW	SW	SW	SW	SW	SW	SW	SW	SW	SW	SW	SW
1118		00:18:38	RO	SW	SW	SW	SW	SW	SW	SW	SW	SW	RS	SW	RO	SW	SW	RS	SW	SW	SW	SW	SW	RU	SW	SW	SW	SW	SW	SW	SW	SW	SW	RS	SW	SW	SW	BR	SW	SW	SW	SW	SW	SW	SW	SW	SW	SW	SW
1119		00:18:39	RO	SW	SW	SW	SW	SW	SW	SW	SW	SW	BR	SW	RO	SW	SW	BR	SW	SW	SW	SW	SW	RU	SW	SW	SW	SW	BR	SW	SW	SW	SW	RS	SW	SW	SW	RS	SW	SW	SW	SW	SW	SW	SW	SW	SW	SW	SW
1120		00:18:40	RO	SW	SW	SW	SW	SW	SW	SW	SW	SW	RS	SW	RO	SW	SW	RS	SW	SW	SW	SW	BR	RU	SW	SW	BR	SW	SW	SW	SW	SW	SW	RS	SW	SW	SW	RS	SW	SW	SW	SW	SW	BR	SW	SW	SW	SW	SW
1121		00:18:41	RO	SW	SW	SW	SW	SW	SW	SW	SW	SW	RS	SW	RO	SW	SW	RS	SW	SW	SW	SW	SW	RU	SW	SW	SW	SW	SW	SW	SW	SW	SW	BR	SW	SW	SW	RS	SW	SW	SW	SW	SW	SW	SW	SW	SW	SW	SW
1122		00:18:42	RO	SW	SW	SW	SW	SW	SW	SW	SW	SW	BR	SW	RO	SW	SW	RS	SW	SW	SW	SW	SW	RU	SW	SW	SW	SW	SW	SW	SW	SW	SW	RS	SW	SW	SW	RS	SW	SW	SW	SW	SW	SW	SW	SW	SW	SW	SW
1123		00:18:43	RO	SW	SW	SW	SW	SW	SW	SW	SW	SW	SW	SW	RO	SW	SW	RS	SW	BR	SW	SW	SW	RU	SW	BR	SW	BR	SW	SW	SW	SW	SW	RS	SW	SW	SW	RS	SW	SW	SW	SW	SW	SW	BR	SW	CR	SW	SW
1124		00:18:44	RO	SW	SW	SW	SW	SW	SW	SW	SW	SW	SW	SW	SW	SW	SW	RS	SW	SW	SW	SW	SW	RU	SW	SW	SW	SW	SW	SW	SW	SW	SW	RS	SW	SW	SW	RS	SW	SW	SW	SW	SW	SW	SW	SW	CR	SW	SW
1125		00:18:45	RO	SW	SW	SW	SW	SW	SW	SW	SW	SW	SW	SW	SW	SW	SW	RS	BR	SW	SOC	SW	SW	RU	SW	SW	SW	SW	SW	SW	SW	SW	SW	RS	SW	SW	SW	RS	SW	SW	SW	SW	SW	SW	SW	SW	DI	SW	SW
1126		00:18:46	RO	SW	SW	SW	SW	BR	SW	SW	SW	SW	SW	SW	SW	SW	SW	RS	RS	SW	RO	SW	SW	RU	SW	SW	SW	SW	SW	SW	SW	SW	SW	BR	SW	SW	SW	BR	SW	SW	SW	SW	SW	SW	SW	SW	DI	SW	SW
1127		00:18:47	RO	SW	SW	SW	SW	SW	SW	SW	SW	SW	SW	SW	SW	SW	SW	RS	RS	SW	RO	SW	SW	RU	SW	SW	SW	SW	SW	SW	SW	SW	SW	RS	SW	SW	BR	SW	SW	SW	BR	SW	SW	SW	SW	SW	DI	SW	SW
1128		00:18:48	RO	SW	SW	BR	SW	SW	SW	SW	SW	SW	SW	SW	SW	SW	SW	RS	RS	SW	RO	SW	SW	RU	SW	SW	SW	SW	SW	SW	SW	SW	SW	RS	SW	SW	RS	SW	SW	SW	SW	SW	SW	SW	SW	SW	DI	SW	SW
1129		00:18:49	RO	SW	SW	SW	SW	SW	SW	SW	SW	SW	SW	SW	SW	SW	SW	BR	RS	SW	RO	SW	SW	RU	SW	SW	SW	SW	SW	SW	SW	SW	SW	RS	SW	SW	RS	SW	SW	SW	SW	SW	SW	SW	SW	SW	DI	SW	SW
1130		00:18:50	RO	SW	SW	SW	SW	SW	BR	SW	SW	SW	SW	SW	SW	SW	SW	SW	RS	SW	RO	SW	SW	RU	BR	SW	SW	SW	SW	SW	SW	SW	SW	BR	SW	SW	RS	BR	SW	SW	SW	SW	SW	SW	SW	BR	DI	SW	SW
1131		00:18:51	RO	BR	SW	SW	SW	SW	SW	SW	SW	SW	SW	SW	SW	SW	SW	SW	RS	SW	RO	SW	SW	RU	SW	SW	SW	SW	SW	SW	SW	SW	SW	RS	SW	SW	RS	RS	SW	SW	SW	SW	SW	SW	SW	NV	DI	SW	SW
1132		00:18:52	RO	SW	SW	SW	SW	SW	SW	SW	SW	SW	SW	SW	SW	SW	BR	SW	RS	SW	RO	SW	BR	RU	SW	SW	SW	SW	SW	SW	SW	SW	SW	RS	SW	SW	RS	RS	SW	SW	SW	SW	SW	SW	BR	NV	CR	SW	CR
1133		00:18:53	RO	SW	SW	SW	SW	SW	SW	SW	SW	SW	SW	SW	SW	SW	BR	SW	BR	SW	RO	SW	SW	RU	SW	SW	SW	SW	SW	SW	SW	SW	SW	RS	SW	SW	RS	RS	SW	SW	SW	SW	SW	SW	SW	NV	CR	SW	CR
1134		00:18:54	RO	SW	SW	SW	SW	SW	SW	SW	SW	SW	SW	SW	SW	SW	BR	SW	RS	SW	RO	SW	SW	RU	SW	SW	SW	SW	SW	SW	SW	SW	SW	BR	SW	SW	RS	RS	SW	SW	SW	BR	SW	SW	SW	SW	CR	SW	CR
1135		00:18:55	CR	SW	SW	SW	SW	SW	SW	SW	SW	BR	SW	SW	SW	SW	SW	SW	RS	SW	RO	SW	SW	RU	SW	SW	SW	SW	SW	BR	SW	SW	SW	RS	SW	SW	RS	RS	SW	SW	SW	SW	SW	BR	SW	SW	CR	SW	CR
1136		00:18:56	CR	SW	SW	SW	SW	SW	SW	SW	SW	SW	SW	SW	SW	SW	SW	SW	RS	SW	RO	SW	SW	RU	SW	SW	SW	SW	BR	SW	SW	SW	SW	RS	SW	SW	RS	RS	SW	SW	SW	SW	SW	SW	SW	SW	CR	SW	CR
1137		00:18:57	CR	SW	SW	SW	SW	SW	SW	SW	SW	SW	SW	SW	BR	SW	SW	SW	RS	SW	RO	BR	SW	RU	SW	SW	SW	SW	SW	SW	SW	SW	SW	RS	SW	SW	BR	RS	SW	SW	SW	SW	SW	SW	SW	BR	CR	SW	CR
1138		00:18:58	CR	SW	SW	SW	SW	SW	SW	SW	SW	SW	SW	SW	BR	SW	BR	SW	RS	SW	RO	SW	SW	RU	SW	SW	SW	SW	SW	SW	SW	SW	SW	RS	SW	SW	RS	BR	SW	SW	BR	SW	SW	SW	SW	SW	CR	SW	CR
1139		00:18:59	CR	SW	BR	SW	SW	SW	SW	SW	SW	SW	SW	SW	SW	CR	SW	SW	RS	SW	RO	SW	SW	CR	SW	SW	SW	SW	SW	SW	SW	SW	BR	BR	SW	SW	RS	BR	BR	SW	SW	SW	SW	SW	SW	SW	CR	SW	CR
1140		00:19:00	CR	SW	SW	SW	SW	SW	SW	SW	SW	SW	SW	SW	SW	CR	SW	SW	RS	SW	RO	SW	SW	CR	SW	SW	SW	SW	DI	SW	SW	SW	SW	SW	SW	SW	RS	RS	RS	SW	SW	SW	SW	SW	SW	SW	CR	SW	CR
1141		00:19:01	SW	SW	SW	SW	SW	SW	SW	SW	SW	SW	SW	SW	SW	CR	SW	SW	RS	SW	SW	SW	SW	SW	SW	SW	SW	SW	DI	SW	SW	SW	SW	SW	SW	SW	RS	RS	RS	SW	SW	SW	SW	SW	SW	SW	CR	BR	CR
1142		00:19:02	SW	SW	SW	SW	SW	SW	SW	SW	SW	SW	SW	SW	SW	RU	SW	SW	RS	SW	SW	SW	SW	SW	SW	SW	SW	SW	SW	SW	SW	SW	SW	SW	SW	BR	RS	RS	BR	SW	SW	SW	SW	SW	SW	SW	CR	SW	CR
1143		00:19:03	SW	SW	SW	SW	SW	SW	SW	SW	SW	SW	SW	SW	SW	RU	SW	SW	RS	SW	SW	SW	SW	SW	SW	SW	SW	BR	SW	SW	SW	SW	SW	SW	SW	BR	RS	RS	RS	SW	SW	SW	SW	SW	SW	SW	CR	SW	CR
1144		00:19:04	SW	SW	SW	SW	SW	SW	SW	SW	SW	SW	SW	SW	SW	RU	SW	SW	RS	SW	SW	SW	SW	SW	SW	SW	SW	SW	SW	SW	SW	SW	SW	SW	SW	SW	BR	RS	RS	SW	SW	SW	SW	SW	SW	BR	SW	SW	CR
1145		00:19:05	SW	SW	SW	SW	SW	SW	SW	SW	SW	SW	SW	SW	SW	RU	SW	SW	RS	SW	SW	SW	SW	SW	SW	SW	SW	SW	SW	SW	SW	SW	SW	SW	SW	SW	BR	BR	RS	SW	SW	SW	SW	SW	SW	BR	SW	SW	CR
1146		00:19:06	SW	SW	SW	SW	BR	SW	SW	SW	SW	SW	SW	SW	SW	RU	SW	SW	BR	SW	SW	SW	SW	SW	SW	SW	SW	SW	SW	SW	SW	SW	SW	SW	SW	SW	RS	RS	RS	SW	SW	SW	SW	SW	SW	SW	SW	SW	CR
1147		00:19:07	SW	SW	SW	SW	SW	SW	SW	SW	SW	SW	SW	SW	SW	RU	SW	SW	RS	SW	SW	SW	SW	SW	SW	SW	SW	SW	SW	SW	SW	SW	SW	SW	SW	SW	RS	RS	RS	SW	SW	SW	SW	SW	BR	SW	SW	SW	CR
1148		00:19:08	BR	SW	SW	SW	SW	SW	SW	SW	SW	SW	SW	SW	SW	RU	SW	SW	RS	SW	BR	SW	SW	SW	SW	SW	SW	SW	SW	SW	SW	SW	SW	SW	SW	SW	RS	RS	BR	SW	SW	SW	SW	SW	SW	SW	SW	SW	CR
1149		00:19:09	RS	SW	SW	SW	SW	SW	SW	SW	SW	SW	SW	SW	SW	RU	SW	SW	RS	BR	BR	SW	SW	SW	SW	SW	SW	SW	SW	SW	SW	SW	SW	SW	SW	SW	RS	RS	RS	SW	SW	SW	SW	SW	SW	SW	BR	SW	CR
1150		00:19:10	RS	SW	SW	SW	SW	SW	SW	SW	SW	SW	SW	SW	SW	RU	SW	SW	RS	SW	SW	SW	SW	BR	SW	SW	SW	SW	SW	SW	SW	SW	SW	SW	SW	SW	BR	RS	RS	SW	BR	SW	BR	SW	SW	BR	RS	SW	CR
1151		00:19:11	RS	BR	SW	BR	SW	SW	SW	SW	SW	SW	SW	SW	SW	RU	SW	SW	RS	SW	SW	SW	SW	SW	SW	SW	SW	SW	SW	SW	SW	SW	SW	SW	SW	SW	BR	RS	RS	SW	BR	SW	RS	BR	SW	SW	RS	SW	CR
1152		00:19:12	RS	SW	SW	SW	SW	SW	SW	SW	SW	SW	SW	SW	SW	RU	SW	SW	RS	SW	SW	SW	SW	SW	SW	SW	SW	SW	SW	SW	SW	SW	SW	SW	SW	BR	RS	BR	RS	SW	SW	SW	RS	SW	SW	SW	RS	SW	CR
1153		00:19:13	RS	SW	SW	SW	SW	SW	SW	SW	SW	BR	SW	SW	SW	RU	SW	SW	RS	SW	SW	SW	SW	SW	SW	SW	SW	SW	SW	SW	SW	SW	SW	SW	SW	BR	RS	RS	RS	SW	SW	SW	RS	SW	SW	SW	RS	SW	CR
1154		00:19:14	RS	SW	SW	SW	SW	SW	BR	SW	SW	SW	SW	SW	SW	RU	SW	SW	RS	SW	SW	SW	SW	SW	SW	SW	SW	SW	SW	BR	BR	SW	SW	SW	SW	SW	RS	RS	BR	SW	SW	SW	RS	SW	SW	SW	RS	SW	CR
1155		00:19:15	RS	SW	SW	SW	SW	SW	BR	SW	SW	SW	SW	SW	SW	RU	SW	SW	RS	SW	SW	SW	BR	BR	SW	SW	SW	SW	SW	SW	SW	SW	SW	SW	SW	SW	RS	RS	SW	SW	SW	SW	BR	SW	SW	SW	BR	SW	CR
1156		00:19:16	BR	SW	SW	SW	SW	SW	SW	SW	SW	SW	SW	SW	SW	RU	SW	SW	BR	SW	SW	SW	SW	SW	SW	SW	SW	SW	SW	SW	SW	SW	SW	SW	SW	SW	RS	RS	SW	SW	SW	SW	SW	SW	SW	SW	BR	SW	CR
1157		00:19:17	SW	SW	SW	SW	SW	SW	SW	SW	SW	SW	SW	SW	SW	RU	SW	SW	RS	SW	SW	SW	SW	SW	BR	BR	SW	SW	SW	SW	SW	SW	SW	SW	SW	SW	RS	RS	SW	SW	SW	SW	SW	SW	BR	SW	BR	SW	CR
1158		00:19:18	SW	SW	SW	SW	SW	SW	SW	SW	SW	SW	RO	SW	SW	RU	SW	SW	RS	SW	BR	SW	SW	SW	SW	SW	SW	SW	SW	SW	SW	SW	SW	SW	SW	SW	BR	BR	SW	SW	SW	SW	SW	SW	SW	SW	RS	SW	CR
1159		00:19:19	SW	SW	SW	SW	SW	SW	SW	SW	SW	SW	RO	SW	SW	RU	SW	SW	RS	SW	SW	SW	SW	SW	SW	SW	SW	SW	SW	SW	SW	SW	SW	SW	SW	SW	BR	SW	SW	SW	SW	SW	RS	SW	SW	SW	RS	SW	CR
1160		00:19:20	SW	SW	SW	SW	SW	SW	SW	SW	SW	SW	RO	SW	SW	RU	SW	SW	RS	SW	SW	SW	SW	SW	SW	SW	SW	SW	SW	SW	SW	SW	SW	SW	SW	BR	RS	SW	SW	SW	SW	SW	BR	SW	SW	SW	RS	SW	CR
1161		00:19:21	SW	SW	SW	SW	SW	SW	SW	SW	SW	SW	SW	SW	BR	RU	SW	SW	RS	SW	SW	SW	SW	SW	SW	SW	SW	SW	SW	SW	SW	SW	SW	SW	SW	BR	RS	SW	SW	SW	SW	SW	SW	SW	SW	SW	RS	SW	CR
1162		00:19:22	SW	SW	SW	SW	SW	SW	SW	SW	SW	SW	SW	SW	SW	RU	SW	SW	RS	SW	SW	SW	SW	SW	SW	SW	SW	SW	SW	SW	SW	SW	SW	SW	BR	SW	RS	SW	SW	SW	SW	SW	SW	SW	SW	SW	RS	SW	SW
1163		00:19:23	SW	SW	BR	SW	SW	SW	SW	BR	SW	SW	SW	SW	SW	RU	SW	SW	BR	SW	SW	SW	SW	SW	SW	SW	SW	SW	BR	SW	SW	SW	SW	SW	BR	SW	RS	SW	SW	SW	SW	SW	SW	SW	SW	SW	RS	SW	SW
1164		00:19:24	SW	SW	SW	SW	SW	SW	SW	SW	BR	SW	SW	SW	RO	RU	SW	SW	SW	SW	SW	SW	SW	SW	SW	SW	BR	SW	SW	SW	SW	SW	SW	SW	RS	SW	RS	SW	SW	SW	SW	SW	RS	SW	SW	SW	RS	SW	SW
1165		00:19:25	DI	SW	SW	SW	SW	SW	SW	SW	SW	SW	SW	SW	RO	RU	SW	SW	SW	SW	SW	SW	SW	SW	SW	SW	SW	SW	SW	SW	SW	SW	SW	SW	RS	SW	BR	SW	SW	SW	SW	SW	RS	BR	SW	SW	BR	SW	SW
1166		00:19:26	DI	SW	SW	SW	SW	SW	SW	SW	SW	SW	SW	SW	RO	RU	SW	SW	SW	SW	SW	SW	SW	SW	SW	SW	SW	SW	SW	SW	SW	SW	SW	SW	RS	SW	BR	SW	SW	SW	SW	SW	RS	SW	SW	SW	BR	SW	SW
1167		00:19:27	DI	SW	SW	SW	SW	SW	SW	SW	SW	SW	SW	SW	RO	RU	SW	SW	SW	BR	SW	SW	SW	SW	SW	SW	SW	SW	SW	SW	SW	SW	SW	SW	BR	SW	RS	SW	SW	SW	BR	SW	RS	SW	SW	SW	RS	SW	SW
1168		00:19:28	DI	BR	SW	SW	SW	SW	SW	SW	SW	SW	SW	SW	RO	RO	SW	SW	SW	SW	SW	SW	SW	SW	SW	SW	SW	SW	SW	SW	SW	SW	SW	SW	RS	SW	RS	SW	SW	SW	SW	SW	BR	SW	SW	SW	RS	SW	SW
1169		00:19:29	RO	SW	SW	SW	SW	SW	BR	SW	SW	SW	SW	SW	RO	RO	SW	SW	SW	SW	SW	SW	SW	SW	SW	SW	SW	SW	SW	BR	SW	SW	SW	SW	RS	SW	RS	SW	SW	SW	SW	SW	SW	SW	BR	SW	RS	SW	SW
1170		00:19:30	RO	SW	SW	SW	SW	SW	SW	SW	SW	SW	SW	SW	RO	RO	SW	BR	SW	SW	SW	SW	SW	SW	SW	SW	SW	SW	SW	SW	SW	SW	SW	SW	RS	SW	BR	SW	SW	SW	SW	SW	SW	SW	SW	SW	RS	BR	SW
1171		00:19:31	RO	SW	SW	SW	SW	SW	SW	SW	SW	SW	SW	SW	RO	CR	SW	RS	SW	SW	SW	SW	SW	SW	SW	SW	SW	SW	SW	SW	SW	SW	SW	SW	RS	SW	RS	SW	SW	SW	SW	SW	SW	SW	SW	SW	RS	SW	SW
1172		00:19:32	RO	SW	SW	SW	SW	SW	SW	SW	SW	SW	SW	SW	RO	CR	SW	RS	SW	SW	SW	SW	BR	SW	SW	SW	SW	SW	CR	SW	SW	SW	BR	SW	RS	SW	RS	SW	SW	SW	SW	SW	SW	SW	SW	SW	BR	SW	SW
1173		00:19:33	RO	SW	SW	SW	SW	SW	SW	SW	SW	SW	SW	SW	RO	CR	SW	RS	SW	SW	SW	SW	SW	SW	BR	SW	SW	SW	CR	CR	SW	SW	SW	SW	RS	SW	RS	SW	SW	SW	SW	SW	SW	SW	SW	SW	SW	SW	SW
1174		00:19:34	RO	SW	SW	SW	SW	SW	SW	SW	SW	SW	SW	SW	RO	CR	SW	BR	SW	SW	SW	SW	SW	SW	SW	SW	SW	BR	SW	CR	SW	SW	SW	SW	RS	SW	RS	SW	SW	SW	SW	SW	BR	SW	SW	SW	SW	SW	SW
1175		00:19:35	RO	SW	SW	SW	SW	SW	SW	SW	SW	SW	SW	SW	RO	CR	SW	RS	SW	SW	SW	SW	SW	SW	SW	SW	SW	SW	SW	CR	SW	SW	SW	SW	RS	SW	BR	SW	SW	SW	SW	SW	SW	SW	SW	SW	SW	SW	SW
1176		00:19:36	RO	SW	SW	SW	SW	SW	SW	SW	SW	SW	SW	BR	RO	CR	SW	RS	SW	SW	SW	SW	SW	SW	SW	SW	SW	SW	SW	CR	SW	SW	SW	SW	BR	SW	SW	SW	SW	SW	SW	SW	SW	SW	SW	SW	SW	SW	SW
1177		00:19:37	RO	SW	SW	BR	SW	SW	SW	SW	SW	SW	SW	RS	RO	CR	BR	RS	SW	SW	SW	SW	SW	SW	SW	SW	CR	SW	SW	SW	SW	SW	SW	SW	RS	SW	SW	SW	SW	SW	SW	SW	SW	SW	SW	SW	CR	SW	SW
1178		00:19:38	RO	SW	SW	SW	SW	SW	SW	SW	SW	SW	SW	RS	RO	CR	SW	RS	SW	SW	SW	SW	SW	SW	SW	SW	CR	SW	SW	SW	SW	SW	SW	SW	RS	SW	SW	SW	SW	BR	SW	SW	SW	SW	SW	SW	CR	SW	SW
1179		00:19:39	RO	SW	SW	SW	SW	SW	SW	SW	SW	SW	SW	RS	RO	CR	SW	RS	SW	SW	SW	SW	SW	SW	SW	SW	CR	SW	SW	BR	SW	SW	SW	SW	BR	SW	SW	SW	SW	SW	SW	SW	SW	SW	SW	SW	SW	SW	SW
1180		00:19:40	RO	SW	SW	SW	SW	SW	SW	SW	BR	SW	SW	RS	RO	CR	SW	RS	SW	BR	SW	SW	SW	SW	SW	SW	CR	SW	SW	SW	SW	SW	SW	SW	RS	SW	SW	SW	SW	SW	SW	SW	SW	SW	SW	SW	SW	SW	SW
1181		00:19:41	RO	SW	SW	SW	SW	SW	SW	SW	SW	SW	SW	RS	CR	CR	SW	BR	SW	SW	SW	SW	SW	SW	SW	SW	CR	SW	SW	SW	BR	SW	SW	SW	RS	SW	SW	SW	SW	SW	SW	SW	SW	SW	SW	SW	SW	SW	SW
1182		00:19:42	RO	SW	SW	SW	SW	SW	SW	SW	SW	SW	SW	BR	SW	CR	SW	SW	SW	SW	SW	SW	SW	SW	SW	SW	RU	SW	BR	SW	SW	SW	SW	SW	RS	SW	SW	SW	SW	SW	SW	SW	SW	SW	BR	SW	SW	SW	SW
1183		00:19:43	RO	SW	SW	SW	SW	SW	SW	SW	SW	SW	SW	RS	SW	CR	SW	SW	SW	SW	SW	SW	SW	SW	SW	SW	RU	SW	SW	SW	SW	SW	SW	SW	BR	SW	SW	SW	SW	SW	SW	SW	SW	BR	SW	SW	SW	SW	SW
1184		00:19:44	RO	SW	SW	SW	SW	SW	SW	SW	SW	SW	SW	RS	SW	CR	SW	SW	SW	SW	SW	SW	SW	SW	SW	SW	RU	SW	SW	SW	SW	SW	SW	SW	BR	SW	SW	SW	SW	SW	SW	SW	SW	SW	SW	SW	SW	SW	SW
1185		00:19:45	RO	SW	SW	SW	SW	SW	SW	SW	SW	SW	SW	RS	SW	RU	SW	SW	SW	SW	SW	SW	SW	SW	SW	SW	RU	SW	SW	SW	SW	SW	SW	SW	RS	SW	SW	SW	SW	SW	SW	SW	SW	SW	SW	SW	SW	SW	SW
1186		00:19:46	RO	SW	SW	SW	SW	SW	SW	SW	SW	SW	SW	RS	SW	RU	SW	SW	SW	SW	SW	SW	SW	SW	SW	BR	RU	SW	SW	SW	SW	SW	SW	SW	RS	SW	SW	SW	SW	SW	SW	SW	SW	SW	SW	SW	SW	SW	SW
1187		00:19:47	RO	SW	SW	SW	SW	SW	SW	SW	SW	SW	SW	RS	SW	RU	SW	SW	SW	SW	SW	SW	BR	SW	SW	SW	RU	BR	DI	SW	SW	SW	SW	SW	RS	SW	SW	SW	SW	SW	SW	SW	SW	SW	SW	SW	SW	SW	SW
1188		00:19:48	RO	SW	SW	SW	BR	SW	SW	SW	SW	BR	SW	RS	SW	RU	SW	SW	SW	SW	SW	SW	SW	SW	SW	SW	RU	SW	DI	SW	SW	SW	SW	SW	BR	SW	SW	SW	SW	SW	SW	SW	SW	SW	SW	SW	SW	SW	SW
1189		00:19:49	RO	SW	SW	SW	SW	SW	SW	SW	SW	SW	SW	RS	SW	RU	SW	SW	SW	SW	SW	SW	SW	SW	SW	SW	RU	SW	DI	SW	SW	SW	SW	SW	SW	SW	SW	SW	SW	SW	SW	SW	SW	SW	BR	SW	SW	SW	SW
1190		00:19:50	RO	SW	SW	SW	SW	SW	SW	BR	SW	SW	SW	BR	SW	RU	SW	SW	SW	SW	SW	SW	SW	SW	SW	SW	RU	SW	DI	SW	SW	SW	SW	SW	SW	SW	SW	SW	SW	SW	BR	SW	SW	SW	SW	SW	SW	BR	SW
1191		00:19:51	RO	SW	SW	SW	SW	SW	SW	SW	SW	SW	SW	RS	SW	RU	SW	SW	SW	SW	SW	SW	SW	SW	SW	SW	RU	SW	SW	SW	SW	SW	SW	SW	SW	SW	SW	SW	SW	SW	BR	SW	SW	SW	SW	SW	SW	SW	SW
1192		00:19:52	RO	SW	BR	SW	SW	SW	SW	SW	SW	SW	SW	RS	SW	RU	SW	SW	SW	SW	SW	SW	SW	SW	BR	SW	RU	SW	SW	SW	SW	SW	SW	CR	SW	SW	SW	SW	SW	SW	SW	SW	SW	SW	SW	SW	SW	SW	BR
1193		00:19:53	RO	SW	SW	SW	SW	SW	SW	SW	SW	SW	SW	RS	SW	RU	SW	SW	SW	SW	BR	SW	SW	SW	SW	SW	RU	SW	SW	SW	SW	BR	SW	CR	SW	SW	SW	SW	SW	BR	SW	SW	SW	SW	SW	SW	SW	SW	SW
1194		00:19:54	RO	SW	SW	SW	SW	SW	SW	SW	SW	SW	SW	RS	SW	RU	SW	SW	SW	BR	SW	BR	SW	SW	SW	SW	RU	SW	SW	SW	SW	SW	SW	CR	SW	SW	SW	SW	SW	BR	SW	SW	SW	SW	SW	SW	SW	SW	SW
1195		00:19:55	RO	SW	SW	SW	SW	SW	SW	SW	SW	SW	SW	BR	SW	RU	SW	SW	SW	SW	SW	RS	SW	SW	SW	SW	RU	SW	SW	BR	SW	SW	SW	CR	SW	SW	SW	SW	SW	SW	SW	SW	SW	SW	SW	SW	SW	SW	SW
1196		00:19:56	RO	SW	SW	SW	SW	SW	SW	SW	SW	SW	SW	RS	SW	RU	SW	SW	SW	SW	SW	RS	SW	SW	SW	SW	RU	SW	SW	SW	SW	SW	SW	CR	SW	SW	SW	SW	SW	SW	SW	SW	SW	SW	SW	SW	SW	SW	SW
1197		00:19:57	RO	SW	SW	SW	SW	SW	SW	SW	SW	SW	SW	RS	SW	RU	SW	SW	SW	SW	SW	RS	SW	SW	SW	SW	RU	SW	DI	SW	SW	SW	BR	CR	SW	SW	SW	SW	SW	SW	SW	SW	SW	SW	BR	SW	SW	SW	SW
1198		00:19:58	RO	SW	SW	SW	SW	SW	SW	SW	SW	SW	SW	RS	SW	RU	SW	SW	SW	SW	SW	RS	SW	SW	SW	SW	RU	SW	DI	SW	SW	SW	SW	CR	SW	SW	SW	SW	SW	SW	SW	SW	SW	SW	SW	SW	SW	SW	SW
1199		00:19:59	RO	SW	SW	SW	SW	SW	SW	SW	SW	SW	SW	RS	SW	RU	SW	SW	SW	SW	SW	RS	SW	SW	SW	SW	RU	SW	SW	SW	SW	BR	SW	CR	SW	SW	SW	SW	SW	SW	SW	SW	SW	BR	SW	SW	SW	SW	BR
1200		00:20:00	RO	SW	SW	SW	SW	SW	SW	SW	SW	SW	SW	RS	SW	RU	SW	SW	SW	SW	SW	BR	SW	SW	SW	SW	RU	SW	SW	SW	SW	SW	SW	CR	SW	SW	SW	SW	SW	SW	SW	SW	SW	SW	SW	SW	SW	SW	SW
1201		00:20:01	RO	SW	SW	SW	SW	SW	SW	SW	SW	SW	SW	RS	SW	RU	SW	SW	SW	SW	SW	SW	SW	SW	SW	SW	RU	SW	SW	SW	SW	SW	SW	CR	SW	SW	SW	SW	SW	SW	SW	SW	SW	SW	SW	SW	SW	SW	SW
1202		00:20:02	RO	SW	SW	SW	SW	SW	SW	SW	SW	SW	SW	BR	BR	RU	SW	SW	SW	SW	SW	SW	SW	SW	SW	SW	RU	SW	RS	SW	SW	SW	SW	CR	SW	SW	SW	SW	SW	SW	SW	SW	SW	SW	SW	SW	SW	SW	SW
1203		00:20:03	RO	BR	SW	SW	SW	SW	SW	SW	SW	SW	SW	RS	SW	RO	SW	SW	SW	SW	SW	SW	BR	SW	SW	SW	RU	SW	RS	SW	SW	SW	SW	CR	SW	SW	SW	SW	SW	SW	BR	SW	SW	SW	SW	SW	SW	SW	SW
1204		00:20:04	RO	SW	SW	SW	SW	SW	SW	SW	SW	SW	SW	RS	SW	RO	SW	BR	SW	SW	SW	SW	SW	SW	SW	SW	RU	SW	RS	SW	SW	BR	SW	CR	SW	SW	SW	BR	SW	SW	BR	SW	SW	SW	SW	SW	SW	SW	SW
1205		00:20:05	RO	SW	SW	SW	SW	SW	SW	SW	SW	SW	SW	RS	SW	RO	SW	SW	SW	SW	SW	SW	SW	SW	SW	SW	RU	SW	SW	SW	SW	SW	SW	CR	SW	SW	SW	SW	SW	SW	SW	SW	SW	SW	SW	SW	SW	SW	SW
1206		00:20:06	RO	SW	SW	SW	SW	SW	SW	SW	SW	SW	SW	RS	SW	RO	SW	SW	SW	SW	SW	SW	SW	SW	SW	SW	RU	SW	BR	SW	SW	SW	SW	CR	SW	SW	SW	SW	SW	SW	SW	SW	SW	SW	SW	SW	SW	SW	SW
1207		00:20:07	RO	SW	SW	SW	SW	SW	SW	SW	BR	SW	SW	BR	SW	RO	SW	SW	SW	SW	SW	SW	SW	SW	SW	SW	RO	SW	SW	SW	SW	SW	SW	CR	SW	SW	SW	SW	SW	SW	SW	SW	SW	SW	SW	SW	SW	SW	SW
1208		00:20:08	RO	SW	SW	SW	SW	SW	SW	SW	SW	SW	SW	SW	SW	RO	SW	SW	SW	SW	SW	SW	SW	SW	SW	BR	RO	BR	SW	SW	SW	BR	SW	CR	SW	SW	SW	BR	SW	SW	SW	SW	SW	SW	SW	SW	SW	SW	SW
1209		00:20:09	RO	SW	SW	SW	SW	SW	SW	SW	SW	SW	SW	SW	SW	RO	SW	SW	SW	SW	SW	SW	SW	SW	SW	SW	RO	SW	SW	SW	SW	SW	SW	CR	SW	SW	SW	SW	SW	BR	SW	SW	SW	SW	SW	SW	SW	SW	SW
1210		00:20:10	RO	SW	SW	SW	SW	SW	SW	SW	SW	SW	SW	SW	SW	RO	SW	SW	SW	BR	SW	SW	SW	SW	BR	SW	CR	SW	DI	SW	SW	SW	SW	CR	SW	SW	SW	SW	SW	SW	SW	SW	SW	SW	SW	SW	SW	SW	SW
1211		00:20:11	RO	SW	SW	SW	SW	SW	SW	SW	SW	SW	SW	SW	SW	RO	SW	SW	SW	SW	SW	SW	SW	SW	SW	SW	CR	SW	DI	SW	SW	SW	SW	CR	SW	SW	SW	SW	SW	SW	SW	SW	SW	SW	SW	SW	SW	SW	SW
1212		00:20:12	RO	SW	SW	SW	SW	SW	SW	SW	SW	SW	SW	SW	SW	SW	SW	SW	SW	SW	SW	SW	SW	SW	SW	SW	CR	SW	CR	SW	SW	SW	SW	CR	SW	SW	SW	SW	SW	SW	SW	SW	SW	SW	SW	SW	SW	SW	SW
1213		00:20:13	RO	SW	SW	SW	SW	SW	SW	SW	SW	BR	SW	SW	SW	SW	SW	SW	SW	SW	SW	SW	SW	SW	SW	SW	CR	SW	CR	SW	BR	RS	SW	CR	SW	SW	SW	SW	SW	SW	SW	SW	SW	BR	BR	SW	CR	SW	SW
1214		00:20:14	RO	SW	SW	SW	SW	SW	SW	SW	SW	SW	SW	SW	SW	SW	SW	SW	SW	SW	SW	SW	SW	SW	SW	SW	CR	SW	CR	SW	SW	RS	SW	CR	SW	SW	SW	SW	SW	SW	SW	SW	SW	SW	SW	SW	CR	SW	SW
1215		00:20:15	RO	SW	SW	SW	SW	SW	BR	SW	SW	SW	SW	SW	SW	SW	SW	SW	SW	SW	SW	SW	SW	SW	SW	SW	CR	SW	CR	SW	SW	RS	SW	CR	SW	SW	SW	SW	SW	SW	SW	SW	SW	SW	SW	SW	CR	SW	SW
1216		00:20:16	RO	SW	SW	SW	SW	SW	BR	SW	SW	SW	SW	SW	SW	SW	SW	SW	BR	SW	SW	SW	BR	SW	SW	SW	CR	SW	CR	BR	SW	BR	SW	CR	SW	SW	SW	SW	SW	SW	SW	SW	SW	SW	SW	SW	CR	BR	SW
1217		00:20:17	RO	SW	BR	SW	SW	SW	SW	SW	SW	SW	SW	SW	SW	SW	SW	SW	RS	SW	SW	SW	SW	SW	SW	SW	CR	SW	CR	SW	SW	SW	SW	CR	SW	SW	SW	SW	SW	SW	SW	SW	SW	SW	SW	SW	CR	SW	SW
1218		00:20:18	RO	SW	SW	BR	SW	SW	SW	SW	SW	SW	SW	SW	SW	SW	SW	SW	RS	SW	SW	SW	SW	SW	SW	SW	CR	BR	CR	SW	SW	SW	SW	CR	SW	SW	SW	SW	SW	SW	SW	SW	SW	SW	SW	SW	CR	SW	SW
1219		00:20:19	RO	SW	SW	SW	SW	SW	SW	SW	SW	SW	SW	SW	SW	SW	SW	SW	RS	SW	SW	SW	SW	SW	SW	SW	SW	SW	CR	SW	SW	SW	SW	CR	SW	SW	SW	SW	SW	SW	SW	SW	SW	SW	SW	SW	CR	SW	SW
1220		00:20:20	RO	SW	SW	SW	SW	SW	SW	SW	SW	SW	SW	SW	SW	SW	SW	SW	RS	SW	SW	SW	SW	SW	SW	SW	SW	SW	SW	SW	SW	SW	SW	CR	SW	SW	SW	SW	SW	SW	SW	SW	SW	SW	SW	SW	CR	SW	SW
1221		00:20:21	RO	SW	SW	SW	SW	SW	SW	SW	SW	SW	SW	SW	SW	SW	SW	SW	RS	SW	SW	SW	SW	SW	SW	SW	SW	SW	SW	SW	SW	SW	BR	CR	SW	SW	SW	SW	SW	SW	SW	SW	SW	SW	SW	SW	CR	SW	SW
1222		00:20:22	RO	SW	SW	SW	SW	SW	SW	SW	SW	SW	SW	SW	SW	SW	SW	SW	RS	SW	BR	SW	SW	SW	SW	SW	SW	SW	SW	SW	SW	BR	SW	CR	SW	SW	SW	SW	SW	SW	BR	SW	SW	SW	SW	SW	CR	SW	SW
1223		00:20:23	RO	SW	SW	SW	SW	SW	SW	SW	SW	SW	SW	SW	SW	SW	SW	SW	RS	SW	SW	SW	SW	SW	SW	SW	SW	SW	SW	SW	SW	SW	SW	CR	SW	SW	SW	SW	SW	SW	BR	SW	SW	SW	SW	SW	CR	SW	SW
1224		00:20:24	RO	SW	SW	SW	SW	SW	SW	SW	SW	SW	SW	SW	SW	SW	SW	SW	RS	SW	SW	SW	SW	SW	SW	SW	SW	SW	SW	SW	SW	SW	SW	CR	SW	SW	SW	SW	SW	SW	SW	SW	SW	SW	SW	CR	CR	SW	SW
1225		00:20:25	RO	SW	SW	SW	SW	SW	SW	SW	SW	SW	SW	SW	SW	SW	SW	SW	RS	SW	SW	SW	SW	SW	SW	SW	SW	SW	SW	SW	SW	SW	SW	CR	SW	SW	SW	SW	SW	SW	SW	SW	SW	SW	SW	CR	CR	SW	SW
1226		00:20:26	RO	SW	SW	SW	SW	SW	SW	SW	SW	SW	SW	SW	SW	SW	SW	SW	RS	SW	SW	SW	SW	SW	SW	SW	SW	SW	SW	SW	SW	SW	SW	CR	SW	SW	SW	SW	SW	SW	SW	SW	SW	SW	SW	CR	RO	SW	SW
1227		00:20:27	RO	SW	SW	SW	SW	SW	SW	SW	SW	SW	SW	SW	SW	SW	SW	SW	BR	SW	SW	SW	SW	SW	SW	SW	SW	SW	SW	SW	SW	SW	SW	CR	SW	SW	SW	SW	SW	SW	SW	SW	SW	SW	SW	RU	RO	SW	SW
1228		00:20:28	RO	SW	SW	SW	SW	SW	SW	SW	SW	SW	SW	SW	SW	SW	SW	SW	RS	SW	SW	SW	SW	SW	SW	SW	SW	SW	SW	SW	SW	SW	SW	CR	SW	SW	SW	SW	SW	SW	SW	SW	SW	BR	SW	RU	RO	SW	SW
1229		00:20:29	CR	SW	SW	SW	SW	SW	SW	SW	SW	SW	SW	SW	SW	SW	SW	SW	RS	SW	SW	SW	SW	SW	SW	SW	SW	SW	SW	BR	SW	SW	SW	CR	SW	SW	SW	SW	SW	SW	SW	SW	SW	SW	SW	RU	RO	SW	SW
1230		00:20:30	CR	SW	SW	SW	SW	SW	SW	BR	SW	SW	SW	SW	SW	SW	SW	SW	RS	SW	SW	SW	SW	SW	SW	SW	SW	SW	SW	SW	SW	SW	SW	CR	SW	SW	SW	SW	SW	SW	SW	SW	SW	SW	SW	RU	RO	SW	SW
1231		00:20:31	CR	SW	SW	SW	SW	SW	SW	SW	SW	BR	SW	SW	SW	SW	SW	SW	RS	SW	SW	SW	SW	SW	SW	SW	SW	SW	SW	SW	SW	SW	SW	CR	SW	SW	SW	SW	SW	SW	SW	SW	SW	SW	BR	RU	RO	SW	SW
1232		00:20:32	CR	SW	SW	SW	SW	SW	BR	SW	SW	SW	SW	SW	RU	SW	SW	SW	RS	SW	SW	SW	SW	SW	SW	SW	BR	SW	SW	SW	SW	SW	SW	CR	SW	SW	SW	SW	SW	SW	SW	SW	SW	SW	SW	RU	RO	SW	SW
1233		00:20:33	SW	SW	SW	SW	SW	SW	BR	SW	SW	SW	SW	SW	RU	SW	SW	SW	RS	BR	SW	SW	SW	SW	SW	SW	SW	SW	SW	SW	SW	SW	SW	CR	SW	SW	SW	SW	SW	SW	SW	SW	SW	SW	SW	CR	RO	SW	SW
1234		00:20:34	SW	SW	SW	SW	BR	SW	SW	RS	SW	SW	SW	SW	RU	SW	SW	SW	RS	SW	SW	SW	SW	SW	SW	SW	SW	SW	SW	SW	SW	SW	SW	CR	SW	SW	SW	SW	SW	SW	BR	SW	SW	SW	SW	CR	RO	SW	SW
1235		00:20:35	SW	SW	SW	BR	BR	SW	SW	RS	SW	SW	SW	SW	RU	SW	SW	SW	RS	SW	SW	BR	SW	SW	BR	SW	SW	SW	SW	SW	SW	SW	SW	CR	SW	SW	SW	SW	SW	SW	SW	SW	SW	SW	SW	CR	RO	SW	SW
1236		00:20:36	SW	SW	SW	SW	SW	SW	SW	RS	SW	SW	SW	SW	RU	SW	SW	SW	BR	SW	SW	RS	SW	SW	SW	SW	SW	SW	SW	SW	SW	SW	SW	CR	SW	SW	SW	SW	SW	SW	SW	SW	SW	SW	SW	CR	RO	SW	SW
1237		00:20:37	SW	SW	SW	SW	SW	SW	SW	RS	SW	SW	SW	SW	RU	SW	SW	SW	RS	SW	SW	RS	SW	SW	SW	SW	SW	SW	SW	SW	BR	SW	SW	CR	SW	SW	SW	SW	SW	SW	SW	SW	BR	SW	SW	RU	RO	SW	SW
1238		00:20:38	SW	SW	SW	SW	SW	SW	SW	BR	SW	SW	SW	SW	RU	SW	SW	SW	RS	SW	SW	RS	SW	SW	SW	SW	SW	SW	BR	BR	SW	SW	SW	CR	SW	SW	SW	SW	SW	SW	SW	SW	SW	SW	BR	RU	RO	SW	SW
1239		00:20:39	SW	SW	SW	SW	SW	SW	SW	RS	SW	SW	SW	SW	RU	SW	SW	SW	RS	SW	SW	RS	SW	SW	SW	SW	SW	SW	SW	SW	SW	SW	SW	CR	SW	SW	SW	SW	SW	SW	SW	SW	SW	SW	SW	RU	RO	SW	SW
1240		00:20:40	SW	BR	SW	SW	SW	SW	SW	RS	SW	SW	SW	SW	RU	SW	SW	SW	RS	SW	SW	RS	SW	SW	SW	SW	SW	SW	SW	SW	SW	SW	SW	CR	SW	SW	SW	SW	SW	SW	SW	SW	BR	SW	SW	RU	RO	SW	SW
1241		00:20:41	SW	SW	SW	SW	SW	SW	SW	RS	SW	SW	SW	SW	RU	SW	SW	SW	RS	SW	SW	BR	SW	SW	BR	SW	SW	SW	SW	SW	SW	SW	SW	CR	SW	SW	SW	SW	SW	SW	SW	SW	SW	SW	SW	RU	CR	SW	SW
1242		00:20:42	BR	SW	SW	SW	SW	SW	SW	RS	SW	SW	SW	SW	RU	SW	SW	SW	RS	SW	SW	SW	SW	SW	SW	SW	SW	SW	SW	SW	SW	SW	SW	CR	SW	RU	SW	SW	SW	SW	SW	SW	SW	SW	SW	RU	CR	SW	SW
1243		00:20:43	RS	SW	SW	SW	SW	SW	SW	RS	SW	SW	SW	SW	RU	SW	SW	BR	RS	SW	SW	SW	SW	SW	SW	SW	SW	SW	SW	SW	SW	SW	SW	CR	SW	RU	SW	SW	SW	SW	SW	SW	RS	BR	SW	DI	CR	SW	SW
1244		00:20:44	RS	SW	BR	SW	SW	SW	SW	RS	BR	SW	SW	SW	RU	SW	SW	RS	RS	SW	SW	SW	BR	SW	SW	SW	SW	SW	SW	SW	SW	SW	SW	CR	SW	RU	SW	SW	SW	SW	SW	SW	RS	SW	SW	DI	CR	SW	SW
1245		00:20:45	RS	SW	SW	BR	SW	SW	SW	RS	SW	SW	SW	SW	RU	SW	SW	RS	BR	SW	SW	SW	SW	SW	SW	SW	SW	SW	SW	SW	SW	SW	SW	CR	SW	RU	SW	SW	SW	SW	SW	SW	RS	SW	SW	RO	CR	SW	SW
1246		00:20:46	RS	SW	SW	SW	SW	SW	SW	RS	SW	SW	SW	SW	RU	SW	SW	RS	RS	SW	SW	SW	SW	SW	SW	SW	SW	SW	SW	SW	SW	SW	SW	CR	SW	RU	SW	SW	SW	SW	SW	SW	BR	SW	SW	RO	SW	SW	SW
1247		00:20:47	RS	SW	SW	SW	SW	SW	SW	RS	SW	SW	SW	SW	RU	SW	SW	RS	RS	SW	SW	SW	SW	SW	SW	SW	SW	SW	SW	SW	SW	SW	SW	CR	SW	RU	SW	SW	SW	SW	SW	SW	SW	SW	SW	RO	SW	SW	SW
1248		00:20:48	BR	SW	SW	SW	SW	SW	SW	RS	SW	SW	SW	SW	RU	SW	SW	BR	RS	SW	SW	SW	SW	SW	SW	BR	SW	SW	SW	SW	SW	SW	SW	CR	SW	RU	SW	SW	RU	SW	SW	SW	SW	SW	SW	RO	SW	SW	SW
1249		00:20:49	SW	SW	SW	SW	SW	SW	SW	RS	SW	SW	SW	SW	RU	BR	SW	RS	RS	SW	SW	SW	SW	SW	SW	SW	SW	BR	SW	SW	SW	SW	SW	CR	SW	RU	SW	SW	RU	SW	SW	SW	RS	SW	SW	RO	SW	SW	SW
1250		00:20:50	SW	SW	SW	SW	SW	SW	SW	BR	SW	SW	SW	SW	RU	SW	SW	RS	RS	SW	SW	SW	SW	SW	SW	SW	SW	SW	SW	SW	SW	SW	SW	CR	SW	RU	SW	SW	RU	SW	SW	SW	RS	SW	SW	RO	SW	SW	SW
1251		00:20:51	SW	SW	SW	SW	SW	BR	SW	RS	SW	SW	SW	SW	RU	SW	SW	RS	RS	SW	SW	SW	SW	SW	SW	SW	SW	SW	BR	SW	SW	SW	SW	CR	SW	RU	SW	SW	RU	SW	SW	SW	RS	SW	SW	RO	SW	SW	SW
1252		00:20:52	SW	SW	SW	SW	SW	BR	SW	RS	SW	SW	SW	SW	RU	SW	SW	RS	RS	BR	SW	SW	SW	SW	SW	SW	SW	SW	SW	BR	SW	SW	SW	CR	SW	RU	SW	SW	RU	SW	SW	SW	BR	SW	SW	RO	BR	BR	SW
1253		00:20:53	SW	SW	SW	SW	SW	SW	SW	RS	SW	SW	BR	SW	RU	SW	SW	BR	RS	SW	SW	SW	SW	SW	SW	SW	SW	SW	SW	SW	SW	SW	SW	CR	SW	RO	SW	SW	RU	SW	SW	SW	SW	SW	SW	RO	SW	SW	SW
1254		00:20:54	SW	SW	SW	SW	SW	SW	SW	RS	SW	SW	RS	SW	RU	SW	SW	RS	RS	SW	SW	SW	SW	SW	SW	SW	SW	SW	SW	SW	SW	SW	SW	SW	SW	RO	SW	SW	RU	SW	SW	SW	RS	SW	SW	RO	SW	SW	SW
1255		00:20:55	SW	SW	SW	SW	SW	SW	SW	RS	SW	SW	RS	SW	RU	SW	SW	RS	BR	SW	SW	SW	SW	SW	SW	SW	SW	SW	SW	SW	SW	SW	SW	SW	SW	RO	SW	SW	RU	SW	SW	SW	RS	SW	SW	RO	SW	SW	SW
1256		00:20:56	CR	SW	SW	SW	SW	SW	SW	RS	BR	SW	RS	SW	RU	SW	SW	RS	SW	SW	SW	SW	SW	BR	SW	SW	SW	SW	SW	SW	SW	SW	SW	SW	SW	RO	SW	SW	RU	SW	SW	SW	RS	SW	BR	RO	SW	SW	SW
1257		00:20:57	CR	SW	SW	SW	SW	SW	SW	BR	SW	SW	RS	SW	RU	SW	SW	RS	SW	SW	RO	SW	SW	SW	SW	SW	SW	SW	DI	SW	SW	SW	SW	SW	SW	RO	SW	SW	RU	SW	SW	SW	BR	SW	SW	RO	SW	SW	SW
1258		00:20:58	CR	SW	SW	SW	SW	SW	SW	SW	SW	SW	RS	SW	RU	SW	SW	RS	SW	SW	RO	SW	BR	SW	SW	SW	SW	SW	DI	SW	SW	SW	SW	SW	SW	RO	SW	SW	RU	SW	SW	SW	SW	SW	SW	RO	SW	SW	SW
1259		00:20:59	CR	SW	SW	SW	SW	SW	SW	SW	SW	SW	BR	SW	RU	SW	SW	RS	SW	SW	RO	SW	SW	SW	SW	SW	SW	SW	CR	SW	BR	SW	SW	SW	SW	CR	SW	SW	RU	SW	SW	SW	SW	SW	SW	RO	SW	SW	SW
1260		00:21:00	CR	SW	SW	SW	SW	SW	SW	SW	SW	SW	SW	SW	RU	SW	SW	RS	SW	SW	RO	SW	SW	SW	SW	SW	SW	SW	CR	SW	SW	SW	SW	SW	SW	CR	SW	SW	RU	SW	SW	SW	SW	SW	SW	RO	SW	SW	SW
1261		00:21:01	CR	SW	SW	SW	BR	SW	SW	SW	SW	SW	SW	SW	RU	SW	SW	BR	SW	SW	RO	SW	SW	SW	SW	SW	SW	SW	CR	SW	SW	SW	SW	SW	SW	CR	SW	SW	RU	SW	SW	SW	SW	SW	SW	RO	SW	SW	SW
1262		00:21:02	CR	SW	SW	SW	SW	SW	SW	SW	SW	SW	SW	SW	RU	SW	SW	RS	SW	SW	RO	SW	SW	SW	SW	SW	SW	SW	CR	BR	SW	SW	BR	SW	SW	CR	BR	SW	RU	SW	SW	SW	SW	SW	SW	RO	SW	SW	SW
1263		00:21:03	SW	SW	SW	SW	SW	SW	SW	SW	SW	SW	SW	SW	RU	SW	SW	RS	SW	SW	RO	SW	SW	SW	SW	SW	SW	SW	CR	SW	SW	SW	SW	SW	SW	CR	SW	SW	RU	SW	SW	SW	SW	SW	SW	RO	SW	SW	SW
1264		00:21:04	SW	SW	SW	SW	SW	SW	SW	SW	SW	SW	SW	SW	RU	SW	SW	RS	SW	SW	RO	BR	SW	SW	SW	SW	SW	SW	SW	SW	SW	SW	SW	SW	SW	CR	SW	SW	RU	SW	SW	SW	SW	SW	SW	RO	SW	SW	SW
1265		00:21:05	SW	SW	SW	SW	SW	SW	SW	SW	SW	SW	SW	SW	RU	SW	SW	RS	SW	SW	RO	SW	SW	SW	SW	SW	SW	SW	SW	SW	SW	SW	SW	SW	SW	SW	SW	SW	RU	SW	SW	SW	SW	BR	SW	RO	SW	SW	SW
1266		00:21:06	SW	SW	SW	SW	SW	SW	SW	SW	SW	SW	SW	SW	RU	SW	SW	RS	SW	SW	RO	SW	SW	SW	SW	SW	SW	SW	SW	SW	SW	SW	SW	SW	SW	SW	SW	SW	RU	SW	SW	SW	SW	SW	SW	RO	SW	SW	SW
1267		00:21:07	SW	SW	SW	SW	SW	BR	SW	SW	SW	SW	SW	SW	RU	SW	SW	RS	SW	BR	RO	SW	SW	SW	SW	SW	SW	SW	SW	SW	SW	SW	SW	SW	SW	SW	BR	SW	RO	SW	SW	SW	SW	SW	SW	RO	SW	SW	SW
1268		00:21:08	SW	SW	SW	SW	SW	SW	SW	SW	SW	SW	SW	SW	RU	SW	SW	RS	SW	SW	RO	SW	SW	SW	SW	SW	SW	SW	SW	SW	SW	SW	SW	SW	SW	SW	SW	SW	RO	SW	SW	SW	SW	SW	SW	RO	SW	SW	SW
1269		00:21:09	SW	SW	SW	SW	SW	SW	SW	SW	SW	SW	SW	SW	RU	SW	SW	BR	SW	SW	RO	SW	SW	SW	SW	SW	SW	SW	SW	SW	SW	SW	SW	DI	SW	SW	SW	SW	CR	SW	SW	SW	SW	SW	SW	RO	SW	SW	SW
1270		00:21:10	SW	BR	BR	SW	SW	SW	SW	SW	SW	SW	SW	SW	RU	SW	SW	SW	SW	SW	RO	SW	SW	SW	SW	SW	SW	SW	SW	SW	SW	SW	SW	DI	SW	SW	SW	SW	CR	SW	SW	SW	SW	SW	SW	RO	SW	SW	SW
1271		00:21:11	SW	SW	SW	SW	SW	SW	SW	SW	SW	SW	SW	SW	RU	SW	SW	SW	SW	SW	RO	SW	SW	SW	SW	SW	SW	SW	SW	SW	SW	SW	SW	DI	SW	SW	SW	SW	CR	SW	SW	SW	SW	SW	SW	RO	SW	SW	SW
1272		00:21:12	SW	SW	SW	SW	SW	SW	SW	SW	SW	SW	SW	SW	RU	SW	SW	SW	SW	SW	RO	SW	BR	SW	SW	SW	SW	SW	SW	BR	SW	SW	SW	DI	SW	SW	SW	SW	CR	SW	SW	SW	SW	SW	SW	RO	SW	SW	SW
1273		00:21:13	SW	SW	SW	SW	SW	SW	SW	SW	SW	SW	SW	SW	RU	SW	SW	SW	SW	SW	RO	SW	SW	SW	SW	SW	SW	SW	SW	SW	SW	SW	SW	DI	SW	SW	BR	SW	CR	SW	SW	SW	SW	SW	BR	RO	SW	SW	SW
1274		00:21:14	SW	SW	SW	SW	SW	SW	SW	SW	SW	SW	SW	SW	RU	SW	SW	SW	SW	SW	RO	SW	SW	SW	SW	SW	SW	SW	SW	SW	SW	SW	SW	DI	SW	SW	SW	SW	CR	SW	SW	SW	SW	SW	SW	RO	SW	SW	SW
1275		00:21:15	SW	SW	SW	SW	SW	SW	SW	SW	SW	SW	SW	SW	RU	SW	SW	SW	SW	SW	RO	SW	SW	SW	BR	SW	SW	SW	SW	SW	SW	SW	SW	DI	SW	SW	SW	SW	CR	SW	SW	SW	SW	SW	SW	DI	SW	SW	BR
1276		00:21:16	SW	SW	SW	SW	SW	SW	SW	SW	SW	SW	SW	SW	RU	SW	SW	SW	SW	SW	RO	SW	SW	SW	SW	SW	SW	SW	SW	SW	SW	SW	SW	RO	SW	SW	SW	SW	SW	SW	SW	SW	SW	BR	SW	DI	SW	SW	RS
1277		00:21:17	SW	SW	SW	SW	SW	SW	SW	SW	SW	SW	SW	SW	SW	SW	SW	SW	SW	SW	RO	SW	SW	SW	SW	BR	BR	SW	SW	SW	SW	SW	SW	RO	SW	SW	SW	SW	SW	SW	SW	SW	SW	SW	SW	DI	SW	SW	RS
1278		00:21:18	SW	SW	SW	SW	SW	SW	SW	SW	SW	SW	SW	SW	SW	SW	SW	SW	SW	SW	RO	SW	SW	SW	SW	SW	SW	BR	SW	SW	SW	SW	SW	RO	SW	SW	SW	SW	SW	SW	SW	SW	SW	SW	SW	DI	SW	SW	RS
1279		00:21:19	SW	SW	SW	SW	SW	SW	SW	SW	SW	SW	SW	SW	SW	SW	SW	SW	SW	SW	RO	SW	SW	SW	SW	SW	SW	SW	SW	SW	BR	SW	SW	RO	SW	SW	BR	SW	SW	SW	SW	SW	SW	SW	SW	RO	SW	SW	BR
1280		00:21:20	SW	SW	SW	SW	SW	SW	SW	SW	BR	SW	SW	SW	SW	SW	SW	SW	SW	SW	RO	SW	SW	SW	SW	SW	SW	SW	SW	SW	SW	SW	SW	RO	SW	SW	BR	SW	SW	SW	SW	SW	SW	SW	SW	RO	SW	BR	SW
1281		00:21:21	BR	SW	SW	BR	SW	SW	SW	SW	SW	SW	SW	SW	SW	SW	SW	SW	SW	BR	RO	SW	SW	SW	SW	SW	SW	SW	SW	SW	SW	SW	SW	RO	BR	SW	SW	SW	SW	SW	SW	SW	SW	SW	BR	RO	SW	SW	SW
1282		00:21:22	BR	SW	SW	SW	SW	SW	SW	SW	SW	SW	SW	SW	SW	SW	SW	SW	SW	SW	RO	SW	SW	SW	SW	SW	SW	SW	BR	BR	SW	SW	SW	RO	RS	SW	SW	SW	SW	SW	SW	SW	SW	SW	SW	RO	SW	SW	SW
1283		00:21:23	RS	SW	SW	SW	SW	SW	SW	SW	SW	SW	SW	SW	SW	SW	SW	SW	SW	SW	RO	SW	SW	SW	SW	SW	SW	SW	SW	SW	SW	SW	SW	RO	RS	BR	SW	SW	SW	SW	SW	SW	SW	SW	SW	RO	SW	SW	SW
1284		00:21:24	RS	SW	SW	SW	SW	SW	SW	SW	SW	SW	SW	SW	SW	SW	SW	SW	SW	SW	RO	SW	SW	SW	SW	SW	SW	SW	SW	SW	SW	SW	SW	RO	RS	SW	SW	SW	SW	SW	SW	SW	CR	SW	SW	CR	SW	SW	SW
1285		00:21:25	RS	SW	SW	SW	SW	SW	SW	SW	SW	SW	SW	SW	SW	SW	SW	SW	SW	SW	RO	SW	SW	SW	SW	SW	SW	SW	SW	SW	SW	SW	BR	RO	RS	SW	SW	SW	SW	SW	SW	SW	CR	SW	SW	CR	SW	SW	SW
1286		00:21:26	RS	SW	SW	SW	SW	SW	SW	SW	SW	SW	SW	SW	SW	SW	SW	SW	SW	SW	RO	SW	SW	SW	SW	SW	SW	SW	SW	SW	SW	SW	SW	RO	RS	SW	SW	SW	SW	SW	SW	SW	CR	SW	SW	CR	SW	SW	SW
1287		00:21:27	RS	SW	SW	SW	SW	SW	SW	SW	SW	SW	SW	SW	SW	SW	BR	SW	SW	SW	RO	SW	SW	SW	SW	SW	SW	SW	SW	SW	SW	SW	SW	RO	RS	SW	BR	SW	SW	SW	SW	SW	SW	SW	SW	CR	SW	SW	SW
1288		00:21:28	BR	SW	SW	SW	SW	SW	SW	SW	SW	SW	SW	SW	SW	SW	SW	SW	SW	SW	RO	SW	SW	SW	SW	SW	SW	SW	SW	SW	SW	SW	SW	RO	BR	SW	SW	SW	SW	SW	SW	SW	SW	SW	SW	CR	SW	SW	SW
1289		00:21:29	BR	SW	SW	SW	SW	SW	BR	SW	SW	SW	SW	SW	SW	SW	SW	SW	SW	SW	RO	SW	SW	SW	SW	SW	SW	SW	FE	SW	SW	SW	SW	RO	RS	SW	SW	BR	SW	SW	SW	SW	SW	SW	SW	CR	SW	SW	SW
1290		00:21:30	SW	SW	SW	SW	SW	SW	SW	SW	SW	SW	SW	SW	SW	SW	SW	BR	SW	SW	RO	SW	BR	SW	SW	SW	SW	SW	FE	SW	SW	SW	SW	RO	RS	SW	SW	BR	BR	SW	BR	SW	SW	SW	SW	RO	SW	SW	SW
1291		00:21:31	SW	SW	SW	SW	SW	SW	SW	SW	SW	SW	SW	SW	SW	SW	SW	SW	SW	SW	RO	SW	SW	SW	SW	SW	SW	BR	CR	SW	SW	SW	SW	RO	RS	SW	SW	RS	BR	SW	BR	SW	SW	BR	BR	RO	SW	SW	SW
1292		00:21:32	SW	SW	SW	SW	SW	BR	SW	SW	SW	SW	SW	SW	BR	SW	SW	SW	SW	SW	RO	BR	SW	SW	SW	SW	SW	SW	CR	SW	SW	SW	SW	RO	RS	SW	SW	RS	RS	SW	SW	SW	SW	SW	SW	CR	SW	SW	SW
1293		00:21:33	BR	SW	SW	SW	SW	BR	SW	SW	BR	SW	SW	SW	SW	SW	SW	SW	SW	SW	RO	SW	SW	SW	SW	SW	SW	SW	SW	SW	SW	SW	SW	RO	RS	SW	BR	RS	RS	SW	SW	SW	SW	SW	SW	CR	SW	SW	SW
1294		00:21:34	SW	SW	SW	SW	SW	SW	SW	SW	SW	SW	SW	SW	SW	SW	SW	SW	SW	BR	CR	SW	SW	SW	SW	SW	SW	SW	SW	SW	SW	SW	SW	RO	BR	BR	SW	BR	RS	SW	SW	SW	SW	SW	SW	CR	SW	SW	SW
1295		00:21:35	SW	SW	SW	SW	SW	SW	SW	SW	SW	SW	SW	SW	SW	SW	SW	SW	SW	SW	CR	SW	SW	SW	SW	SW	SW	SW	SW	SW	SW	SW	SW	RO	RS	BR	SW	RS	RS	SW	SW	SW	SW	SW	SW	CR	SW	SW	SW
1296		00:21:36	SW	BR	SW	SW	SW	SW	SW	SW	SW	SW	SW	SW	SW	SW	SW	SW	SW	SW	CR	SW	SW	SW	SW	SW	SW	SW	SW	BR	SW	SW	SW	RO	RS	SW	SW	RS	BR	SW	SW	SW	SW	SW	SW	CR	SW	SW	SW
1297		00:21:37	SW	SW	SW	SW	SW	SW	SW	SW	SW	SW	SW	SW	SW	SW	SW	SW	SW	SW	CR	RS	SW	SW	SW	SW	SW	SW	SW	SW	SW	SW	SW	RO	RS	SW	SW	RS	RS	SW	SW	BR	SW	SW	SW	CR	SW	SW	SW
1298		00:21:38	SW	SW	SW	SW	SW	SW	SW	BR	SW	SW	SW	SW	SW	SW	SW	SW	SW	SW	CR	SW	SW	SW	SW	SW	SW	SW	SW	SW	SW	SW	SW	RO	RS	SW	SW	RS	RS	SW	SW	BR	SW	SW	SW	CR	SW	SW	SW
1299		00:21:39	SW	SW	SW	SW	SW	SW	SW	RS	SW	SW	SW	SW	SW	SW	SW	SW	SW	SW	CR	SW	SW	SW	SW	SW	SW	SW	SW	SW	SW	SW	SW	RO	BR	SW	SW	RS	RS	SW	SW	RS	SW	SW	SW	CR	SW	SW	SW
1300		00:21:40	SW	SW	SW	SW	SW	SW	SW	RS	SW	SW	SW	SW	BR	SW	SW	SW	SW	SW	CR	SW	SW	SW	SW	SW	SW	SW	SW	SW	SW	SW	SW	RO	BR	SW	BR	RS	RS	SW	SW	RS	BR	SW	SW	CR	SW	SW	SW
1301		00:21:41	SW	SW	SW	SW	SW	SW	SW	RS	SW	SW	SW	SW	SW	SW	SW	SW	SW	SW	CR	SW	SW	SW	SW	SW	SW	SW	SW	SW	SW	SW	SW	RO	SW	SW	SW	RS	RS	SW	SW	RS	BR	SW	SW	CR	SW	SW	SW
1302		00:21:42	SW	SW	SW	SW	RS	SW	SW	RS	SW	SW	SW	SW	SW	SW	SW	SW	SW	SW	CR	SW	SW	SW	SW	SOC	SW	SW	SW	SW	SW	SW	SW	RO	SW	SW	SW	RS	BR	SW	SW	RS	RS	SW	SW	RU	SW	SW	SW
1303		00:21:43	CR	SW	SW	SW	RS	SW	SW	RS	SW	SW	SW	SW	SW	SW	SW	SW	SW	SW	CR	BR	SW	SW	SW	SOC	SW	SW	SW	SW	SW	SW	SW	RO	SW	BR	SW	BR	RS	SW	SW	BR	RS	SW	SW	RU	SW	SW	SW
1304		00:21:44	CR	SW	SW	BR	RS	SW	SW	BR	SW	SW	SOC	SW	SW	SW	SW	SW	SW	SW	CR	SW	SW	SW	SW	SOC	SW	SW	SW	SW	SW	SW	SW	RO	SW	SW	BR	RS	RS	SW	SW	RS	BR	SW	SW	RU	SW	SW	SW
1305		00:21:45	CR	SW	SW	BR	BR	SW	SW	RS	SW	SW	SOC	SW	SW	SW	SW	SW	SW	SW	CR	SW	SW	SW	SW	SOC	SW	SW	SW	SW	SW	SW	SW	RO	SW	SW	SW	RS	RS	SW	SW	RS	BR	SW	SW	RU	SW	SW	SW
1306		00:21:46	CR	SW	SW	SW	SW	SW	SW	RS	SW	SW	SOC	SW	SW	SW	SW	SW	SW	SW	CR	SW	SW	SW	SW	SOC	SW	SW	SW	SW	BR	SW	SW	RO	SW	SW	SW	RS	RS	SW	SW	RS	SW	BR	SW	RU	SW	SW	SW
1307		00:21:47	CR	SW	SW	SW	SW	SW	SW	RS	BR	SW	SW	SW	SW	SW	SW	SW	SW	SW	CR	SW	SW	SOC	SW	SOC	SW	SW	SW	SW	SW	SW	SW	RO	SW	SW	SW	RS	RS	SW	SW	RS	SW	SW	SW	RU	SW	SW	SW
1308		00:21:48	CR	SW	SW	SW	SW	SW	SW	RS	SW	SW	SW	SW	SW	SW	SW	SW	SW	SW	CR	SW	SW	SOC	SW	SOC	SW	SW	SW	SW	SW	SW	SW	SW	SW	SW	SW	RS	BR	SW	SW	RS	RS	SW	SW	RU	SW	SW	SW
1309		00:21:49	CR	SW	SW	SW	SW	SW	SW	RS	SW	SW	SW	SW	SW	SW	SW	SW	SW	BR	CR	SW	SW	SOC	SW	SOC	SW	SW	SW	BR	SW	SW	SW	SW	SW	SW	SW	RS	BR	SW	BR	RS	RS	SW	SW	RU	SW	SW	BR
1310		00:21:50	CR	SW	SW	SW	SW	SW	SW	RS	SW	SW	SW	SW	SW	SW	SW	SW	SW	SW	CR	SW	BR	SOC	SW	SOC	SW	SW	SW	SW	SW	SW	SW	SW	SW	SW	SW	BR	RS	SW	SW	BR	BR	SW	SW	RU	SW	SW	RS
1311		00:21:51	CR	SW	SW	SW	SW	SW	SW	RS	SW	SW	SW	SW	SW	SW	SW	SW	SW	SW	CR	SW	SW	SOC	SW	SOC	SW	SW	SW	SW	SW	SW	SW	SW	SW	SW	SW	SW	RS	SW	SW	BR	SW	SW	SW	RU	SW	SW	RS
1312		00:21:52	CR	SW	SW	SW	SW	SW	SW	RS	SW	SW	SW	SW	SW	SW	SW	SW	SW	SW	CR	SW	SW	SOC	SW	SOC	SW	SW	SW	SW	SW	SW	SW	SW	SW	SW	SW	SW	RS	SW	SW	RS	RS	SW	SW	RU	SW	SW	RS
1313		00:21:53	RO	SW	SW	SW	SW	SW	SW	RS	SW	SW	SW	BR	SW	SW	SW	SW	SW	SW	CR	SW	SW	SOC	SW	SOC	SW	SW	SW	SW	SW	SW	SW	SW	SW	SW	SW	SW	RS	BR	SW	RS	RS	SW	SW	RU	SW	SW	BR
1314		00:21:54	RO	SW	SW	SW	SW	SW	SW	RS	SW	SW	SW	RS	SW	SW	SW	SW	SW	SW	DI	SW	SW	SOC	BR	SOC	SW	SW	BR	SW	SW	SW	SW	SW	SW	SW	SW	SW	BR	SW	SW	RS	RS	SW	SW	RU	SW	SW	SW
1315		00:21:55	RO	SW	SW	SW	SW	SW	SW	RS	SW	SW	SW	RS	SW	SW	SW	SW	SW	SW	DI	SW	SW	SOC	SW	SOC	SW	SW	SW	SW	SW	SW	SW	SW	SW	SW	SW	SW	RS	SW	SW	RS	RS	SW	SW	RU	SW	SW	SW
1316		00:21:56	RO	SW	SW	SW	SW	SW	SW	RS	SW	SW	SW	RS	SW	SW	SW	SW	SW	SW	DI	SW	SW	SOC	SW	SOC	SW	SW	SW	SW	SW	SW	SW	SW	SW	SW	SW	SW	RS	SW	SW	RS	RS	SW	SW	RU	SW	BR	SW
1317		00:21:57	RO	SW	BR	SW	SW	SW	SW	RS	SW	SW	CR	RS	SW	SW	SW	SW	SW	SW	DI	SW	SW	SOC	SW	SOC	BR	SW	SW	SW	SW	SW	SW	SW	SW	SW	SW	SW	RS	SW	SW	RS	BR	SW	SW	RU	SW	SW	SW
1318		00:21:58	RO	BR	SW	SW	SW	SW	SW	RS	SW	SW	CR	RS	SW	SW	SW	SW	SW	SW	DI	SW	SW	SW	SW	SOC	SW	SW	SW	SW	SW	SW	SW	SW	SW	SW	SW	SW	RS	SW	SW	BR	SW	SW	SW	RU	SW	SW	SW
1319		00:21:59	RO	SW	SW	SW	SW	SW	SW	BR	SW	SW	CR	BR	BR	SW	SW	SW	SW	SW	DI	SW	SW	SW	SW	SOC	SW	BR	SW	SW	SW	SW	SW	SW	SW	SW	SW	SW	RS	SW	SW	RS	RS	BR	BR	RU	SW	SW	SW
1320		00:22:00	RO	SW	SW	SW	SW	BR	SW	RS	SW	SW	CR	RS	SW	SW	SW	SW	SW	SW	RO	SW	SW	SW	SW	SW	SW	SW	SW	BR	SW	SW	BR	SW	SW	RU	SW	SW	BR	SW	SW	RS	RS	SW	SW	RU	SW	SW	SW
1321		00:22:01	RO	SW	SW	SW	SW	SW	SW	RS	SW	SW	CR	RS	SW	SW	SW	SW	SW	SW	RO	SW	SW	SW	SW	SW	SW	SW	CR	SW	SW	SW	SW	SW	SW	RU	SW	SW	RS	SW	SW	RS	RS	SW	SW	RU	SW	SW	SW
1322		00:22:02	RO	SW	SW	SW	SW	SW	SW	RS	SW	SW	RU	RS	SW	SW	SW	SW	SW	SW	RO	SW	SW	SW	SW	SW	SW	SW	CR	SW	SW	SW	SW	SW	SW	RU	SW	SW	RS	SW	SW	RS	RS	SW	SW	RU	SW	SW	SW
1323		00:22:03	RO	SW	SW	SW	SW	SW	SW	RS	SW	SW	RU	RS	SW	SW	SW	SW	SW	SW	RO	SW	SW	SW	SW	SW	SW	SW	CR	SW	SW	SW	SW	SW	SW	RU	SW	SW	RS	SW	SW	RS	BR	SW	SW	RU	SW	SW	SW
1324		00:22:04	RO	SW	SW	SW	SW	SW	SW	RS	SW	SW	CR	RS	SW	SW	SW	SW	SW	SW	RO	SW	SW	SW	SW	SW	SW	SW	SW	SW	SW	SW	SW	SW	SW	RU	SW	SW	RS	SW	SW	RS	SW	SW	SW	RU	SW	SW	SW
1325		00:22:05	RO	SW	SW	SW	SW	SW	SW	RS	SW	SW	SW	BR	SW	SW	SW	SW	SW	SW	RO	SW	SW	SW	SW	BR	SW	SW	SW	SW	SW	BR	SW	SW	SW	RU	SW	SW	RS	SW	SW	RS	SW	SW	SW	RU	SW	SW	SW
1326		00:22:06	RO	SW	SW	SW	SW	SW	SW	RS	SW	SW	SW	RS	SW	SW	SW	SW	SW	SW	RO	SW	SW	SW	SW	SW	SW	SW	SW	SW	SW	SW	SW	SW	SW	RU	SW	SW	BR	SW	SW	BR	SW	SW	SW	RU	SW	SW	SW
1327		00:22:07	RO	SW	SW	SW	SW	SW	SW	RS	BR	SW	SW	RS	SW	SW	SW	SW	SW	SW	RO	SW	BR	SW	SW	SW	SW	SW	SW	SW	SW	SW	SW	SW	SW	RU	SW	SW	RS	SW	SW	RS	SW	SW	SW	RU	SW	SW	SW
1328		00:22:08	RO	SW	SW	SW	SW	SW	SW	RS	SW	SW	SW	RS	SW	SW	SW	SW	SW	SW	RO	SW	SW	SW	SW	SW	SW	SW	SW	SW	SW	SW	SW	SW	SW	RU	SW	SW	RS	SW	SW	RS	SW	SW	SW	RU	SW	SW	SW
1329		00:22:09	RO	SW	SW	SW	SW	SW	SW	RS	SW	BR	SW	RS	SW	SW	SW	SW	SW	SW	RO	SW	SW	SW	SW	SW	SW	SW	SW	SW	SW	SW	SW	SW	SW	RU	SW	SW	RS	SW	SW	BR	SW	SW	SW	RU	BR	SW	SW
1330		00:22:10	RO	SW	SW	SW	SW	SW	SW	RS	SW	SW	SW	RS	SW	SW	SW	SW	SW	SW	RO	SW	SW	SW	SW	BR	SW	SW	SW	SW	SW	SW	SW	SW	SW	RU	SW	SW	RS	SW	SW	RS	SW	SW	SW	RU	SW	SW	SW
1331		00:22:11	RO	SW	SW	SW	SW	SW	SW	BR	SW	SW	SW	BR	SW	SW	SW	SW	SW	SW	RO	SW	SW	SW	SW	SW	SW	SW	BR	BR	SW	BR	SW	SW	SW	RU	SW	SW	RS	SW	SW	RS	SW	SW	SW	RU	SW	SW	SW
1332		00:22:12	RO	SW	SW	BR	SW	SW	SW	SW	SW	SW	SW	SW	RO	SW	SW	SW	BR	SW	RO	SW	SW	SW	SW	SW	SW	SW	SW	SW	SW	SW	SW	SW	SW	RU	SW	SW	BR	SW	SW	RS	SW	SW	SW	RU	SW	SW	SW
1333		00:22:13	RO	SW	SW	SW	SW	SW	SW	SW	SW	SW	SW	SW	RO	SW	SW	SW	RS	SW	RO	SW	SW	SW	SW	SW	SW	SW	SW	SW	SW	SW	SW	SW	SW	RU	SW	SW	RS	SW	SW	RS	SW	SW	SW	RU	SW	SW	SW
1334		00:22:14	RO	SW	SW	SW	SW	SW	SW	SW	SW	SW	SW	SW	RO	SW	SW	SW	RS	SW	RO	SW	SW	SW	SW	SOC	SW	SW	SW	SW	SW	SW	SW	SW	SW	RU	SW	SW	RS	SW	SW	BR	SW	BR	SW	RU	SW	SW	SW
1335		00:22:15	RO	SW	SW	SW	BR	SW	SW	SW	SW	SW	SW	SW	RO	SW	SW	SW	RS	SW	RO	SW	BR	SW	SW	SOC	SW	SW	SW	SW	SW	SW	SW	SW	SW	RU	SW	SW	RS	SW	SW	SW	SW	SW	BR	RU	SW	SW	SW
1336		00:22:16	RO	SW	SW	SW	SW	SW	SW	SW	SW	SW	SW	SW	RO	SW	SW	SW	RS	SW	RO	SW	SW	SW	SW	SOC	SW	SW	SW	SW	SW	BR	SW	SW	SW	CR	SW	SW	RS	SW	SW	SW	RO	SW	SW	RU	SW	SW	SW
1337		00:22:17	RO	BR	SW	SW	SW	SW	SW	SW	SW	SW	SW	SW	RO	SW	SW	SW	RS	SW	RO	SW	SW	SW	SW	SOC	SW	SW	SW	SW	SW	SW	SW	SW	SW	CR	SW	SW	BR	SW	SW	SW	RO	SW	SW	RU	SW	SW	SW
1338		00:22:18	RO	SW	SW	SW	SW	SW	SW	SW	SW	SW	SW	SW	RO	SW	SW	SW	RS	BR	RO	SW	SW	SW	SW	SOC	SW	SW	RO	SW	SW	SW	SW	SW	SW	RO	SW	SW	RS	SW	SW	SW	RO	SW	SW	RU	SW	SW	SW
1339		00:22:19	RO	SW	SW	SW	SW	SW	SW	SW	SW	SW	SW	SW	RO	SW	SW	SW	RS	SW	RO	SW	SW	SW	SW	SOC	SW	SW	RO	SW	SW	SW	SW	SW	SW	RO	SW	SW	RS	SW	SW	SW	RO	SW	SW	RU	SW	SW	SW
1340		00:22:20	RO	SW	SW	SW	SW	SW	SW	SW	SW	SW	SW	SW	RO	SW	SW	SW	RS	SW	CR	SW	SW	SW	SW	SW	SW	SW	RO	BR	SW	SW	SW	SW	SW	RO	SW	SW	RS	SW	SW	SW	RO	SW	SW	RU	SW	SW	SW
1341		00:22:21	RO	SW	SW	SW	BR	SW	SW	SW	SW	SW	SW	SW	RO	SW	SW	SW	BR	SW	CR	SW	SW	SW	SW	SW	SW	SW	CR	SW	SW	BR	SW	SW	SW	RO	SW	SW	RS	SW	SW	SW	RO	SW	SW	RU	SW	SW	SW
1342		00:22:22	RO	SW	SW	SW	SW	SW	SW	SW	SW	SW	SW	SW	RO	SW	SW	SW	RS	SW	CR	SW	SW	SW	SW	SW	SW	SW	CR	SW	SW	SW	SW	SW	SW	RO	SW	SW	BR	SW	SW	SW	RO	SW	SW	RU	SW	SW	SW
1343		00:22:23	RO	SW	SW	SW	SW	SW	SW	SW	SW	SW	SW	SW	RO	SW	SW	SW	RS	SW	CR	SW	SW	SW	SW	SW	SW	SW	CR	SW	SW	SW	BR	SW	SW	RO	SW	SW	SW	SW	SW	SW	RO	SW	SW	RU	SW	SW	SW
1344		00:22:24	RO	SW	SW	SW	SW	SW	SW	SW	SW	SW	SW	SW	RO	SW	SW	SW	RS	SW	CR	SW	SW	SW	SW	SW	SW	SW	SW	SW	SW	SW	SW	SW	SW	RO	SW	SW	SW	SW	SW	SW	RO	SW	SW	RU	SW	SW	SW
1345		00:22:25	RO	SW	SW	SW	SW	SW	SW	SW	SW	SW	SW	SW	RO	SW	SW	SW	RS	SW	RO	SW	SW	SW	SW	SW	SW	SW	SW	SW	SW	SW	SW	SW	SW	RO	SW	SW	SW	SW	SW	SW	RO	SW	SW	RU	SW	SW	SW
1346		00:22:26	RO	SW	BR	SW	SW	SW	SW	SW	SW	SW	SW	SW	RO	SW	SW	SW	RS	SW	RO	SW	SW	SW	SW	SW	SW	SW	SW	SW	SW	SW	SW	SW	SW	RO	SW	SW	SW	BR	SW	SW	RO	SW	SW	RU	SW	SW	SW
1347		00:22:27	RO	SW	SW	SW	SW	SW	SW	SW	SW	SW	SW	SW	RO	SW	SW	SW	RS	SW	RO	SW	SW	SW	BR	SW	SW	SW	SW	SW	SW	SW	SW	SW	SW	SW	SW	SW	SW	SW	SW	SW	RO	SW	SW	RU	SW	SW	SW
1348		00:22:28	RO	SW	SW	SW	SW	SW	SW	SW	SW	SW	SW	SW	RO	SW	SW	SW	RS	SW	SW	SW	SW	SW	SW	SW	SW	SW	SW	SW	SW	SW	SW	SW	SW	SW	SW	SW	SW	SW	SW	SW	RO	SW	SW	RU	SW	SW	SW
1349		00:22:29	RO	SW	SW	SW	SW	SW	SW	SW	SW	SW	SW	SW	RO	SW	SW	SW	RS	SW	SW	SW	SW	BR	SW	SW	SW	SW	SW	SW	SW	SW	SW	SW	SW	SW	SW	SW	SW	SW	SW	SW	SW	SW	SW	RU	SW	SW	SW
1350		00:22:30	RO	SW	SW	SW	SW	SW	SW	SW	SW	SW	SW	SW	RO	SW	SW	SW	BR	SW	SW	SW	SW	SW	SW	SW	SW	SW	SW	SW	BR	SW	SW	SW	SW	SW	SW	SW	SW	SW	SW	SW	SW	SW	BR	RU	SW	SW	SW
1351		00:22:31	RO	SW	SW	SW	SW	SW	SW	SW	SW	SW	SW	SW	RO	SW	SW	SW	RS	SW	SW	SW	SW	SW	SW	SW	SW	BR	SW	BR	SW	SW	SW	SW	SW	SW	SW	BR	SW	SW	SW	SW	SW	BR	SW	RU	SW	SW	SW
1352		00:22:32	RO	SW	SW	SW	SW	SW	BR	SW	BR	SW	SW	SW	RO	SW	SW	SW	RS	SW	SW	SW	SW	SW	SW	SW	SW	SW	BR	SW	SW	SW	SW	SW	SW	SW	SW	RS	SW	SW	SW	SW	SW	SW	SW	RU	SW	BR	SW
1353		00:22:33	RO	SW	SW	SW	SW	SW	BR	SW	SW	SW	SW	SW	RO	SW	SW	SW	RS	BR	SW	SW	SW	BR	SW	SW	SW	SW	SW	SW	SW	SW	SW	SW	SW	SW	SW	RS	SW	SW	SW	SW	SW	SW	SW	RU	BR	SW	SW
1354		00:22:34	RO	SW	SW	SW	SW	SW	SW	SW	SW	SW	SW	SW	RO	SW	SW	SW	RS	SW	SW	SW	SW	SW	SW	SW	SW	SW	SW	SW	SW	SW	SW	SW	SW	SW	SW	RS	SW	SW	SW	SW	SW	SW	SW	RU	SW	SW	SW
1355		00:22:35	RO	SW	SW	SW	SW	SW	SW	SW	SW	SW	SW	SW	RO	SW	SW	SW	RS	SW	SW	SW	SW	SW	SW	SW	SW	SW	SW	SW	SW	SW	SW	SW	SW	SW	SW	RS	SW	SW	SW	SW	SW	SW	SW	RU	SW	SW	SW
1356		00:22:36	RO	SW	SW	SW	SW	SW	SW	SW	SW	SW	SW	SW	RO	SW	BR	SW	RS	SW	SW	SW	SW	SW	SW	SW	SW	SW	SW	SW	SW	SW	SW	SW	SW	SW	SW	RS	SW	SW	SW	SW	SW	SW	SW	RU	SW	SW	SW
1357		00:22:37	RO	SW	SW	BR	SW	SW	SW	SW	SW	SW	SW	SW	RO	SW	BR	SW	RS	SW	SW	SW	SW	SW	SW	SW	SW	SW	DI	SW	SW	SW	SW	SW	SW	SW	SW	BR	SW	SW	SW	SW	SW	SW	SW	RU	SW	SW	BR
1358		00:22:38	RO	SW	SW	SW	SW	SW	SW	SW	SW	SW	SW	SW	RO	SW	BR	SW	RS	SW	SW	SW	SW	SW	SW	BR	SW	SW	DI	SW	SW	SW	SW	SW	SW	SW	SW	RS	SW	SW	SW	SW	SW	SW	SW	RU	SW	SW	RS
1359		00:22:39	RO	SW	SW	SW	SW	SW	SW	SW	SW	SW	SW	SW	RO	SW	SW	SW	RS	SW	SW	SW	SW	BR	SW	SW	SW	SW	DI	SW	SW	SW	SW	SW	SW	SW	SW	RS	SW	SW	SW	SW	SW	SW	SW	RU	SW	SW	RS
1360		00:22:40	RO	BR	SW	SW	SW	SW	SW	SW	SW	SW	SW	SW	RO	SW	SW	SW	RS	SW	BR	SW	SW	SW	SW	SW	SW	SW	CR	SW	SW	SW	SW	SW	SW	SW	SW	RS	SW	SW	BR	SW	SW	SW	SW	RU	SW	SW	RS
1361		00:22:41	RO	SW	BR	SW	SW	SW	SW	BR	SW	SW	SW	SW	RO	SW	SW	SW	RS	SW	SW	SW	SW	SW	SW	SW	SW	SW	CR	BR	SW	SW	SW	SW	SW	SW	SW	RS	SW	SW	SW	SW	SW	SW	SW	SW	SW	SW	RS
1362		00:22:42	RO	SW	SW	SW	SW	SW	SW	SW	SW	SW	SW	SW	RO	SW	SW	SW	RS	SW	SW	SW	SW	SW	SW	SW	SW	SW	CR	SW	SW	SW	SW	SW	SW	SW	SW	BR	SW	SW	SW	SW	SW	SW	SW	SW	SW	SW	RS
1363		00:22:43	RO	SW	SW	SW	SW	SW	SW	SW	SW	SW	SW	SW	RO	SW	SW	SW	RS	SW	SW	SW	SW	SW	SW	SW	SW	SW	CR	SW	SW	SW	SW	SW	SW	SW	SW	BR	SW	SW	SW	SW	SW	SW	SW	SW	SW	SW	BR
1364		00:22:44	RO	SW	SW	SW	SW	SW	SW	SW	SW	SW	SW	SW	RO	SW	SW	SW	RS	SW	SW	SW	SW	SW	SW	SW	SW	SW	CR	SW	SW	SW	SW	SW	SW	SW	SW	RS	SW	SW	SW	SW	SW	SW	SW	SW	SW	SW	SW
1365		00:22:45	RO	SW	SW	SW	SW	SW	SW	SW	SW	SW	SW	SW	RO	SW	SW	SW	RS	SW	SW	SW	SW	SW	SW	SW	SW	SW	CR	SW	SW	SW	SW	SW	SW	SW	SW	RS	SW	SW	SW	SW	BR	BR	SW	SW	SW	SW	SW
1366		00:22:46	RO	SW	SW	SW	SW	SW	SW	SW	SW	SW	SW	SW	RO	SW	SW	SW	RS	SW	SW	BR	SW	SW	SW	SW	BR	SW	CR	SW	SW	SW	SW	SW	SW	SW	SW	RS	SW	SW	SW	SW	SW	SW	SW	SW	SW	SW	SW
1367		00:22:47	RO	SW	SW	SW	SW	SW	SW	SW	BR	SW	SW	SW	RO	SW	SW	SW	BR	BR	SW	BR	SW	SW	SW	SW	SW	SW	SW	SW	SW	SW	SW	SW	SW	SW	SW	RS	SW	SW	SW	SW	SW	SW	SW	SW	SW	SW	SW
1368		00:22:48	RO	SW	SW	SW	SW	SW	SW	SW	SW	SW	SW	SW	RO	SW	SW	SW	BR	SW	SW	RS	SW	SW	SW	SW	SW	BR	SW	SW	SW	SW	SW	SW	SW	SW	SW	RS	SW	SW	BR	SW	SW	SW	BR	SW	SW	SW	SW
1369		00:22:49	RO	SW	SW	SW	SW	SW	SW	SW	SW	SW	SW	SW	RO	SW	SW	SW	RS	SW	SW	RS	SW	SW	SW	SW	SW	SW	SW	SW	SW	SW	SW	SW	SW	SW	SW	BR	SW	SW	SW	SW	BR	SW	SW	SW	SW	SW	SW
1370		00:22:50	RO	SW	SW	SW	SW	SW	SW	SW	SW	SW	SW	SW	RO	BR	SW	SW	RS	SW	SW	RS	SW	SW	SW	SW	SW	SW	SW	BR	SW	SW	SW	SW	SW	SW	SW	BR	SW	SW	SW	SW	SW	SW	SW	SW	SW	SW	SW
1371		00:22:51	RO	SW	SW	SW	SW	SW	SW	SW	SW	SW	SW	SW	RO	SW	SW	SW	RS	SW	SW	RS	SW	SW	SW	SW	SW	SW	SW	SW	SW	SW	SW	CR	SW	SW	SW	RS	SW	SW	SW	SW	SW	SW	SW	SW	SW	SW	SW
1372		00:22:52	RO	SW	SW	SW	SW	SW	SW	SW	SW	SW	SW	SW	RO	SW	SW	SW	RS	SW	SW	RS	SW	SW	SW	SW	SW	SW	SW	SW	SW	SW	SW	CR	SW	SW	SW	RS	SW	SW	SW	SW	SW	SW	SW	SW	SW	SW	SW
1373		00:22:53	RO	SW	SW	SW	SW	SW	SW	SW	SW	SW	SW	SW	RO	SW	SW	SW	RS	SW	SW	RS	SW	SW	SW	SW	SW	SW	BR	SW	SW	SW	SW	CR	SW	SW	SW	RS	SW	SW	SW	SW	RS	SW	SW	SW	SW	SW	SW
1374		00:22:54	RO	SW	SW	FE	SW	SW	SW	SW	SW	SW	SW	SW	RO	SW	SW	SW	RS	SW	SW	RS	BR	SW	SW	SW	SW	SW	SW	SW	SW	SW	SW	CR	SW	SW	SW	RS	SW	SW	SW	SW	RS	SW	SW	SW	SW	SW	SW
1375		00:22:55	RO	SW	SW	FE	SW	SW	SW	SW	SW	SW	SW	SW	RO	SW	SW	SW	RS	SW	SW	BR	SW	SW	SW	SW	SW	SW	SW	BR	SW	SW	SW	CR	SW	SW	SW	RS	SW	SW	SW	SW	RS	SW	SW	SW	SW	SW	SW
1376		00:22:56	RO	SW	SW	FE	SW	SW	SW	SW	SW	SW	SW	SW	RO	SW	SW	SW	RS	SW	SW	SW	SW	SW	SW	SW	SW	SW	SW	SW	SW	SW	SW	CR	SW	SW	SW	BR	SW	SW	SW	SW	BR	SW	SW	SW	BR	SW	SW
1377		00:22:57	RO	SW	SW	SW	SW	BR	SW	SW	SW	SW	SW	SW	RO	SW	SW	SW	RS	SW	SW	SW	SW	SW	SW	SW	SW	SW	SW	SW	SW	SW	SW	CR	SW	SW	SW	BR	SW	SW	SW	SW	SW	SW	SW	SW	SW	SW	SW
1378		00:22:58	RO	SW	SW	SW	SW	SW	SW	SW	SW	SW	SW	SW	RO	SW	SW	SW	RS	SW	SW	SW	SW	SW	SW	BR	SW	SW	SW	SW	SW	SW	SW	CR	SW	SW	SW	RS	SW	SW	SW	SW	SW	SW	SW	SW	SW	SW	SW
1379		00:22:59	RO	SW	SW	SW	SW	SW	SW	SW	SW	SW	SW	SW	RO	SW	SW	SW	BR	SW	SW	SW	SW	SW	SW	SW	SW	SW	SW	SW	SW	SW	SW	CR	SW	SW	SW	RS	SW	SW	SW	SW	SW	SW	SW	SW	SW	SW	SW
1380		00:23:00	RO	SW	SW	SW	SW	SW	SW	SW	BR	SW	SW	SW	RO	SW	SW	SW	RS	BR	SW	SW	SW	SW	SW	SW	SW	SW	SW	SW	BR	SW	SW	CR	SW	SW	SW	RS	SW	SW	SW	SW	SW	SW	SW	SW	SW	SW	SW
1381		00:23:01	RO	SW	SW	SW	SW	SW	SW	SW	SW	SW	SW	SW	RO	SW	SW	SW	RS	SW	SW	SW	BR	SW	SW	SW	SW	SW	SW	SW	SW	SW	SW	CR	SW	SW	SW	RS	SW	SW	SW	SW	SW	SW	SW	SW	SW	SW	SW
1382		00:23:02	RO	SW	SW	SW	SW	SW	SW	SW	SW	SW	SW	SW	RO	SW	SW	SW	RS	SW	SW	SW	SW	SW	SW	SW	SW	SW	SW	SW	SW	SW	SW	CR	SW	BR	SW	RS	SW	SW	SW	SW	SW	SW	SW	SW	SW	SW	SW
1383		00:23:03	RO	SW	SW	SW	SW	SW	SW	SW	SW	SW	SW	SW	RO	SW	SW	BR	RS	SW	SW	SW	SW	SW	SW	SW	SW	SW	SW	BR	SW	SW	SW	CR	SW	BR	SW	RS	SW	SW	SW	SW	SW	SW	SW	SW	SW	SW	BR
1384		00:23:04	RO	SW	BR	SW	SW	SW	SW	SW	SW	SW	SW	SW	RO	SW	SW	SW	RS	SW	SW	SW	SW	SW	SW	SW	SW	SW	SW	SW	SW	SW	SW	CR	SW	SW	SW	RS	SW	SW	SW	SW	SW	SW	SW	SW	SW	SW	SW
1385		00:23:05	RO	SW	SW	SW	BR	SW	SW	SW	SW	SW	SW	SW	RO	SW	SW	SW	RS	SW	SW	SW	SW	SW	BR	SW	SW	SW	SW	SW	SW	SW	SW	CR	SW	SW	SW	RS	SW	SW	SW	SW	SW	SW	SW	SW	SW	SW	SW
1386		00:23:06	RO	SW	SW	SW	SW	SW	SW	SW	SW	SW	SW	SW	RO	SW	SW	SW	RS	SW	SW	SW	SW	SW	SW	SW	SW	SW	SW	SW	SW	SW	SW	CR	SW	SW	SW	BR	SW	SW	SW	SW	SW	SW	SW	SW	SW	SW	SW
1387		00:23:07	RO	SW	SW	SW	SW	SW	SW	SW	SW	SW	SW	SW	RO	SW	SW	SW	RS	SW	SW	SW	SW	SW	SW	SW	SW	SW	SW	SW	SW	SW	SW	CR	SW	SW	SW	BR	SW	SW	SW	SW	SW	SW	SW	SW	SW	SW	SW
1388		00:23:08	RO	SW	SW	SW	BR	SW	SW	SW	SW	SW	SW	SW	RO	SW	SW	SW	RS	SW	SW	SW	SW	SW	SW	SW	SW	SW	SW	SW	SW	SW	SW	CR	SW	SW	SW	SW	SW	SW	SW	SW	SW	SW	SW	SW	SW	SW	BR
1389		00:23:09	RO	SW	SW	SW	SW	SW	SW	SW	SW	SW	SW	SW	RO	SW	SW	SW	RS	SW	SW	SW	SW	SW	SW	SW	SW	SW	SW	SW	SW	SW	SW	CR	SW	SW	SW	SW	SW	SW	SW	SW	SW	SW	SW	SW	SW	SW	SW
1390		00:23:10	RO	BR	SW	SW	SW	SW	SW	SW	SW	SW	SW	SW	RO	SW	SW	SW	BR	SW	SW	SW	SW	SW	SW	SW	SW	SW	SW	SW	SW	SW	SW	CR	SW	SW	SW	SW	SW	SW	SW	SW	SW	SW	SW	SW	SW	SW	SW
1391		00:23:11	RO	SW	SW	SW	SW	SW	SW	SW	SW	SW	SW	SW	SW	SW	SW	SW	RS	SW	SW	SW	SW	SW	SW	SW	SW	SW	SW	SW	SW	SW	SW	CR	SW	SW	SW	SW	SW	SW	SW	SW	SW	SW	SW	BR	SW	BR	SW
1392		00:23:12	RO	SW	SW	SW	SW	SW	SW	SW	SW	SW	SW	SW	SW	SW	SW	SW	RS	SW	SW	SW	SW	SW	SW	SW	SW	SW	SW	SW	SW	SW	SW	CR	SW	SW	SW	SW	SW	SW	SW	SW	SW	BR	BR	BR	SW	SW	SW
1393		00:23:13	RO	SW	SW	SW	SW	SW	SW	SW	SW	SW	BR	SW	SW	SW	SW	SW	RS	SW	BR	SW	SW	SW	SW	SW	SW	SW	SW	SW	SW	SW	SW	CR	SW	SW	SW	SW	SW	SW	SW	SW	SW	SW	BR	SW	SW	SW	SW
1394		00:23:14	RO	SW	SW	SW	SW	SW	SW	SW	BR	SW	RS	SW	SW	SW	SW	SW	RS	SW	SW	SW	SW	RU	SW	SW	SW	SW	SW	SW	SW	SW	SW	CR	SW	SW	SW	SW	SW	SW	SW	BR	SW	SW	SW	SW	SW	SW	SW
1395		00:23:15	RO	SW	SW	SW	SW	SW	SW	SW	SW	SW	RS	SW	SW	SW	SW	SW	RS	SW	SW	SW	SW	RU	SW	SW	SW	SW	BR	BR	SW	SW	BR	CR	BR	BR	SW	SW	SW	SW	SW	RS	SW	SW	SW	SW	SW	SW	SW
1396		00:23:16	RO	SW	SW	SW	SW	SW	SW	SW	SW	SW	BR	SW	SW	SW	SW	SW	RS	SW	SW	SW	SW	RU	SW	SW	SW	SW	SW	SW	SW	SW	SW	RO	RS	SW	SW	SW	SW	SW	SW	RS	SW	SW	SW	BR	SW	SW	SW
1397		00:23:17	RO	SW	BR	SW	SW	SW	BR	SW	SW	SW	RS	SW	SW	BR	SW	SW	RS	SW	SW	SW	SW	RU	SW	SW	SW	SW	SW	SW	SW	SW	SW	RO	RS	SW	SW	SW	SW	SW	SW	RS	SW	SW	SW	NV	SW	SW	SW
1398		00:23:18	RO	SW	SW	SW	SW	SW	SW	SW	SW	SW	RS	SW	SW	SW	SW	SW	BR	SW	SW	CR	SW	RU	SW	SW	SW	SW	DI	SW	SW	SW	SW	RO	RS	SW	SW	SW	SW	SW	SW	RS	SW	SW	SW	NV	SW	SW	SW
1399		00:23:19	RO	SW	SW	SW	SW	SW	SW	SW	SW	SW	RS	SW	SW	SW	SW	SW	SW	SW	SW	CR	SW	RU	SW	BR	SW	SW	DI	SW	BR	SW	SW	RO	RS	SW	SW	SW	SW	SW	SW	BR	SW	SW	SW	NV	SW	SW	SW
1400		00:23:20	RO	SW	SW	SW	SW	SW	SW	SW	SW	SW	RS	SW	SW	SW	SW	SW	SW	SW	SW	CR	SW	RU	SW	SW	SW	SW	CR	SW	SW	SW	SW	RO	BR	SW	SW	SW	SW	SW	SW	RS	SW	SW	SW	NV	SW	SW	SW
1401		00:23:21	RO	SW	SW	SW	SW	SW	SW	SW	SW	SW	BR	SW	SW	SW	SW	SW	SW	SW	SW	CR	SW	RU	SW	SW	SW	SW	CR	SW	SW	SW	SW	RO	RS	SW	SW	SW	SW	SW	SW	RS	SW	SW	BR	NV	SW	SW	SW
1402		00:23:22	RO	SW	SW	SW	SW	SW	SW	BR	SW	SW	SW	SW	SW	SW	SW	SW	SW	SW	SW	RU	SW	RU	SW	SW	SW	SW	SW	SW	SW	SW	SW	RO	RS	BR	SW	SW	SW	BR	SW	RS	SW	SW	SW	NV	SW	SW	SW
1403		00:23:23	RO	SW	SW	SW	SW	SW	SW	SW	SW	SW	SW	SW	SW	SW	SW	SW	SW	SW	SW	RU	SW	RU	SW	SW	SW	SW	SW	SW	SW	SW	SW	RO	RS	SW	SW	SW	SW	SW	SW	BR	SW	SW	SW	NV	SW	SW	SW
1404		00:23:24	RO	SW	SW	SW	SW	SW	SW	SW	SW	SW	SW	SW	SW	SW	SW	SW	SW	SW	SW	RU	SW	RU	SW	SW	BR	BR	SW	SW	SW	BR	SW	CR	RS	SW	SW	SW	SW	SW	SW	RS	SW	SW	SW	NV	SW	SW	SW
1405		00:23:25	RO	SW	SW	SW	SW	SW	SW	SW	SW	SW	SW	SW	SW	SW	SW	SW	SW	BR	SW	RU	SW	RU	SW	SW	SW	SW	SW	SW	SW	SW	SW	CR	RS	SW	SW	SW	SW	SW	SW	RS	SW	SW	SW	BR	SW	SW	SW
1406		00:23:26	CR	SW	SW	SW	SW	SW	SW	SW	SW	SW	SW	SW	SW	SW	SW	SW	SW	SW	SW	RU	SW	RU	SW	SW	SW	SW	SW	SW	SW	SW	SW	CR	RS	SW	SW	SW	SW	SW	SW	RS	SW	SW	SW	SW	SW	SW	SW
1407		00:23:27	CR	SW	SW	SW	SW	SW	SW	SW	SW	SW	SW	SW	SW	SW	SW	SW	SW	SW	SW	RU	SW	RU	SW	SW	SW	SW	SW	SW	SW	SW	SW	SW	BR	SW	SW	SW	SW	SW	BR	RS	SW	SW	SW	SW	SW	SW	SW
1408		00:23:28	CR	SW	SW	SOC	SW	SW	SW	SW	SW	SW	SW	SW	SW	SW	SW	SW	SW	SW	SW	RU	SW	RU	BR	SW	SW	SW	SW	SW	SW	SW	SW	SW	RS	SW	SW	SW	SW	SW	SW	BR	SW	BR	SW	SW	SW	SW	SW
1409		00:23:29	CR	SW	SW	SOC	SW	SW	SW	SW	SW	SW	SW	SW	SW	SW	SW	SW	SW	SW	SW	RU	SW	RU	SW	SW	SW	SW	SW	SW	SW	BR	SW	SW	RS	SW	SW	SW	SW	SW	SW	SW	SW	SW	SW	SW	SW	SW	SW
1410		00:23:30	SW	SW	SW	SOC	SW	SW	SW	SW	BR	SW	SW	SW	SW	SW	SW	SW	SW	SW	SW	RU	SW	RU	SW	SW	SW	SW	SW	BR	SW	RS	SW	SW	RS	SW	SW	SW	SW	SW	SW	SW	RO	SW	SW	SW	SW	SW	SW
1411		00:23:31	SW	SW	SW	SOC	SW	SW	SW	SW	SW	SW	SW	SW	SW	SW	SW	SW	SW	SW	SW	RU	SW	RU	SW	SW	SW	SW	SW	SW	SW	RS	SW	SW	RS	SW	SW	SW	SW	SW	SW	SW	RO	BR	SW	SW	SW	SW	SW
1412		00:23:32	SW	SW	SW	SOC	SW	SW	BR	SW	SW	SW	SW	SW	BR	SW	SW	SW	SW	SW	SW	RU	SW	RU	SW	SW	SW	SW	BR	SW	SW	RS	SW	SW	BR	SW	SW	SW	SW	SW	SW	SW	RO	SW	SW	SW	SW	SW	SW
1413		00:23:33	SW	SW	SW	SOC	SW	SW	BR	SW	SW	SW	SW	SW	SW	SW	SW	SW	SW	SW	SW	RU	SW	RU	SW	SW	SW	SW	SW	SW	SW	RS	BR	SW	RS	SW	SW	SW	SW	SW	SW	SW	RO	SW	SW	SW	SW	SW	SW
1414		00:23:34	SW	SW	SW	SOC	SW	SW	SW	SW	SW	SW	SW	SW	SW	SW	SW	SW	SW	SW	SW	RU	SW	RU	SW	SW	SW	SW	SW	SW	SW	BR	SW	SW	RS	SW	SW	SW	SW	SW	SW	SW	RO	SW	SW	SW	SW	SW	SW
1415		00:23:35	SW	SW	SW	SOC	SW	SW	SW	SW	SW	SW	SW	SW	SW	SW	SW	SW	SW	SW	SW	RU	SW	RU	SW	SW	SW	SW	SW	SW	SW	SW	SW	SW	RS	SW	SW	SW	SW	SW	SW	SW	RO	SW	SW	SW	SW	SW	SW
1416		00:23:36	SW	SW	SW	SOC	SW	SW	SW	SW	SW	SW	SW	SW	SW	SW	SW	SW	SW	SW	SW	RU	SW	RU	SW	SW	SW	SW	SW	SW	SW	SW	SW	SW	RS	SW	SW	SW	SW	SW	SW	SW	RO	SW	SW	SW	SW	SW	SW
1417		00:23:37	SW	SW	SW	SOC	SW	SW	SW	SW	SW	SW	SW	SW	SW	SW	SW	SW	SW	SW	SW	RU	SW	SW	SW	SW	SW	SW	SW	SW	SW	SW	SW	SW	BR	SW	SW	SW	SW	SW	SW	SW	RO	SW	SW	SW	SW	SW	SW
1418		00:23:38	SW	SW	SW	SOC	SW	SW	SW	BR	SW	SW	SW	SW	SW	SW	SW	SW	SW	SW	SW	RU	SW	SW	SW	SW	SW	SW	SW	SW	SW	SW	SW	SW	BR	SW	SW	SW	BR	SW	BR	SW	RO	SW	SW	SW	SW	SW	SW
1419		00:23:39	BR	SW	SW	SOC	SW	SW	SW	SW	SW	SW	CR	SW	SW	SW	SW	SW	RU	BR	SW	RU	SW	SW	SW	SW	SW	SW	SW	SW	SW	SW	SW	SW	SW	SW	SW	SW	RS	SW	SW	SW	RO	SW	SW	SW	SW	SW	SW
1420		00:23:40	BR	SW	SW	SOC	SW	SW	SW	SW	SW	SW	CR	SW	SW	SW	SW	SW	RU	SW	SW	RU	SW	SW	SW	SW	SW	SW	SW	SW	BR	SW	SW	SW	SW	SW	SW	SW	RS	SW	SW	SW	RO	SW	BR	SW	SW	SW	SW
1421		00:23:41	RS	SW	SW	SOC	SW	SW	SW	SW	SW	SW	CR	SW	SW	SW	SW	SW	RU	SW	SW	RU	SW	SW	SW	SW	SW	SW	SW	SW	SW	SW	SW	SW	SW	SW	SW	SW	RS	SW	SW	SW	RO	SW	SW	SW	SW	SW	SW
1422		00:23:42	RS	SW	SW	SOC	SW	SW	SW	SW	SW	SW	CR	SW	SW	SW	BR	SW	RU	SW	SW	RU	SW	SW	SW	SW	SW	SW	SW	BR	SW	SW	SW	SW	SW	SW	SW	SW	BR	SW	SW	SW	RO	SW	SW	SW	DI	SW	SW
1423		00:23:43	RS	SW	SW	SOC	SW	SW	SW	SW	SW	SW	CR	SW	SW	BR	SW	SW	RU	SW	SW	RU	SW	SW	SW	BR	SW	SW	SW	SW	SW	SW	SW	SW	SW	SW	SW	SW	RS	SW	SW	SW	RO	SW	SW	SW	DI	SW	SW
1424		00:23:44	RS	SW	SW	SOC	SW	SW	SW	SW	SW	SW	CR	SW	SW	SW	SW	SW	RU	SW	SW	RU	SW	SW	SW	SW	SW	SW	SW	SW	SW	SW	SW	SW	SW	SW	SW	SW	RS	SW	SW	SW	RO	SW	SW	SW	DI	SW	SW
1425		00:23:45	BR	SW	BR	SOC	SW	SW	SW	SW	SW	SW	RU	SW	SW	SW	SW	SW	RU	SW	SW	RU	SW	SW	SW	SW	SW	SW	SW	SW	SW	SW	SW	SW	SW	SW	SW	SW	RS	SW	SW	SW	RO	SW	SW	SW	DI	BR	SW
1426		00:23:46	RS	BR	SW	SOC	SW	SW	SW	SW	SOC	SW	RU	SW	SW	SW	SW	SW	RU	SW	SW	RU	SW	SW	SW	SW	SW	SW	SW	SW	SW	SW	SW	SW	SW	SW	SW	SW	RS	SW	SW	SW	RO	SW	SW	SW	DI	SW	SW
1427		00:23:47	RS	SW	SW	SOC	SW	SW	SW	SW	SOC	SW	RU	SW	SW	SW	SW	SW	RU	SW	SW	RU	SW	SW	SW	SW	SW	SW	SW	SW	SW	SW	SW	SW	SW	SW	SW	SW	RS	SW	SW	SW	RO	SW	BR	SW	CR	SW	SW
1428		00:23:48	RS	SW	SW	SOC	SW	SW	SW	SW	SOC	SW	RU	SW	SW	SW	SW	SW	RU	SW	SW	RU	SW	SW	SW	SW	SW	SW	SW	SW	SW	SW	SW	SW	SW	SW	SW	SW	BR	SW	SW	SW	RO	SW	SW	SW	CR	SW	SW
1429		00:23:49	RS	SW	SW	SOC	SW	SW	BR	SW	SOC	SW	RU	SW	SW	SW	SW	SW	RU	SW	SW	RU	SW	SW	SW	SW	SW	SW	SW	SW	SW	SW	SW	SW	SW	SW	SW	SW	BR	SW	SW	SW	RO	SW	SW	SW	CR	SW	SW
1430		00:23:50	BR	SW	SW	SOC	SW	SW	SW	SW	SOC	SW	RU	SW	SW	SW	SW	SW	RU	SW	SW	RU	SW	SW	SW	SW	SW	SW	BR	BR	SW	SW	SW	SW	SW	SW	SW	BR	RS	SW	SW	SW	RO	SW	SW	SW	CR	SW	SW
1431		00:23:51	SW	SW	SW	SOC	SW	SW	SW	SW	SOC	BR	RU	SW	SW	SW	SW	SW	RU	SW	SW	RU	SW	SW	SW	SW	SW	SW	SW	SW	SW	SW	SW	SW	SW	SW	SW	BR	RS	SW	SW	SW	RO	SW	SW	SW	SW	SW	SW
1432		00:23:52	SW	SW	SW	SOC	SW	SW	SW	SW	SOC	SW	RU	SW	SW	SW	SW	SW	RU	SW	SW	RU	SW	SW	SW	SW	SW	SW	SW	SW	SW	SW	SW	SW	SW	SW	SW	RS	RS	SW	SW	SW	RO	SW	SW	SW	SW	SW	SW
1433		00:23:53	SW	SW	SW	SOC	SW	SW	SW	SW	SOC	SW	RU	SW	SW	SW	SW	SW	RU	SW	SW	RU	SW	SW	SW	SW	SW	SW	SW	SW	SW	SW	SW	SW	SW	SW	SW	RS	RS	SW	SW	SW	RO	SW	SW	SW	SW	SW	SW
1434		00:23:54	SW	SW	SW	SOC	BR	SW	SW	SW	SOC	SW	RU	SW	SW	SW	SW	RO	RU	SW	SW	RU	SW	SW	SW	SW	BR	BR	SW	SW	SW	SW	SW	SW	SW	SW	SW	RS	RS	SW	SW	SW	CR	SW	BR	SW	SW	SW	SW
1435		00:23:55	SW	SW	SW	SOC	RS	SW	SW	SW	SOC	SW	RU	SW	SW	SW	SW	RO	RU	SW	SW	RU	SW	SW	SW	SW	SW	SW	SW	SW	SW	SW	SW	SW	SW	SW	SW	RS	BR	BR	SW	SW	CR	BR	SW	SW	SW	SW	SW
1436		00:23:56	SW	SW	SW	SOC	RS	SW	SW	SW	SOC	SW	RU	SW	BR	SW	SW	SW	RU	SW	SW	RU	SW	SW	SOC	SW	SW	SW	SW	SW	SW	SW	SW	SW	SW	SW	SW	RS	RS	SW	SW	SW	CR	RS	SW	SW	SW	SW	SW
1437		00:23:57	SW	SW	SW	SOC	RS	SW	SW	SW	SOC	SW	RU	SW	SW	SW	SW	SW	RU	SW	SW	RU	SW	SW	SOC	SW	SW	SW	SW	SW	SW	SW	SW	SW	SW	SW	SW	BR	RS	SW	SW	SW	CR	RS	SW	SW	SW	SW	SW
1438		00:23:58	DI	SW	SW	SOC	RS	SW	SW	SW	SOC	SW	RU	SW	SW	SW	SW	SW	RU	SW	SW	RU	SW	SW	SOC	SW	SW	SW	SW	BR	SW	SW	SW	SW	SW	SW	SW	RS	RS	SW	SW	SW	SW	RS	SW	SW	SW	SW	SW
1439		00:23:59	DI	SW	SW	SOC	RS	SW	SW	SW	SOC	SW	RU	SW	SW	SW	SW	SW	RU	SW	SW	RU	SW	SW	SOC	SW	SW	SW	SW	SW	SW	SW	SW	SW	SW	SW	SW	RS	RS	SW	SW	SW	SW	RS	SW	SW	BR	SW	SW
1440		00:24:00	DI	SW	SW	SOC	BR	SW	SW	SW	SOC	SW	RU	SW	BR	SW	SW	SW	RU	SW	SW	RU	SW	SW	SOC	SW	SW	SW	SW	SW	SW	SW	SW	SW	SW	SW	SW	RS	BR	SW	SW	SW	CR	BR	SW	SW	BR	SW	SW
1441		00:24:01	DI	SW	SW	SOC	SW	SW	SW	SW	SOC	SW	RU	SW	SW	SW	SW	SW	RU	SW	SW	RU	SW	SW	SOC	SW	SW	SW	SW	SW	SW	SW	SW	SW	SW	SW	SW	RS	RS	SW	SW	SW	CR	SW	SW	SW	SW	SW	SW
1442		00:24:02	DI	SW	BR	SOC	SW	SW	SW	SW	SW	SW	RU	BR	SW	SW	SW	SW	RU	BR	SW	RU	SW	SW	SOC	SW	SW	SW	SW	SW	SW	SW	SW	SW	SW	SW	SW	RS	RS	SW	SW	SW	CR	SW	SW	SW	SW	SW	SW
1443		00:24:03	DI	SW	SW	SOC	SW	SW	SW	SW	SW	SW	RU	RS	SW	SW	SW	SW	RU	SW	SW	RU	SW	SW	SOC	SW	SW	SW	SW	SW	SW	SW	SW	SW	SW	SW	SW	BR	RS	SW	SW	SW	SW	SW	SW	SW	SW	SW	BR
1444		00:24:04	DI	SW	SW	SOC	SW	SW	SW	SW	SW	SW	RU	RS	SW	SW	SW	SW	RU	SW	SW	RU	SW	SW	SOC	SW	SW	SW	SW	SW	SW	SW	SW	SW	SW	SW	SW	RS	RS	SW	SW	SW	SW	SW	SW	SW	SW	SW	RS
1445		00:24:05	RO	SW	SW	SOC	SW	SW	SW	SW	SW	SW	RU	RS	SW	SW	SW	SW	RU	SW	SW	RU	SW	SW	SOC	SW	SW	SW	SW	SW	SW	SW	SW	SW	SW	SW	SW	RS	BR	SW	SW	SW	SW	SW	SW	SW	BR	SW	RS
1446		00:24:06	RO	SW	SW	SOC	SW	SW	SW	SW	SW	SW	RU	RS	SW	SW	SW	SW	RU	SW	SW	RU	SW	SW	SOC	SW	SW	SW	SW	SW	SW	SW	SW	SW	SW	SW	SW	RS	RS	SW	SW	SW	SW	BR	SW	SW	SW	SW	RS
1447		00:24:07	RO	SW	SW	SOC	SW	SW	SW	SW	SW	SW	RU	BR	SW	SW	SW	SW	RU	SW	SW	RU	SW	SW	SOC	SW	SW	SW	SW	SW	SW	SW	SW	SW	SW	SW	SW	RS	RS	SW	SW	SW	SW	SW	SW	SW	SW	SW	RS
1448		00:24:08	RO	SW	SW	SOC	SW	SW	SW	SW	SW	SW	RU	RS	SW	SW	SW	SW	RU	SW	SW	RU	SW	SW	SOC	SW	SW	SW	SW	SW	SW	SW	SW	SW	SW	SW	SW	RS	RS	SW	SW	SW	SW	SW	SW	SW	SW	SW	BR
1449		00:24:09	RO	SW	SW	SOC	SW	SW	SW	SW	SW	SW	RU	RS	SW	SW	SW	SW	RU	SW	SW	RU	SW	SW	SOC	SW	SW	SW	SW	BR	SW	SW	SW	SW	SW	SW	SW	RS	RS	SW	SW	SW	SW	SW	SW	SW	SW	SW	BR
1450		00:24:10	RO	SW	SW	SOC	SW	SW	SW	SW	SW	BR	RU	RS	SW	SW	SW	SW	RU	SW	SW	RU	SW	SW	SOC	SW	SW	SW	SW	SW	SW	SW	SW	SW	SW	SW	SW	BR	BR	SW	SW	SW	SW	SW	SW	SW	SW	SW	RS
1451		00:24:11	RO	BR	SW	SOC	SW	SW	SW	SW	BR	SW	RU	RS	SW	SW	SW	SW	RU	SW	SW	RU	SW	SW	SOC	SW	SW	SW	SW	SW	SW	SW	SW	SW	SW	SW	SW	BR	BR	SW	SW	SW	SW	SW	SW	SW	SW	SW	RS
1452		00:24:12	RO	SW	SW	SOC	SW	SW	SW	SW	SW	SW	RU	RS	SW	SW	SW	SW	RU	SW	SW	RU	SW	SW	SOC	SW	SW	SW	SW	SW	SW	SW	SW	SW	SW	SW	SW	RS	RS	SW	SW	SW	SW	SW	SW	SW	SW	SW	RS
1453		00:24:13	RO	SW	SW	SOC	SW	SW	SW	SW	SW	SW	RU	BR	SW	SW	SW	SW	RU	SW	SW	RU	SW	SW	SW	SW	SW	SW	BR	SW	SW	SW	SW	SW	SW	SW	SW	RS	RS	SW	SW	SW	BR	SW	BR	SW	BR	SW	RS
1454		00:24:14	RO	SW	SW	SOC	SW	SW	SW	BR	SW	SW	RU	RS	SW	SW	SW	SW	RU	SW	SW	RU	SW	SW	SW	SW	SW	SW	SW	SW	SW	SW	SW	SW	SW	SW	SW	RS	RS	SW	SW	SW	SW	SW	SW	SW	SW	SW	RS
1455		00:24:15	RO	SW	SW	SOC	SW	SW	SW	SW	SW	SW	RU	RS	SW	BR	SW	SW	RU	SW	SW	RU	SW	SW	SW	SW	SW	SW	SW	SW	SW	SW	BR	SW	SW	SW	SW	RS	RS	SW	SW	SW	SW	SW	SW	SW	SW	SW	BR
1456		00:24:16	RO	SW	SW	SOC	SW	SW	SW	SW	SW	SW	RU	RS	SW	SW	SW	SW	RU	SW	SW	RU	SW	SW	SW	SW	SW	SW	SW	SW	SW	SW	SW	SW	SW	BR	SW	RS	RS	SW	SW	SW	SW	SW	SW	SW	SW	SW	SW
1457		00:24:17	RO	SW	SW	SOC	SW	SW	SW	SW	SW	SW	RU	RS	CR	SW	SW	SW	RU	SW	SW	RU	SW	SW	SW	SW	SW	SW	SW	SW	SW	SW	SW	SW	SW	BR	SW	RS	BR	SW	SW	SW	BR	SW	SW	SW	SW	SW	SW
1458		00:24:18	RO	SW	SW	SOC	SW	SW	SW	SW	SW	SW	RU	RS	SW	SW	SW	SW	RU	SW	BR	SW	SW	SW	SW	SW	SW	SW	SW	SW	SW	SW	SW	SW	SW	SW	SW	BR	BR	SW	SW	SW	SW	SW	SW	SW	SW	SW	SW
1459		00:24:19	RO	SW	SW	SOC	SW	SW	SW	SW	BR	SW	RU	RS	SW	SW	SW	SW	RU	SW	SW	SW	SW	SW	SW	BR	SW	SW	SW	SW	SW	SW	SW	SW	SW	SW	SW	BR	RS	SW	SW	SW	SW	SW	SW	SW	DI	SW	SW
1460		00:24:20	RO	SW	SW	SOC	SW	SW	SW	SW	SW	SW	RU	BR	SW	SW	SW	SW	RU	BR	SW	SW	SW	SW	SW	SW	SW	SW	SW	SW	SW	SW	SW	SW	SW	SW	SW	RS	RS	SW	SW	SW	RS	SW	SW	SW	DI	SW	SW
1461		00:24:21	RO	SW	SW	SOC	SW	SW	SW	SW	SW	SW	RU	SW	SW	SW	SW	SW	RU	SW	SW	SW	SW	SW	SW	SW	SW	SW	SW	SW	SW	SW	SW	SW	SW	SW	SW	RS	RS	SW	SW	SW	RS	SW	SW	SW	DI	SW	SW
1462		00:24:22	RO	SW	SW	SOC	SW	SW	SW	SW	SW	SW	RU	SW	SW	SW	SW	SW	RU	SW	SW	SW	SW	SW	SW	SW	SW	SW	SW	SW	SW	SW	SW	SW	SW	SW	SW	RS	RS	SW	SW	SW	RS	SW	SW	SW	DI	SW	SW
1463		00:24:23	RO	SW	SW	SOC	SW	SW	SW	SW	SW	SW	RU	SW	SW	SW	SW	SW	RU	SW	SW	SW	SW	SW	SW	SW	SW	SW	SW	SW	SW	SW	SW	SW	SW	SW	SW	RS	RS	SW	SW	SW	BR	SW	BR	SW	DI	SW	SW
1464		00:24:24	RO	SW	SW	SOC	SW	SW	SW	SW	SW	SW	RU	SW	SW	SW	SW	SW	RU	SW	SW	SW	SW	SW	SW	SW	SW	SW	SW	BR	SW	SW	SW	SW	SW	SW	SW	RS	BR	SW	SW	SW	RS	SW	SW	SW	CR	CR	SW
1465		00:24:25	RO	SW	SW	SOC	SW	SW	SW	SW	SW	BR	RU	SW	SW	SW	SW	SW	RU	SW	SW	SW	SW	SW	SW	SW	SW	SW	SW	SW	SW	SW	SW	SW	SW	SW	SW	RS	SW	SW	SW	SW	RS	SW	SW	SW	CR	CR	SW
1466		00:24:26	RO	SW	SW	SOC	SW	SW	SW	SW	SW	SW	RU	SW	SW	SW	BR	SW	RU	SW	SW	SW	SW	SW	SW	SW	SW	SW	SW	SW	SW	SW	SW	CR	SW	SW	SW	BR	SW	SW	SW	SW	RS	BR	SW	SW	CR	CR	SW
1467		00:24:27	RO	SW	SW	SOC	SW	SW	SW	SW	SW	SW	RU	SW	SW	SW	BR	BR	RU	SW	SW	SW	SW	SW	SW	SW	SW	SW	SW	SW	SW	SW	SW	CR	SW	SW	SW	RS	SW	SW	SW	SW	RS	SW	SW	SW	CR	CR	SW
1468		00:24:28	RO	SW	SW	SOC	SW	SW	SW	SW	BR	SW	RU	SW	SW	SW	BR	RS	RU	SW	SW	SW	SW	SW	SW	SW	SW	SW	SW	SW	SW	SW	SW	CR	SW	SW	SW	RS	SW	SW	SW	SW	RS	SW	SW	BR	CR	CR	SW
1469		00:24:29	RO	SW	SW	SOC	SW	SW	SW	SW	SW	SW	RU	SW	SW	BR	SW	RS	RU	SW	SW	SW	SW	SW	SW	SW	SW	SW	SW	SW	BR	SW	SW	CR	SW	SW	SW	RS	SW	SW	BR	SW	RS	SW	SW	NV	CR	CR	SW
1470		00:24:30	RO	SW	SW	SOC	SW	SW	SW	SW	SW	SW	RU	SW	SW	SW	SW	RS	RU	SW	SW	SW	SW	SW	SW	SW	SW	SW	SW	SW	SW	SW	SW	CR	SW	SW	SW	RS	SW	BR	SW	SW	BR	SW	SW	NV	RO	CR	SW
1471		00:24:31	RO	SW	SW	SOC	SW	SW	SW	SW	SW	SW	RU	SW	SW	SW	SW	RS	RU	SW	SW	SW	SW	SW	SW	SW	SW	SW	SW	SW	SW	SW	SW	CR	SW	SW	SW	RS	SW	SW	SW	SW	BR	SW	SW	NV	RO	CR	SW
1472		00:24:32	RO	SW	SW	SOC	SW	SW	SW	SW	SW	SW	RU	SW	SW	SW	BR	RS	RU	SW	SW	SW	SW	SW	SW	SW	SW	SW	SW	SW	SW	SW	SW	CR	SW	SW	SW	RS	SW	SW	SW	SW	RS	SW	SW	NV	RO	CR	SW
1473		00:24:33	RO	SW	SW	SOC	SW	SW	SW	SW	SW	SW	RU	SW	SW	SW	SW	RS	RU	SW	SW	SW	SW	SW	SW	SW	SW	SW	SW	SW	SW	SW	SW	CR	SW	SW	SW	RS	SW	SW	SW	SW	RS	SW	SW	NV	RO	CR	SW
1474		00:24:34	RO	SW	SW	SOC	SW	SW	SW	SW	SW	SW	RU	SW	SW	SW	SW	BR	RU	SW	SW	SW	SW	SW	SW	SW	SW	SW	SW	SW	SW	SW	SW	CR	SW	SW	SW	RS	SW	SW	SW	SW	RS	SW	SW	NV	RO	CR	SW
1475		00:24:35	RO	SW	SW	SOC	SW	SW	SW	SW	SW	SW	RU	SW	SW	SW	SW	SW	RU	SW	SW	SW	SW	SW	BR	SW	SW	SW	SW	SW	SW	SW	SW	CR	SW	SW	SW	BR	SW	SW	SW	SW	RS	BR	SW	NV	RO	CR	SW
1476		00:24:36	RO	SW	SW	SOC	SW	SW	SW	SW	SW	SW	RU	SW	SW	SW	SW	SW	RU	BR	SW	SW	SW	SW	RS	SW	BR	SW	SW	SW	SW	SW	SW	CR	SW	SW	SW	SW	SW	SW	SW	SW	BR	SW	SW	NV	RO	CR	SW
1477		00:24:37	RO	SW	SW	SOC	SW	SW	SW	SW	SW	SW	RU	SW	SW	SW	SW	SW	RU	SW	SW	SW	SW	SW	RS	SW	SW	SW	SW	SW	SW	SW	SW	CR	SW	SW	SW	SW	SW	SW	SW	SW	SW	SW	BR	NV	FE	CR	SW
1478		00:24:38	RO	SW	SW	SOC	SW	SW	SW	SW	SW	SW	RU	SW	SW	SW	SW	SW	RU	SW	SW	SW	SW	SW	RS	SW	SW	SW	SW	SW	SW	SW	SW	CR	SW	SW	SW	SW	SW	SW	SW	SW	SW	SW	SW	BR	FE	SW	SW
1479		00:24:39	RO	SW	SW	SOC	SW	SW	SW	SW	SW	SW	RU	SW	SW	SW	SW	SW	RU	SW	SW	SW	SW	SW	RS	SW	SW	SW	SW	SW	SW	SW	SW	CR	SW	SW	SW	SW	SW	SW	SW	SW	SW	SW	SW	SW	FE	SW	SW
1480		00:24:40	RO	SW	SW	SOC	SW	SW	SW	SW	SW	SW	RU	SW	BR	SW	SW	SW	RU	SW	SW	SW	SW	SW	RS	SW	SW	SW	BR	SW	SW	SW	SW	CR	SW	SW	SW	SW	SW	SW	SW	SW	SW	SW	SW	SW	FE	SW	SW
1481		00:24:41	RO	BR	SW	SOC	SW	SW	SW	SW	BR	SW	RO	SW	SW	SW	SW	SW	RU	SW	SW	SW	SW	SW	RS	SW	SW	SW	SW	SW	SW	SW	SW	SW	SW	SW	SW	SW	SW	SW	SW	SW	SW	SW	SW	SW	FE	SW	SW
1482		00:24:42	RO	SW	SW	SOC	SW	SW	SW	SW	SW	SW	RO	SW	SW	SW	SW	SW	RU	SW	SW	SW	SW	SW	RS	SW	SW	BR	SW	SW	SW	SW	SW	SW	SW	SW	SW	SW	SW	SW	BR	SW	SW	SW	SW	SW	FE	BR	SW
1483		00:24:43	RO	SW	SW	SOC	SW	SW	SW	SW	SW	SW	RO	SW	SW	SW	SW	SW	RU	SW	SW	BR	SW	SW	RS	SW	SW	SW	SW	SW	SW	SW	SW	SW	SW	SW	SW	SW	SW	SW	SW	SW	SW	SW	SW	SW	FE	SW	SW
1484		00:24:44	RO	SW	BR	SOC	SW	SW	SW	SW	SW	SW	RO	SW	SW	SW	SW	SW	RU	SW	SW	SW	SW	SW	RS	SW	SW	SW	SW	SW	SW	SW	BR	SW	SW	BR	SW	SW	SW	SW	SW	SW	SW	SW	SW	SW	FE	SW	SW
1485		00:24:45	RO	SW	SW	SOC	SW	SW	SW	SW	SW	SW	RO	SW	SW	SW	SW	SW	RU	SW	SW	SW	SW	SW	RS	SW	SW	SW	SW	SW	SW	SW	SW	SW	SW	SW	SW	SW	SW	SW	SW	SW	SW	SW	SW	SW	FE	SW	SW
1486		00:24:46	RO	SW	SW	RO	SW	SW	SW	SW	SW	SW	RO	SW	SW	SW	SW	SW	RU	SW	SW	RS	SW	SW	RS	SW	SW	SW	SW	SW	SW	SW	SW	SW	SW	SW	SW	SW	SW	SW	SW	SW	SW	SW	SW	SW	FE	SW	SW
1487		00:24:47	RO	SW	SW	RO	SW	SW	SW	SW	SW	SW	RO	SW	SW	SW	SW	SW	RU	SW	SW	RS	SW	SW	BR	SW	SW	SW	SW	SW	SW	SW	SW	SW	SW	SW	SW	SW	SW	SW	SW	SW	SW	SW	BR	SW	FE	SW	SW
1488		00:24:48	RO	SW	SW	RO	SW	SW	SW	SW	SW	SW	RO	SW	SW	SW	SW	SW	RU	SW	SW	RS	SW	SW	RS	SW	SW	SW	SW	SW	SW	SW	SW	BR	SW	SW	SW	SW	SW	SW	SW	SW	SW	SW	SW	SW	FE	SW	SW
1489		00:24:49	RO	SW	SW	RO	BR	SW	SW	SW	SW	SW	RO	SW	SW	BR	SW	SW	RU	SW	SW	RS	SW	SW	RS	BR	SW	SW	SW	SW	SW	SW	BR	RS	SW	SW	BR	SW	SW	SW	SW	SW	SW	SW	SW	SW	CR	SW	SW
1490		00:24:50	RO	SW	SW	RO	SW	SW	SW	SW	SW	SW	RO	SW	SW	SW	SW	SW	RU	SW	SW	RS	SW	SW	RS	SW	SW	SW	SW	SW	SW	SW	SW	RS	SW	SW	SW	SW	SW	SW	SW	SW	SW	SW	SW	SW	CR	SW	SW
1491		00:24:51	RO	SW	SW	RO	SW	SW	SW	SW	SW	SW	RO	SW	SW	SW	SW	SW	RU	SW	SW	BR	SW	SW	RS	SW	SW	SW	SW	BR	SW	SW	SW	RS	SW	SW	SW	SW	SW	SW	SW	SW	SW	SW	SW	SW	CR	SW	SW
1492		00:24:52	RO	SW	SW	RO	SW	SW	SW	SW	SW	SW	RO	SW	SW	SW	SW	SW	RU	SW	SW	SW	SW	SW	RS	SW	SW	SW	SW	SW	SW	SW	SW	BR	SW	SW	RS	SW	SW	SW	SW	SW	SW	SW	SW	SW	CR	SW	SW
1493		00:24:53	RO	SW	SW	RO	SW	SW	SW	SW	SW	SW	RO	SW	SW	SW	SW	SW	RU	SW	SW	SW	SW	SW	RS	SW	SW	SW	SW	SW	SW	SW	SW	RS	SW	SW	RS	SW	SW	SW	SW	SW	SW	SW	SW	SW	CR	SW	SW
1494		00:24:54	RO	SW	SW	RO	RS	SW	SW	SW	SW	BR	RO	SW	SW	SW	SW	SW	RU	SW	SW	SW	SW	SW	RS	SW	SW	SW	SW	SW	SW	SW	SW	RS	SW	SW	BR	SW	SW	SW	SW	SW	SW	SW	SW	SW	CR	CR	SW
1495		00:24:55	RO	SW	SW	RO	RS	SW	SW	SW	SW	SW	RO	SW	SW	SW	SW	SW	RU	BR	SW	SW	SW	SW	RS	SW	SW	SW	SW	SW	SW	SW	SW	RS	SW	SW	RS	SW	SW	SW	SW	SW	SW	SW	SW	SW	CR	CR	SW
1496		00:24:56	RO	SW	SW	RO	BR	SW	SW	SW	BR	SW	RO	SW	SW	SW	SW	SW	SOC	SW	SW	SW	SW	SW	RS	SW	SW	SW	SW	SW	SW	SW	SW	RS	SW	SW	RS	SW	SW	SW	SW	SW	SW	SW	SW	SW	SW	CR	SW
1497		00:24:57	RO	SW	SW	RO	SW	SW	SW	SW	SW	SW	RO	SW	SW	SW	SW	SW	SOC	SW	SW	SW	SW	SW	RS	SW	SW	SW	SW	SW	SW	SW	SW	BR	SW	SW	RS	SW	SW	SW	SW	SW	SW	BR	SW	SW	SW	CR	SW
1498		00:24:58	RO	SW	SW	RO	SW	SW	SW	SW	SW	SW	RO	SW	SW	SW	SW	SW	SOC	SW	SW	SW	SW	SW	BR	SW	SW	SW	BR	SW	SW	SW	SW	RS	SW	SW	RS	SW	SW	SW	SW	SW	SW	SW	SW	SW	SW	CR	BR
1499		00:24:59	RO	SW	SW	RO	SW	SW	SW	SW	SW	SW	RO	SW	SW	SW	SW	SW	SOC	SW	SW	SW	SW	SW	RS	SW	SW	SW	SW	SW	SW	SW	SW	RS	SW	SW	RS	SW	SW	SW	SW	SW	SW	BR	SW	SW	SW	CR	RS
1500		00:25:00	RO	SW	SW	SW	SW	SW	SW	SW	SW	SW	RO	SW	SW	SW	SW	SW	SOC	SW	SW	SW	SW	SW	RS	SW	SW	SW	SW	SW	SW	SW	SW	RS	SW	SW	RS	SW	SW	SW	SW	SW	SW	SW	SW	SW	SW	CR	RS
1501		00:25:01	RO	SW	SW	SW	SW	SW	SW	SW	SW	SW	RO	SW	SW	SW	SW	SW	SOC	SW	SW	SW	SW	SW	RS	SW	SW	SW	SW	SW	SW	SW	SW	BR	SW	SW	RS	SW	SW	SW	SW	SW	SW	SW	SW	DI	SW	CR	RS
1502		00:25:02	RO	SW	SW	SW	SW	SW	SW	SW	SW	SW	RO	SW	SW	SW	SW	SW	SOC	SW	SW	SW	SW	SW	RS	SW	SW	SW	SW	BR	SW	SW	SW	RS	SW	SW	RS	SW	SW	SW	SW	SW	SW	SW	SW	DI	SW	CR	RS
1503		00:25:03	RO	SW	SW	SW	SW	SW	BR	SW	SW	SW	RO	SW	SW	SW	SW	SW	SOC	SW	SW	SW	SW	SW	RS	SW	SW	SW	SW	SW	SW	SW	SW	RS	SW	SW	RS	SW	SW	SW	SW	SW	SW	SW	SW	DI	SW	CR	RS
1504		00:25:04	RO	SW	SW	SW	SW	SW	BR	SW	SW	SW	RO	SW	DI	SW	SW	SW	SOC	SW	BR	SW	SW	SW	RS	SW	SW	SW	SW	SW	SW	SW	SW	RS	SW	BR	BR	SW	SW	SW	SW	SW	SW	SW	SW	DI	SW	CR	RS
1505		00:25:05	CR	SW	SW	SW	SW	SW	SW	SW	SW	SW	RO	SW	RO	SW	SW	SW	SW	SW	SW	SW	SW	SW	RS	SW	SW	SW	SW	SW	SW	SW	SW	RS	SW	BR	RS	SW	SW	SW	SW	SW	SW	SW	SW	NV	SW	CR	RS
1506		00:25:06	CR	SW	SW	SW	CR	SW	SW	SW	SW	SW	RO	SW	RO	SW	SW	SW	SW	SW	SW	SW	SW	SW	RS	SW	SW	SW	SW	SW	SW	SW	SW	RS	SW	SW	RS	SW	SW	SW	SW	SW	SW	SW	BR	NV	SW	CR	RS
1507		00:25:07	CR	BR	SW	SW	CR	SW	SW	SW	SW	SW	RO	SW	RO	SW	SW	SW	SW	SW	SW	SW	SW	SW	BR	SW	SW	SW	SW	SW	SW	SW	SW	BR	SW	SW	RS	SW	SW	SW	SW	SW	SW	SW	SW	NV	SW	CR	RS
1508		00:25:08	CR	SW	SW	SW	CR	SW	SW	SW	BR	SW	RO	SW	RO	SW	SW	SW	SW	SW	SW	SW	SW	SW	SW	SW	SW	SW	SW	SW	SW	SW	SW	RS	SW	SW	RS	SW	SW	SW	SW	SW	SW	SW	SW	NV	SW	CR	RS
1509		00:25:09	CR	SW	SW	SW	CR	SW	SW	SW	SW	SW	RO	SW	RO	SW	SW	SW	SW	SW	SW	SW	SW	BR	SW	SW	SW	SW	SW	SW	SW	SW	SW	RS	SW	SW	BR	SW	SOC	SW	SW	SW	SW	SW	SW	NV	BR	CR	BR
1510		00:25:10	SW	SW	SW	SW	CR	SW	SW	SW	SW	SW	RO	SW	RO	SW	SW	BR	SW	SW	SW	SW	SW	SW	SW	SW	SW	SW	SW	SW	SW	SW	SW	RS	SW	SW	RS	SW	SOC	SW	SW	SW	SW	SW	SW	NV	SW	CR	RS
1511		00:25:11	SW	SW	SW	SW	CR	SW	SW	SW	SW	SW	RO	SW	RO	SW	SW	RS	SW	SW	SW	SW	SW	SW	SW	BR	SW	SW	SW	BR	SW	SW	SW	RS	SW	SW	RS	SW	SOC	SW	SW	SW	SW	SW	SW	NV	SW	CR	RS
1512		00:25:12	SW	SW	SW	SW	CR	SW	SW	SW	SW	SW	RO	SW	RO	SW	SW	RS	SW	BR	SW	SW	SW	SW	SW	SW	BR	SW	SW	SW	SW	SW	SW	BR	SW	SW	RS	SW	SOC	SW	SW	SW	SW	SW	SW	NV	SW	CR	RS
1513		00:25:13	SW	SW	SW	SW	CR	SW	SW	SW	SW	SW	RO	SW	RO	SW	SW	RS	SW	SW	SW	SW	SW	SW	SW	SW	SW	SW	SW	SW	SW	SW	SW	RS	SW	SW	RS	SW	SOC	SW	SW	SW	SW	SW	SW	NV	SW	CR	BR
1514		00:25:14	SW	SW	SW	SW	CR	SW	SW	SW	SW	SW	RO	SW	RO	SW	SW	BR	SW	SW	SW	SW	SW	SW	SW	SW	SW	SW	SW	SW	SW	SW	SW	RS	SW	SW	RS	SW	SOC	SW	SW	SW	SW	SW	SW	NV	SW	CR	BR
1515		00:25:15	SW	SW	SW	SW	CR	SW	SW	SW	SW	SW	RO	SW	RO	SW	SW	SW	SW	SW	SW	SW	SW	BR	SW	SW	SW	SW	SW	SW	SW	BR	SW	RS	SW	SW	RS	SW	SOC	SW	SW	SW	SW	SW	SW	NV	SW	CR	SW
1516		00:25:16	SW	SW	SW	BR	CR	SW	SW	SW	SW	SW	RO	SW	RO	BR	SW	SW	SW	SW	SW	SW	SW	RS	SW	SW	SW	SW	SW	SW	SW	RS	SW	RS	SW	SW	RS	SW	SOC	SW	SW	SW	SW	SW	SW	NV	SW	SW	SW
1517		00:25:17	SW	SW	SW	SW	CR	SW	SW	SW	SW	SW	RO	SW	RO	SW	SW	SW	SW	SW	SW	SW	SW	RS	SW	SW	SW	SW	SW	SW	SW	RS	SW	BR	SW	SW	BR	SW	SOC	SW	SW	SW	SW	SW	SW	FE	SW	SW	SW
1518		00:25:18	SW	SW	SW	SW	CR	SW	SW	SW	SW	SW	RO	SW	RO	SW	SW	SW	SW	SW	SW	SW	SW	RS	SW	SW	SW	SW	SW	CR	SW	RS	SW	RS	SW	SW	BR	SW	SOC	SW	SW	SW	SW	SW	BR	FE	SW	SW	SW
1519		00:25:19	SW	SW	BR	SW	CR	SW	BR	SW	SW	SW	RO	SW	RO	SW	SW	SW	SW	SW	SW	BR	SW	BR	SW	SW	SW	SW	BR	CR	SW	BR	SW	RS	SW	SW	RS	SW	SOC	SW	SW	SW	SW	SW	SW	FE	SW	SW	SW
1520		00:25:20	BR	SW	SW	SW	CR	SW	SW	SW	SW	SW	RO	SW	RO	SW	SW	SW	SW	SW	SW	SW	SW	RS	SW	SW	SW	BR	SW	CR	SW	RS	SW	RS	SW	SW	RS	SW	SOC	BR	SW	SW	SW	SW	SW	FE	SW	SW	SW
1521		00:25:21	BR	SW	SW	SW	CR	SW	SW	SW	SW	SW	RO	SW	RO	SW	SW	SW	SW	SW	SW	SW	SW	RS	SW	SW	SW	SW	SW	SW	SW	RS	SW	RS	SW	BR	RS	SW	SOC	BR	SW	SW	SW	BR	SW	FE	SW	SW	SW
1522		00:25:22	RS	SW	SW	SW	CR	SW	SW	BR	SW	SW	RO	SW	RO	SW	SW	SW	SW	SW	SW	SW	SW	RS	SW	SW	SW	SW	SW	BR	SW	RS	SW	BR	SW	SW	RS	SW	SOC	SW	SW	SW	SW	SW	SW	FE	DI	SW	SW
1523		00:25:23	RS	SW	SW	SW	CR	SW	SW	RS	SW	BR	RO	SW	RO	SW	SW	SW	SW	SW	SW	SW	SW	RS	SW	SW	SW	SW	SW	SW	BR	BR	SW	SW	SW	SW	RS	SW	SOC	SW	SW	SW	SW	SW	SW	FE	DI	SW	SW
1524		00:25:24	RS	SW	SW	SW	CR	SW	SW	RS	SW	SW	RO	SW	RO	SW	SW	SW	SW	SW	SW	SW	SW	RS	SW	SW	SW	SW	SW	SW	SW	RS	SW	SW	SW	SW	RS	SW	SOC	SW	BR	SW	SW	SW	SW	FE	DI	SW	SW
1525		00:25:25	RS	SW	SW	SW	CR	SW	SW	RS	SW	SW	RO	SW	RO	SW	BR	SW	SW	SW	SW	SW	SW	RS	SW	SW	SW	SW	SW	SW	SW	RS	SW	SW	SW	SW	BR	SW	SOC	SW	SW	SW	SW	SW	SW	FE	CR	BR	SW
1526		00:25:26	RS	SW	SW	SW	CR	SW	SW	RS	SW	SW	RO	SW	RO	SW	BR	SW	SW	SW	SW	SW	SW	BR	SW	SW	SW	SW	SW	SW	SW	RS	SW	SW	SW	SW	BR	SW	SW	SW	SW	SW	SW	SW	SW	FE	CR	SW	SW
1527		00:25:27	BR	SW	SW	BR	CR	SW	SW	RS	BR	SW	RO	SW	RO	SW	SW	SW	BR	SW	BR	RS	SW	RS	SW	SW	SW	SW	SW	CR	SW	RS	SW	SW	SW	SW	RS	SW	SW	SW	SW	SW	SW	SW	SW	FE	CR	SW	SW
1528		00:25:28	RS	SW	SW	RS	CR	SW	SW	RS	SW	SW	RO	SW	RO	SW	SW	SW	RS	SW	SW	RS	SW	RS	SW	SW	SW	SW	SW	CR	SW	BR	SW	SW	SW	SW	RS	BR	SW	SW	SW	SW	SW	SW	SW	FE	CR	SW	SW
1529		00:25:29	RS	SW	SW	RS	CR	SW	SW	RS	SW	SW	RO	SW	RO	SW	SW	SW	RS	SW	SW	RS	SW	RS	SW	SW	SW	SW	SW	CR	SW	SW	SW	SW	SW	SW	RS	BR	SW	SW	SW	SW	SW	SW	SW	FE	CR	SW	SW
1530		00:25:30	RS	SW	SW	RS	CR	SW	SW	RS	SW	SW	RO	SW	RO	SW	SW	SW	RS	SW	SW	BR	SW	BR	SW	SW	SW	SW	SW	SW	SW	SW	SW	SW	SW	SW	RS	RS	SW	SW	SW	SW	SW	SW	SW	FE	CR	SW	SW
1531		00:25:31	RS	SW	SW	RS	CR	SW	SW	RS	SW	SW	RO	SW	RO	SW	BR	SW	RS	SW	SW	SW	SW	RS	SW	SW	SW	SW	SW	SW	SW	SW	SW	SW	SW	SW	RS	RS	SW	SW	SW	SW	SW	SW	SW	FE	CR	SW	SW
1532		00:25:32	BR	SW	SW	RS	CR	SW	SW	RS	SW	SW	RO	SW	RO	BR	SW	SW	RS	SW	SW	SW	SW	RS	SW	SW	SW	SW	SW	BR	SW	SW	SW	SW	SW	SW	RS	RS	SW	SW	SW	SW	SW	SW	SW	FE	CR	SW	SW
1533		00:25:33	BR	SW	SW	RS	CR	SW	SW	RS	SW	SW	RO	SW	RO	SW	SW	SW	RS	SW	SW	SW	SW	RS	SW	SW	SW	SW	SW	SW	SW	SW	SW	SW	SW	SW	RS	BR	SW	SW	SW	SW	SW	SW	SW	FE	CR	SW	SW
1534		00:25:34	SW	SW	SW	RS	CR	SW	BR	BR	SW	SW	RO	SW	RO	SW	SW	SW	BR	SW	SW	SW	SW	RS	SW	SW	SW	SW	SW	SW	SW	SW	SW	SW	SW	SW	BR	RS	SW	SW	SW	SW	SW	SW	BR	FE	CR	SW	SW
1535		00:25:35	SW	SW	SW	BR	CR	SW	BR	RS	SW	SW	RO	SW	RO	SW	SW	SW	RS	SW	SW	SW	SW	RS	SW	SW	SW	SW	SW	SW	SW	SW	SW	SW	SW	SW	RS	RS	SW	SW	SW	SW	SW	SW	SW	FE	CR	SW	SW
1536		00:25:36	SW	SW	SW	SW	CR	SW	SW	RS	SW	SW	RO	SW	RO	SW	SW	SW	RS	BR	SW	SW	SW	RS	SW	SW	SW	SW	SW	SW	SW	SW	SW	SW	SW	SW	RS	RS	SW	SW	SW	SW	BR	BR	SW	FE	CR	SW	SW
1537		00:25:37	SW	SW	SW	SW	CR	SW	SW	RS	SW	SW	RO	SW	RO	SW	SW	SW	RS	SW	SW	SW	SW	RS	SW	SW	SW	SW	SW	SW	SW	SW	SW	SW	SW	SW	RS	RS	SW	SW	BR	SW	BR	SW	SW	FE	CR	SW	SW
1538		00:25:38	SW	SW	SW	SW	CR	SW	SW	RS	SW	SW	RO	SW	RO	SW	SW	SW	RS	SW	SW	SW	SW	BR	SW	SW	SW	SW	BR	SW	SW	SW	SW	SW	SW	SW	RS	BR	SW	SW	SW	SW	SW	SW	SW	FE	CR	SW	SW
1539		00:25:39	SW	BR	SW	SW	CR	SW	SW	RS	SW	SW	RO	SW	RO	SW	SW	SW	RS	SW	SW	SW	SW	RS	SW	SW	BR	SW	SW	SW	SW	SW	SW	SW	SW	SW	RS	BR	SW	SW	SW	SW	SW	SW	SW	FE	CR	SW	SW
1540		00:25:40	SW	SW	SW	SW	CR	SW	SW	RS	SW	SW	RO	SW	RO	SW	SW	SW	RS	SW	SW	SW	SW	RS	SW	SW	SW	SW	SW	SW	SW	SW	SW	SW	BR	SW	RS	RS	SW	SW	SW	SW	SW	SW	SW	FE	CR	SW	SW
1541		00:25:41	SW	SW	SW	SW	CR	SW	SW	RS	SW	SW	RO	SW	RO	SW	SW	SW	RS	SW	SW	SW	SW	RS	SW	SW	SW	SW	SW	BR	SW	SW	SW	SW	RS	SW	RS	RS	SW	SW	SW	SW	BR	SW	SW	FE	CR	SW	SW
1542		00:25:42	SW	SW	SW	SW	CR	SW	SW	RS	BR	SW	RO	SW	RO	SW	SW	SW	RS	SW	SW	SW	SW	RS	SW	SW	SW	SW	SW	SW	SW	SW	SW	SW	RS	SW	BR	RS	SW	BR	SW	SW	SW	SW	SW	FE	CR	SW	SW
1543		00:25:43	DI	SW	SW	SW	CR	SW	SW	RS	SW	SW	RO	SW	SW	BR	SW	SW	RS	SW	SW	SW	SW	BR	SW	SW	SW	SW	SW	SW	SW	SW	SW	SW	RS	SW	RS	RS	BR	SW	SW	SW	SW	SW	SW	FE	CR	SW	SW
1544		00:25:44	DI	SW	SW	SW	CR	SW	SW	RS	SW	SW	RO	SW	SW	SW	SW	SW	BR	SW	SW	SW	SW	SW	SW	SW	SW	SW	SW	SW	SW	SW	BR	SW	BR	SW	RS	BR	BR	SW	SW	SW	SW	SW	SW	FE	CR	SW	SW
1545		00:25:45	DI	SW	SW	SW	SW	SW	SW	BR	SW	SW	RO	SW	SW	SW	SW	SW	RS	SW	SW	SW	SW	SW	SW	BR	SW	SW	SW	SW	SW	SW	SW	SW	BR	SW	RS	BR	RS	SW	SW	SW	SW	SW	SW	FE	CR	SW	SW
1546		00:25:46	DI	SW	SW	SW	SW	SW	SW	SW	SW	SW	RO	SW	SW	SW	SW	SW	RS	SW	SW	SW	SW	SW	SW	SW	SW	SW	SW	SW	SW	SW	SW	SW	RS	SW	RS	SW	RS	SW	SW	SW	SW	SW	SW	FE	CR	SW	SW
1547		00:25:47	RO	SW	SW	SW	SW	SW	SW	SW	SW	SW	RO	SW	SW	SW	SW	SW	RS	SW	SW	SW	SW	SW	SW	SW	SW	SW	SW	BR	SW	SW	SW	SW	RS	SW	RS	SW	RS	SW	SW	SW	SW	SW	SW	FE	CR	SW	SW
1548		00:25:48	RO	SW	SW	SW	BR	SW	SW	SW	SW	SW	RO	SW	SW	SW	SW	SW	RS	SW	SW	SW	SW	SW	SW	SW	SW	SW	SW	SW	SW	SW	SW	SW	RS	SW	RS	SW	RS	SW	SW	SW	SW	SW	SW	FE	SW	SW	SW
1549		00:25:49	RO	SW	SW	SW	SW	SW	SW	SW	SW	SW	RO	SW	SW	SW	SW	SW	RS	SW	SW	SW	SW	SW	SW	SW	SW	SW	SW	SW	SW	SW	SW	SW	RS	SW	BR	SW	BR	SW	SW	SW	SW	SW	SW	FE	SW	SW	BR
1550		00:25:50	RO	SW	BR	SW	SW	SW	BR	SW	SW	SW	RO	SW	SW	SW	SW	SW	RS	SW	SW	SW	SW	SW	SW	SW	SW	SW	SW	SW	SW	SW	SW	SW	RS	SW	BR	SW	BR	SW	SW	SW	SW	SW	BR	FE	SW	SW	RS
1551		00:25:51	RO	SW	SW	SW	SW	SW	SW	SW	SW	SW	RO	SW	SW	SW	SW	SW	RS	SW	SW	SW	SW	SW	SW	SW	SW	BR	SW	SW	SW	SW	SW	SW	BR	SW	RS	SW	RS	SW	SW	SW	SW	SW	SW	FE	SW	SW	RS
1552		00:25:52	RO	SW	SW	SW	SW	SW	SW	SW	SW	SW	RO	SW	SW	SW	SW	SW	RS	BR	SW	SW	SW	SW	SW	SW	SW	RS	SW	SW	SW	SW	SW	SW	RS	SW	RS	SW	RS	SW	SW	SW	SW	SW	SW	FE	SW	SW	RS
1553		00:25:53	RO	SW	SW	SW	RS	SW	SW	SW	BR	SW	RO	SW	SW	SW	SW	SW	BR	SW	SW	SW	SW	SW	SW	SW	SW	RS	SW	SW	SW	SW	SW	SW	RS	SW	RS	SW	RS	SW	SW	SW	SW	SW	SW	FE	SW	SW	RS
1554		00:25:54	RO	SW	SW	SW	RS	SW	SW	SW	SW	SW	RO	SW	SW	SW	SW	SW	RS	SW	SW	SW	SW	SW	SW	SW	SW	RS	SW	SW	SW	SW	SW	SW	RS	SW	RS	SW	RS	SW	SW	SW	SW	SW	SW	FE	SW	SW	RS
1555		00:25:55	RO	SW	SW	SW	RS	SW	SW	SW	SW	SW	RO	SW	SW	SW	SW	SW	RS	SW	SW	SW	SW	SW	SW	SW	SW	RS	SW	SW	BR	SW	SW	SW	RS	SW	RS	SW	RS	SW	SW	SW	SW	SW	SW	FE	BR	SW	RS
1556		00:25:56	RO	SW	SW	SW	BR	SW	SW	SW	SW	SW	RO	SW	SW	SW	SW	SW	RS	SW	SW	SW	SW	SW	SW	SW	SW	RS	SW	SW	SW	SW	SW	SW	BR	SW	RS	SW	BR	SW	SW	SW	SW	SW	SW	FE	SW	SW	BR
1557		00:25:57	RO	SW	SW	SW	SW	SW	SW	SW	SW	SW	RO	SW	SW	SW	SW	SW	RS	SW	SW	SW	SW	SW	SW	SW	SW	RS	SW	SW	SW	SW	SW	SW	BR	SW	BR	SW	RS	SW	SW	SW	SW	SW	SW	FE	SW	SW	BR
1558		00:25:58	RO	SW	SW	SW	SW	SW	SW	SW	SW	SW	RO	SW	SW	SW	SW	SW	RS	SW	BR	SW	SW	SW	SW	SW	SW	BR	SW	SW	SW	SW	SW	SW	RS	SW	SW	SW	RS	SW	SW	SW	SW	SW	SW	FE	SW	SW	SW
1559		00:25:59	RO	SW	SW	SW	SW	SW	SW	SW	SW	SW	RO	SW	SW	SW	SW	SW	RS	SW	SW	SW	SW	SW	SW	SW	SW	RS	SW	SW	SW	SW	SW	SW	RS	SW	SW	SW	RS	SW	SW	SW	SW	SW	SW	FE	SW	BR	SW
1560		00:26:00	RO	SW	SW	SW	SW	SW	SW	SW	SW	SW	RO	SW	SW	SW	SW	SW	RS	SW	SW	SW	SW	SW	SW	SW	SW	RS	SW	SW	SW	SW	SW	SW	BR	SW	SW	SW	RS	SW	SW	SW	SW	SW	SW	FE	SW	SW	SW
1561		00:26:01	RO	SW	SW	SW	SW	SW	SW	SW	SW	SW	RO	SW	SW	SW	SW	SW	RS	SW	SW	SW	SW	SW	SW	SW	SW	RS	SW	SW	SW	SW	SW	SW	BR	SW	SW	SW	RS	SW	SW	SW	SW	SW	SW	FE	SW	SW	SW
1562		00:26:02	RO	SW	SW	SW	SW	SW	SW	SW	SW	SW	RO	SW	SW	BR	SW	SW	RS	SW	SW	SW	SW	SW	SW	SW	SW	RS	BR	SW	SW	SW	SW	SW	RS	SW	SW	SW	BR	SW	SW	SW	SW	SW	SW	FE	SW	SW	SW
1563		00:26:03	RO	SW	SW	SW	SW	SW	SW	SW	SW	SW	RO	SW	SW	SW	SW	SW	BR	SW	SW	SW	SW	SW	SW	SW	BR	RS	SW	SW	SW	SW	SW	SW	RS	SW	SW	SW	BR	SW	SW	SW	SW	SW	SW	FE	SW	SW	SW
1564		00:26:04	RO	SW	SW	SW	SW	SW	SW	SW	SW	SW	RO	SW	SW	SW	SW	SW	RS	SW	SW	SW	SW	SW	SW	SW	BR	RS	SW	SW	SW	SW	SW	SW	RS	SW	SW	SW	RS	SW	SW	SW	SW	SW	BR	FE	DI	SW	SW
1565		00:26:05	RO	SW	SW	SW	SW	SW	SW	SW	SW	SW	RO	SW	SW	SW	SW	SW	RS	SW	SW	SW	SW	SW	SW	SW	SW	RS	SW	BR	SW	SW	BR	SW	BR	SW	SW	SW	RS	SW	SW	SW	SW	SW	SW	FE	DI	SW	SW
1566		00:26:06	RO	BR	SW	SW	SW	SW	SW	SW	SW	SW	RO	SW	SW	SW	SW	SW	RS	SW	SW	SW	SW	SW	SW	SW	SW	BR	SW	SW	SW	SW	SW	SW	BR	SW	SW	SW	RS	SW	SW	BR	SW	SW	SW	DI	DI	SW	SW
1567		00:26:07	RO	SW	SW	SW	SW	SW	SW	SW	SW	SW	RO	SW	SW	SW	SW	SW	RS	SW	SW	SW	SW	SW	SW	SW	SW	RS	SW	SW	SW	SW	SW	SW	RS	SW	SW	SW	RS	SW	SW	RS	SW	SW	SW	FE	DI	SW	SW
1568		00:26:08	RO	SW	SW	SW	SW	SW	SW	SW	SW	SW	RO	SW	SW	SW	SW	SW	RS	SW	SW	SW	SW	SW	SW	SW	SW	RS	SW	SW	SW	SW	SW	SW	RS	SW	SW	SW	RS	SW	SW	RS	SW	SW	SW	FE	DI	SW	SW
1569		00:26:09	RO	SW	SW	SW	SW	SW	SW	SW	BR	SW	RO	SW	SW	SW	SW	SW	RS	SW	SW	SW	SW	SW	SW	SW	SW	RS	SW	SW	DI	SW	SW	SW	RS	SW	SW	SW	RS	SW	SW	RS	SW	SW	SW	FE	CR	SW	SW
1570		00:26:10	RO	SW	SW	SW	SW	SW	SW	BR	SW	SW	RO	SW	BR	SW	SW	SW	RS	SW	SW	SW	SW	SW	SW	SW	SW	RS	SW	SW	DI	SW	SW	SW	BR	SW	SW	SW	BR	SW	SW	RS	SW	SW	SW	FE	CR	SW	SW
1571		00:26:11	RO	SW	BR	SW	SW	SW	SW	SW	SW	SW	RO	SW	SW	SW	SW	SW	RS	SW	SW	SW	SW	SW	SW	BR	SW	RS	SW	SW	DI	SW	SW	SW	RS	SW	SW	SW	RS	SW	SW	RS	SW	SW	SW	FE	CR	SW	SW
1572		00:26:12	RO	SW	SW	SW	SW	SW	SW	SW	SW	SW	RO	SW	SW	SW	SW	SW	BR	SW	SW	SW	SW	SW	SW	SW	SW	RS	SW	SW	DI	SW	SW	SW	RS	SW	SW	SW	RS	SW	SW	RS	SW	SW	SW	FE	CR	SW	SW
1573		00:26:13	RO	SW	SW	SW	SW	SW	SW	SW	SW	SW	RO	SW	SW	SW	SW	SW	RS	SW	SW	SW	SW	SW	SW	SW	SW	RS	SW	SW	DI	SW	SW	SW	RS	SW	SW	SW	RS	SW	SW	BR	SW	SW	SW	FE	CR	CR	SW
1574		00:26:14	RO	SW	SW	SW	SW	SW	SW	SW	SW	SW	RO	SW	SW	SW	SW	SW	RS	BR	SW	SW	SW	SW	BR	SW	SW	BR	SW	SW	DI	SW	SW	SW	RS	SW	CR	SW	RS	SW	SW	SW	SW	SW	SW	FE	CR	CR	SW
1575		00:26:15	RO	SW	SW	SW	SW	SW	SW	SW	SW	SW	RO	SW	SW	SW	SW	SW	RS	SW	SW	SW	SW	SW	SW	SW	SW	SW	SW	SW	DI	SW	SW	SW	BR	SW	CR	SW	RS	SW	SW	SW	SW	SW	SW	FE	CR	CR	SW
1576		00:26:16	RO	SW	SW	SW	SW	SW	SW	SW	SW	SW	RO	SW	SW	SW	SW	SW	RS	SW	SW	SW	SW	SW	SW	SW	SW	SW	SW	SW	DI	SW	SW	SW	BR	SW	CR	SW	RS	SW	SW	SW	SW	SW	SW	FE	CR	CR	SW
1577		00:26:17	RO	SW	SW	SW	CR	SW	SW	SW	SW	SW	RO	SW	SW	SW	BR	SW	RS	SW	SW	SW	SW	SW	SW	SW	SW	SW	SW	BR	DI	SW	SW	SW	RS	SW	CR	SW	BR	SW	SW	SW	SW	SW	SW	FE	CR	CR	SW
1578		00:26:18	RO	SW	SW	SW	CR	SW	SW	SW	SW	SW	RO	SW	SW	SW	SW	SW	RS	SW	SW	SW	SW	SW	SW	SW	SW	SW	SW	SW	NV	SW	SW	SW	RS	SW	CR	SW	RS	SW	SW	SW	SW	SW	SW	FE	CR	CR	SW
1579		00:26:19	RO	SW	SW	SW	CR	SW	SW	SW	SW	SW	RO	SW	SW	SW	SW	SW	RS	SW	SW	SW	SW	SW	SW	SW	SW	SW	SW	SW	NV	SW	SW	SW	RS	SW	CR	SW	RS	SW	SW	SW	SW	SW	BR	FE	CR	CR	SW
1580		00:26:20	RO	SW	SW	SW	CR	SW	SW	SW	SW	SW	RO	SW	SW	SW	SW	SW	RS	SW	SW	SW	SW	SW	SW	SW	SW	SW	SW	SW	NV	SW	SW	SW	RS	SW	CR	SW	RS	SW	BR	BR	SW	SW	SW	FE	RO	CR	SW
1581		00:26:21	RO	SW	SW	SW	SW	SW	SW	SW	SW	SW	RO	SW	SW	SW	SW	SW	BR	SW	SW	SW	SW	SW	SW	SW	SW	SW	SW	SW	NV	SW	SW	SW	BR	BR	CR	SW	RS	SW	SW	RS	SW	SW	SW	FE	RO	SW	SW
1582		00:26:22	RO	SW	SW	SW	SW	SW	SW	SW	SW	SW	RO	SW	SW	SW	SW	SW	RS	SW	SW	SW	SW	SW	SW	SW	SW	SW	SW	SW	NV	SW	SW	SW	SW	BR	CR	SW	RS	SW	SW	RS	SW	SW	SW	FE	RO	SW	SW
1583		00:26:23	RO	SW	SW	SW	SW	SW	SW	SW	SW	SW	RO	SW	SW	SW	BR	SW	RS	SW	SW	SW	SW	SW	SW	SW	SW	SW	SW	SW	RO	SW	SW	SW	SW	SW	CR	SW	RS	SW	SW	RS	SW	SW	SW	FE	CR	SW	SW
1584		00:26:24	RO	SW	SW	SW	SW	SW	SW	SW	SW	SW	RO	SW	SW	SW	SW	SW	RS	SW	SW	SW	SW	SW	SW	SW	SW	SW	SW	SW	RO	SW	SW	SW	SW	SW	CR	SW	BR	SW	SW	RS	BR	SW	SW	FE	CR	SW	SW
1585		00:26:25	RO	SW	SW	SW	SW	SW	SW	SW	SW	SW	RO	SW	SW	SW	SW	SW	RS	SW	SW	SW	SW	SW	SW	SW	SW	SW	BR	SW	RO	SW	SW	SW	SW	SW	CR	SW	RS	BR	SW	RS	RS	SW	SW	FE	CR	SW	SW
1586		00:26:26	RO	SW	SW	SW	SW	BR	SW	SW	SW	SW	RO	SW	SW	SW	SW	SW	RS	SW	SW	SW	SW	SW	SW	SW	SW	SW	SW	SW	RO	SW	SW	SW	SW	SW	CR	SW	RS	SW	SW	RS	RS	SW	SW	FE	CR	SW	SW
1587		00:26:27	RO	SW	SW	SW	SW	SW	SW	SW	SW	SW	RO	SW	SW	SW	SW	SW	RS	SW	SW	BR	SW	SW	SW	SW	SW	SW	SW	SW	CR	SW	SW	SW	SW	SW	CR	SW	RS	SW	SW	RS	RS	SW	SW	FE	CR	BR	SW
1588		00:26:28	RO	SW	SW	SW	SW	SW	SW	SW	SW	SW	RO	BR	SW	SW	SW	SW	RS	BR	SW	SW	SW	SW	SW	SW	SW	SW	SW	BR	CR	SW	SW	SW	SW	SW	CR	SW	RS	SW	SW	BR	BR	SW	SW	FE	CR	SW	SW
1589		00:26:29	RO	SW	SW	SW	SW	SW	SW	SW	BR	SW	RO	RS	SW	SW	SW	SW	BR	SW	SW	SW	SW	SW	SW	SW	SW	SW	SW	SW	CR	SW	SW	SW	SW	SW	CR	SW	RS	SW	SW	RS	SW	SW	SW	FE	CR	SW	SW
1590		00:26:30	RO	SW	SW	SW	BR	SW	SW	SW	SW	SW	RO	RS	SW	SW	SW	SW	SW	SW	SW	SW	SW	SW	SW	SW	SW	SW	SW	CR	CR	SW	SW	SW	SW	SW	CR	SW	RS	SW	SW	RS	RS	SW	SW	FE	CR	SW	SW
1591		00:26:31	RO	SW	SW	SW	BR	SW	SW	SW	SW	SW	RO	RS	SW	SW	SW	SW	SW	SW	SW	SW	SW	SW	SW	SW	SW	SW	SW	CR	CR	SW	SW	SW	SW	SW	SW	SW	RS	SW	SW	RS	RS	SW	SW	FE	CR	SW	BR
1592		00:26:32	RO	BR	SW	SW	RS	SW	SW	SW	SW	SW	RO	RS	SW	SW	SW	SW	SW	SW	SW	SW	SW	SW	SW	SW	SW	SW	SW	SW	SW	SW	SW	SW	SW	SW	SW	SW	BR	SW	SW	RS	RS	SW	SW	FE	CR	SW	SW
1593		00:26:33	RO	SW	SW	SW	SW	SW	SW	SW	SW	SW	RO	BR	SW	SW	SW	SW	SW	SW	SW	SW	SW	SW	SW	SW	SW	SW	SW	SW	SW	SW	SW	SW	SW	SW	SW	SW	BR	SW	BR	RS	RS	BR	SW	FE	SW	SW	SW
1594		00:26:34	RO	SW	SW	SW	SW	SW	SW	SW	SW	SW	RO	BR	SW	SW	SW	SW	SW	SW	SW	SW	SW	SW	SW	SW	SW	SW	SW	SW	SW	SW	SW	SW	SW	SW	SW	SW	RS	SW	SW	RS	BR	SW	SW	FE	SW	SW	SW
1595		00:26:35	RO	SW	SW	SW	SW	SW	SW	SW	SW	SW	RO	RS	SW	SW	SW	SW	SW	SW	SW	SW	SW	SW	SW	SW	SW	SW	SW	SW	SW	SW	SW	SW	SW	SW	SW	SW	RS	SW	SW	RS	SW	SW	SW	FE	SW	SW	SW
1596		00:26:36	CR	SW	SW	SW	SW	SW	SW	SW	SW	SW	RO	RS	SW	BR	SW	SW	SW	SW	SW	SW	SW	SW	SW	SW	SW	SW	SW	SW	SW	SW	SW	SW	SW	SW	SW	SW	RS	SW	SW	RS	SW	SW	SW	FE	SW	CR	SW
1597		00:26:37	CR	SW	SW	SW	SW	SW	SW	SW	SW	SW	RO	RS	SW	SW	SW	SW	SW	SW	SW	SW	BR	SW	SW	SW	SW	SW	SW	SW	SW	SW	SW	SW	SW	SW	SW	SW	BR	SW	SW	RS	RS	BR	SW	FE	SW	CR	SW
1598		00:26:38	SW	SW	SW	SW	SW	SW	SW	SW	SW	SW	RO	RS	SW	SW	SW	SW	SW	SW	SW	SW	SW	SW	SW	SW	SW	SW	SW	SW	SW	SW	SW	SW	SW	SW	SW	SW	SW	SW	SW	BR	RS	SW	BR	FE	SW	CR	SW
1599		00:26:39	SW	SW	SW	DI	SW	SW	SW	RO	SW	SW	RO	RS	SW	SW	SW	SW	SW	SW	SW	SW	SW	SW	SW	SW	SW	SW	SW	SW	SW	SW	SW	SW	SW	SW	SW	SW	SW	SW	SW	SW	RS	SW	SW	FE	SW	CR	CR
1600		00:26:40	SW	SW	SW	DI	SW	SW	SW	RO	SW	SW	RO	BR	SW	SW	SW	SW	SW	SW	BR	SW	SW	SW	SW	SW	SW	SW	SW	SW	SW	SW	SW	SW	SW	SW	SW	BR	SW	SW	SW	SW	RS	SW	SW	FE	BR	CR	CR
1601		00:26:41	SW	SW	SW	DI	SW	SW	SW	RO	SW	SW	RO	RS	SW	SW	SW	BR	SW	SW	SW	SW	SW	SW	SW	BR	SW	SW	SW	SW	SW	SW	SW	SW	SW	SW	SW	BR	SW	SW	SW	SW	BR	SW	SW	FE	SW	CR	CR
1602		00:26:42	SW	SW	SW	DI	SW	SW	SW	RO	BR	SW	RO	RS	SW	SW	SW	RS	SW	SW	SW	SW	SW	SW	SW	SW	SW	SW	SW	SW	SW	SW	SW	SW	SW	SW	BR	SW	SW	SW	SW	SW	SW	SW	SW	FE	SW	CR	CR
1603		00:26:43	SW	SW	SW	DI	SW	SW	SW	RO	SW	SW	RO	RS	SW	SW	SW	RS	SW	SW	SW	SW	SW	SW	SW	SW	SW	SW	SW	SW	SW	SW	SW	SW	SW	SW	RS	SW	SW	SW	SW	SW	SW	SW	SW	FE	SW	CR	CR
1604		00:26:44	SW	SW	SW	DI	SW	SW	SW	RO	SW	SW	RO	RS	SW	SW	SW	RS	SW	SW	SW	SW	SW	SW	SW	SW	SW	SW	SW	SW	SW	SW	SW	SW	SW	SW	RS	BR	SW	SW	SW	SW	SW	SW	SW	FE	SW	CR	CR
1605		00:26:45	SW	SW	SW	DI	SW	SW	BR	RO	SW	SW	RO	RS	SW	SW	SW	BR	SW	SW	SW	BR	SW	SW	SW	SW	SW	SW	SW	SW	SW	SW	SW	SW	SW	SW	RS	SW	SW	SW	SW	SW	SW	SW	SW	FE	SW	CR	CR
1606		00:26:46	SW	SW	SW	RO	SW	SW	SW	RO	SW	SW	RO	BR	SW	SW	SW	RS	SW	SW	SW	SW	SW	SW	SW	SW	SW	SW	SW	SW	BR	SW	SW	SW	SW	SW	RS	SW	SW	SW	SW	SW	SW	SW	SW	FE	SW	CR	CR
1607		00:26:47	SW	SW	SW	RO	SW	SW	SW	RO	SW	SW	RO	RS	SW	SW	SW	RS	SW	SW	SW	SW	SW	BR	BR	SW	SW	SW	SW	SW	SW	SW	SW	SW	SW	SW	BR	SW	SW	SW	SW	SW	SW	SW	SW	FE	SW	CR	CR
1608		00:26:48	SW	BR	SW	RO	SW	SW	SW	RO	SW	SW	RO	RS	SW	SW	SW	RS	SW	SW	SW	SW	SW	SW	RS	SW	SW	SW	SW	BR	SW	SW	SW	SW	SW	SW	RS	SW	SW	SW	SW	SW	SW	SW	BR	FE	SW	CR	CR
1609		00:26:49	SW	SW	SW	RO	SW	SW	SW	RO	SW	SW	RO	RS	SW	SW	SW	RS	SW	SW	SW	SW	DI	SW	RS	SW	SW	SW	BR	SW	SW	SW	BR	SW	SW	SW	RS	SW	SW	SW	SW	SW	SW	SW	BR	FE	SW	CR	CR
1610		00:26:50	SW	SW	SW	RO	SW	SW	SW	RO	SW	SW	RO	RS	SW	BR	SW	RS	SW	SW	SW	SW	SW	SW	RS	SW	SW	SW	SW	SW	SW	SW	SW	SW	SW	BR	RS	SW	SW	SW	SW	SW	SW	SW	SW	FE	SW	CR	CR
1611		00:26:51	SW	SW	SW	RO	SW	SW	SW	RO	SW	SW	RO	RS	SW	SW	SW	BR	SW	BR	SW	SW	SW	SW	RS	SW	SW	SW	SW	SW	SW	SW	SW	SW	SW	BR	RS	BR	SW	SW	SW	SW	SW	SW	SW	FE	CR	CR	SW
1612		00:26:52	SW	SW	SW	RO	SW	SW	SW	RO	SW	SW	RO	BR	SW	SW	SW	RS	SW	SW	SW	SW	SW	SW	RS	SW	SW	SW	SW	SW	SW	SW	SW	SW	SW	SW	RS	SW	SW	SW	SW	SW	SW	SW	SW	FE	CR	CR	SW
1613		00:26:53	SW	SW	SW	RO	SW	SW	SW	RO	BR	SW	RO	SW	SW	SW	SW	RS	SW	SW	SW	SW	SW	SW	RS	SW	SW	SW	SW	SW	SW	SW	SW	SW	SW	SW	RS	SW	SW	SW	SW	SW	SW	SW	SW	FE	CR	CR	SW
1614		00:26:54	SW	SW	SW	SW	SW	SW	SW	RO	SW	SW	RO	SW	SW	SW	SW	RS	SW	SW	SW	SW	SW	BR	RS	SW	SW	SW	SW	SW	SW	SW	SW	SW	SW	SW	BR	SW	SW	SW	SW	SW	SW	SW	SW	FE	CR	CR	SW
1615		00:26:55	SW	SW	SW	SW	SW	SW	SW	RO	SW	SW	RO	SW	SW	SW	SW	RS	SW	SW	SW	SW	SW	BR	RS	SW	SW	SW	SW	SW	SW	SW	SW	SW	CR	SW	BR	SW	CR	SW	SW	BR	SW	SW	SW	FE	CR	CR	SW
1616		00:26:56	SW	SW	SW	SW	SW	SW	SW	RO	SW	SW	RO	SW	SW	SW	SW	BR	SW	SW	SW	SW	SW	SW	RS	SW	SW	SW	SW	SW	SW	SW	SW	SW	CR	SW	RS	SW	CR	SW	SW	SW	SW	SW	SW	FE	CR	CR	SW
1617		00:26:57	BR	SW	SW	SW	SW	SW	SW	RO	SW	SW	RO	SW	SW	SW	BR	RS	SW	SW	SW	SW	SW	SW	BR	SW	SW	SW	SW	SW	SW	SW	SW	SW	CR	SW	RS	SW	CR	SW	SW	SW	SW	SW	SW	FE	CR	CR	SW
1618		00:26:58	BR	SW	SW	SW	SW	SW	SW	SW	SW	SW	RO	SW	BR	SW	SW	RS	SW	SW	SW	SW	SW	SW	RS	SW	SW	SW	SW	SW	SW	SW	SW	SW	CR	SW	RS	BR	RU	SW	SW	SW	SW	SW	SW	FE	SW	CR	SW
1619		00:26:59	RS	SW	SW	SW	SW	SW	SW	SW	SW	SW	RO	SW	BR	SW	SW	RS	SW	SW	SW	SW	SW	SW	RS	SW	SW	SW	SW	SW	SW	SW	SW	SW	CR	SW	RS	SW	RU	SW	SW	SW	SW	SW	SW	FE	SW	CR	SW
1620		00:27:00	RS	SW	SW	SW	SW	SW	SW	SW	SW	SW	RO	SW	SW	SW	SW	RS	SW	SW	SW	SW	SW	SW	RS	SW	SW	SW	SW	SW	SW	BR	SW	SW	CR	SW	RS	SW	RU	SW	SW	SW	SW	SW	SW	FE	SW	CR	SW
1621		00:27:01	RS	SW	SW	SW	SW	SW	SW	SW	SW	SW	RO	SW	SW	SW	SW	RS	SW	SW	SW	SW	SW	SW	RS	SW	SW	SW	SW	SW	SW	SW	SW	SW	CR	SW	BR	RS	RU	SW	SW	SW	SW	SW	SW	FE	SW	CR	SW
1622		00:27:02	RS	SW	SW	SW	SW	SW	SW	BR	SW	SW	RO	SW	SW	SW	SW	RS	SW	SW	SW	SW	SW	SW	RS	SW	BR	SW	SW	BR	SW	SW	SW	SW	CR	SW	RS	RS	RU	SW	SW	SW	SW	SW	SW	FE	SW	CR	SW
1623		00:27:03	RS	SW	SW	SW	SW	SW	SW	SW	SW	SW	RO	SW	SW	SW	SW	RS	SW	SW	SW	SW	SW	SW	RS	SW	SW	SW	SW	SW	SW	SW	SW	SW	CR	SW	RS	RS	RU	SW	SW	SW	SW	BR	SW	FE	SW	CR	SW
1624		00:27:04	BR	SW	BR	SW	SW	SW	SW	SW	BR	SW	RO	SW	SW	SW	BR	RS	SW	SW	SW	SW	SW	SW	RS	SW	SW	SW	SW	SW	SW	SW	SW	SW	CR	SW	RS	BR	RU	SW	SW	BR	SW	SW	SW	FE	SW	CR	SW
1625		00:27:05	SW	SW	SW	SW	SW	SW	SW	SW	SW	SW	RO	SW	SW	SW	SW	RS	SW	SW	SW	SW	SW	SW	RS	SW	SW	SW	SW	SW	SW	BR	SW	SW	CR	SW	RS	BR	RU	SW	SW	SW	SW	SW	SW	FE	SW	CR	SW
1626		00:27:06	SW	SW	SW	SW	SW	SW	SW	SW	SW	SW	RO	SW	SW	SW	SW	RS	SW	SW	FE	SW	SW	SW	BR	SW	SW	SW	SW	SW	SW	SW	SW	SW	CR	SW	RS	RS	RU	SW	SW	SW	SW	SW	SW	FE	SW	CR	SW
1627		00:27:07	SW	SW	SW	SW	SW	SW	SW	SW	SW	SW	RO	SW	SW	SW	SW	BR	SW	BR	FE	SW	SW	SW	SW	SW	SW	SW	SW	SW	SW	SW	SW	SW	CR	SW	BR	RS	RU	SW	SW	SW	SW	SW	SW	FE	SW	CR	SW
1628		00:27:08	SW	SW	SW	SW	SW	SW	SW	SW	SW	SW	RO	SW	SW	SW	SW	SW	SW	SW	FE	SW	SW	SW	SW	SW	SW	SW	SW	SW	SW	SW	SW	SW	CR	SW	BR	RS	RU	SW	SW	SW	SW	BR	SW	FE	SW	CR	SW
1629		00:27:09	SW	SW	SW	SW	BR	SW	SW	SW	SW	SW	RO	SW	SW	SW	SW	SW	SW	SW	FE	SW	SW	SW	SW	SW	SW	SW	SW	SW	SW	SW	SW	SW	CR	SW	SW	RS	RU	SW	SW	SW	SW	SW	SW	FE	SW	CR	SW
1630		00:27:10	SW	SW	SW	SW	SW	SW	SW	SW	SW	SW	RO	SW	SW	SW	SW	SW	SW	SW	FE	SW	SW	SW	SW	SW	SW	SW	SW	SW	SW	BR	BR	SW	CR	SW	SW	RS	RU	SW	SW	SW	SW	SW	BR	FE	SW	CR	SW
1631		00:27:11	SW	SW	SW	BR	SW	SW	SW	SW	SW	SW	RO	SW	SW	SW	SW	SW	SW	SW	FE	SW	SW	SW	SW	SW	SW	SW	SW	BR	SW	SW	SW	BR	SW	SW	SW	BR	RU	SW	SW	SW	SW	SW	SW	FE	SW	CR	SW
1632		00:27:12	DI	SW	SW	RS	SW	SW	SW	SW	SW	SW	RO	SW	SW	SW	SW	SW	SW	SW	FE	SW	SW	SW	SW	SW	SW	SW	SW	SW	SW	SW	SW	RS	SW	SW	SW	BR	RU	SW	SW	SW	SW	SW	SW	FE	SW	CR	SW
1633		00:27:13	DI	SW	SW	RS	SW	SW	SW	SW	SW	SW	RO	SW	SW	SW	SW	SW	SW	SW	FE	SW	SW	SW	SW	SW	SW	SW	SW	SW	SW	SW	SW	RS	SW	SW	SW	RS	RU	SW	SW	SW	SW	SW	SW	FE	SW	CR	SW
1634		00:27:14	CR	SW	SW	RS	SW	SW	SW	SW	SW	SW	RO	SW	SW	SW	SW	SW	SW	SW	FE	SW	SW	SW	SW	SW	SW	SW	SW	SW	SW	SW	SW	RS	SW	SW	SW	RS	RU	SW	SW	SW	SW	SW	SW	FE	SW	CR	SW
1635		00:27:15	CR	SW	SW	RS	SW	SW	SW	SW	BR	SW	RO	SW	SW	SW	SW	SW	SW	SW	FE	SW	SW	SW	SW	SW	SW	SW	SW	SW	SW	SW	SW	RS	SW	SW	SW	RS	RU	SW	SW	SW	SW	SW	SW	FE	SW	CR	SW
1636		00:27:16	CR	SW	SW	RS	SW	SW	SW	SW	SW	SW	RO	SW	SW	SW	SW	SW	SW	SW	FE	SW	SW	BR	SW	SW	SW	SW	SW	SW	SW	SW	SW	BR	SW	SW	SW	RS	RU	SW	SW	SW	SW	SW	SW	FE	BR	CR	SW
1637		00:27:17	CR	SW	SW	RS	SW	SW	SW	SW	SW	SW	RO	SW	SW	SW	SW	SW	SW	SW	FE	SW	SW	SW	SW	SW	SW	SW	SW	SW	BR	SW	SW	RS	SW	SW	SW	BR	RU	SW	SW	SW	SW	SW	SW	FE	SW	SW	SW
1638		00:27:18	CR	SW	SW	RS	SW	SW	SW	BR	SW	SW	RO	SW	SW	SW	SW	SW	SW	SW	FE	SW	SW	SW	SW	SW	SW	BR	BR	SW	SW	SW	SW	RS	SW	SW	SW	SW	RU	SW	SW	SW	SW	SW	SW	FE	SW	SW	SW
1639		00:27:19	RO	SW	SW	BR	CR	SW	SW	SW	SW	SW	RO	SW	SW	SW	SW	SW	SW	SW	FE	SW	SW	SW	SW	SW	SW	SW	SW	SW	SW	SW	SW	RS	SW	SW	SW	SW	RU	SW	SW	SW	SW	SW	SW	FE	SW	SW	SW
1640		00:27:20	RO	SW	SW	SW	CR	SW	SW	SW	SW	SW	RO	SW	SW	SW	SW	SW	SW	SW	FE	SW	BR	SW	SW	SW	SW	SW	SW	SW	SW	SW	SW	RS	SW	SW	SW	SW	RU	SW	SW	SW	SW	SW	SW	FE	SW	SW	SW
1641		00:27:21	RO	BR	SW	SW	CR	SW	SW	SW	SW	SW	RO	SW	SW	SW	SW	SW	SW	SW	FE	BR	SW	SW	SW	SW	SW	SW	SW	SW	SW	SW	SW	RS	SW	SW	SW	SW	RU	SW	SW	SW	SW	SW	SW	FE	SW	SW	SW
1642		00:27:22	RO	SW	SW	SW	CR	SW	SW	SW	SW	SW	RO	SW	SW	SW	SW	SW	SW	SW	FE	SW	SW	SW	SW	SW	SW	SW	SW	BR	SW	SW	SW	BR	SW	SW	SW	SW	RU	SW	BR	SW	SW	SW	SW	FE	SW	SW	SW
1643		00:27:23	RO	SW	SW	SW	CR	SW	SW	SW	SW	SW	RO	SW	SW	SW	SW	SW	SW	SW	FE	SW	SW	SW	SW	SW	SW	SW	SW	SW	SW	SW	SW	RS	SW	SW	SW	SW	RU	SW	SW	SW	SW	SW	SW	FE	SW	SW	SW
1644		00:27:24	RO	SW	SW	SW	CR	SW	SW	SW	SW	SW	RO	SW	SW	SW	SW	SW	SW	SW	FE	SW	BR	SW	SW	BR	SW	SW	SW	SW	BR	SW	SW	RS	SW	SW	SW	SW	RU	SW	SW	SW	SW	SW	SW	FE	SW	SW	SW
1645		00:27:25	RO	SW	SW	SW	CR	SW	SW	SW	SW	SW	RO	SW	SW	SW	SW	SW	SW	SW	FE	SW	SW	SW	SW	SW	BR	SW	DI	SW	SW	SW	SW	RS	SW	SW	SW	SW	RU	SW	SW	SW	SW	SW	BR	FE	SW	SW	SW
1646		00:27:26	RO	SW	SW	SW	CR	SW	SW	SW	SW	SW	RO	SW	BR	SW	SW	SW	SW	BR	FE	SW	SW	SW	SW	SW	SW	SW	DI	SW	SW	SW	SW	RS	SW	SW	SW	SW	RU	SW	SW	SW	SW	SW	SW	FE	SW	SW	SW
1647		00:27:27	RO	SW	SW	SW	CR	SW	SW	SW	SW	SW	SW	SW	SW	SW	SW	SW	SW	SW	FE	SW	SW	SW	SW	SW	SW	SW	DI	SW	SW	SW	SW	RS	SW	SW	SW	SW	RU	SW	SW	SW	SW	SW	SW	FE	SW	SW	SW
1648		00:27:28	RO	SW	SW	SW	CR	SW	SW	SW	SW	SW	SW	SW	SW	SW	SW	SW	SW	SW	FE	SW	SW	SW	SW	SW	SW	SW	CR	SW	SW	SW	SW	RS	SW	SW	SW	SW	RU	SW	SW	SW	SW	SW	SW	FE	SW	SW	SW
1649		00:27:29	RO	SW	SW	SW	CR	SW	SW	SW	SW	SW	SW	SW	SW	SW	SW	SW	BR	SW	FE	SW	SW	SW	SW	SW	SW	SW	CR	SW	SW	SW	SW	BR	SW	SW	SW	SW	RU	BR	SW	SW	SW	SW	SW	FE	SW	SW	SW
1650		00:27:30	RO	SW	SW	SW	CR	SW	SW	SW	BR	SW	SW	SW	SW	SW	SW	SW	RS	SW	FE	SW	SW	SW	SW	SW	SW	SW	SW	SW	SW	SW	SW	RS	SW	SW	SW	SW	RU	SW	SW	SW	SW	SW	SW	FE	SW	SW	SW
1651		00:27:31	RO	SW	SW	SW	SW	SW	SW	SW	SW	SW	SW	SW	SW	SW	SW	SW	RS	SW	FE	SW	SW	SW	SW	SW	SW	SW	SW	SW	SW	SW	SW	RS	SW	SW	SW	SW	RU	SW	SW	SW	SW	SW	SW	FE	SW	SW	SW
1652		00:27:32	RO	SW	SW	SW	SW	SW	SW	SW	SW	SW	SW	SW	SW	SW	SW	SW	RS	RS	FE	SW	SW	SW	SW	SW	SW	SW	SW	SW	SW	SW	SW	RS	SW	SW	SW	SW	RU	SW	BR	SW	SW	SW	SW	FE	SW	SW	BR
1653		00:27:33	RO	SW	SW	SW	SW	SW	SW	SW	SW	SW	SW	SW	SW	SW	SW	SW	RS	RS	FE	SW	SW	SW	SW	SW	SW	SW	SW	SW	SW	SW	SW	BR	SW	SW	SW	SW	RU	SW	SW	SW	SW	BR	SW	FE	SW	SW	SW
1654		00:27:34	RO	SW	BR	SW	SW	SW	SW	SW	SW	SW	SW	SW	SW	SW	SW	SW	RS	RS	FE	SW	SW	SW	SW	SW	SW	SW	SW	SW	SW	SW	SW	RS	SW	SW	SW	SW	RU	SW	SW	SW	SW	SW	SW	FE	SW	SW	SW
1655		00:27:35	RO	SW	SW	RO	SW	SW	SW	BR	SW	SW	SW	SW	SW	SW	SW	SW	RS	RS	FE	SW	SW	SW	SW	SW	SW	SW	SW	SW	SW	SW	SW	RS	SW	SW	SW	SW	RU	SW	SW	SW	SW	SW	SW	FE	SW	SW	SW
1656		00:27:36	RO	SW	SW	RO	SW	SW	SW	SW	SW	SW	SW	SW	SW	SW	SW	SW	RS	RS	FE	SW	SW	SW	SW	SW	SW	SW	SW	BR	SW	SW	SW	RS	SW	SW	SW	SW	RU	SW	SW	SW	BR	SW	SW	FE	SW	SW	SW
1657		00:27:37	RO	SW	SW	RO	SW	SW	SW	SW	SW	SW	SW	SW	SW	SW	SW	SW	RS	RS	FE	SW	SW	SW	SW	SW	SW	SW	SW	SW	SW	SW	SW	BR	SW	SW	SW	SW	RU	SW	SW	SW	BR	SW	SW	FE	SW	SW	SW
1658		00:27:38	RO	SW	SW	RO	SW	SW	SW	SW	SW	SW	SW	SW	SW	SW	SW	SW	RS	RS	FE	SW	SW	SW	SW	SW	SW	SW	SW	SW	SW	SW	SW	SW	SW	SW	SW	SW	RU	SW	SW	SW	RS	SW	SW	FE	SW	SW	SW
1659		00:27:39	RO	SW	SW	RO	SW	SW	SW	SW	SW	SW	SW	SW	SW	SW	SW	SW	BR	BR	FE	SW	SW	SW	SW	SW	SW	SW	SW	SW	SW	SW	SW	SW	SW	SW	SW	SW	RU	SW	SW	SW	RS	SW	SW	FE	SW	SW	SW
1660		00:27:40	RO	SW	SW	RO	BR	BR	SW	SW	BR	SW	SW	SW	SW	SW	SW	SW	RS	RS	FE	SW	SW	SW	SW	SW	SW	SW	SW	SW	SW	SW	SW	SW	SW	SW	SW	SW	RU	SW	SW	SW	RS	SW	SW	FE	SW	SW	SW
1661		00:27:41	RO	SW	SW	RO	BR	SW	SW	SW	SW	SW	SW	SW	SW	SW	SW	SOC	RS	RS	FE	SW	SW	SW	SW	SW	SW	SW	SW	SW	SW	SW	SW	SW	SW	SW	SW	SW	RU	SW	BR	SW	BR	SW	SW	FE	SW	SW	SW
1662		00:27:42	RO	SW	SW	RO	SW	SW	SW	SW	SW	SW	SW	SW	SW	SW	SW	SOC	RS	RS	FE	SW	SW	SW	SW	SW	SW	SW	SW	SW	SW	SW	SW	SW	SW	SW	SW	SW	RU	SW	SW	SW	RS	SW	SW	FE	SW	SW	SW
1663		00:27:43	RO	SW	SW	RO	SW	SW	SW	SW	SW	SW	BR	SW	SW	SW	SW	SOC	RS	RS	FE	SW	SW	SW	SW	SW	SW	SW	SW	SW	SW	SW	SW	SW	SW	SW	SW	SW	RU	SW	SW	SW	RS	SW	SW	FE	SW	BR	SW
1664		00:27:44	RO	BR	SW	RO	SW	SW	SW	SW	SW	SW	RS	SW	DI	SW	SW	SOC	RS	RS	FE	SW	SW	SW	SW	SW	SW	SW	BR	SW	SW	SW	SW	SW	SW	SW	SW	SW	RU	SW	SW	SW	RS	SW	SW	FE	SW	SW	BR
1665		00:27:45	RO	SW	SW	RO	SW	SW	SW	SW	SW	SW	RS	SW	DI	SW	SW	SOC	RS	RS	FE	SW	SW	SW	SW	SW	SW	SW	SW	BR	SW	SW	SW	SW	SW	SW	SW	SW	RU	SW	SW	SW	RS	SW	SW	FE	SW	SW	SW
1666		00:27:46	RO	SW	SW	RO	SW	SW	SW	SW	SW	SW	RS	SW	RO	SW	SW	SOC	RS	BR	FE	SW	SW	SW	SW	SW	SW	SW	SW	SW	SW	SW	SW	SW	SW	SW	SW	SW	RU	SW	SW	SW	RS	SW	SW	FE	SW	SW	SW
1667		00:27:47	RO	SW	SW	RO	SW	SW	SW	SW	SW	SW	RS	SW	RO	SW	SW	SOC	RS	SW	FE	SW	SW	SW	SW	SW	SW	SW	SW	SW	SW	SW	BR	SW	SW	SW	SW	SW	RU	SW	SW	SW	RS	SW	SW	FE	BR	SW	SW
1668		00:27:48	RO	SW	SW	RO	SW	SW	SW	SW	SW	SW	BR	SW	RO	SW	SW	SOC	RS	SW	FE	SW	SW	SW	SW	SW	SW	SW	SW	SW	SW	SW	SW	SW	SW	SW	SW	SW	RU	SW	SW	SW	BR	SW	SW	FE	SW	SW	SW
1669		00:27:49	RO	SW	BR	RO	SW	SW	SW	SW	SW	SW	RS	SW	RO	SW	SW	SOC	BR	SW	FE	SW	SW	SW	SW	SW	SW	SW	SW	SW	SW	SW	SW	SW	SW	SW	SW	SW	RU	SW	SW	SW	SW	SW	SW	FE	SW	SW	SW
1670		00:27:50	RO	SW	SW	RO	SW	SW	SW	SW	SW	SW	RS	SW	RO	SW	SW	SOC	RS	SW	FE	SW	SW	SW	SW	SW	SW	SW	SW	SW	SW	SW	SW	SW	DI	SW	SW	SW	RU	SW	SW	SW	SW	SW	SW	FE	SW	SW	SW
1671		00:27:51	RO	SW	SW	RO	SW	SW	SW	SW	SW	SW	RS	SW	RO	SW	SW	SOC	RS	SW	FE	SW	SW	SW	SW	SW	SW	SW	SW	SW	SW	SW	SW	SW	DI	SW	SW	SW	RU	SW	SW	SW	SW	SW	SW	FE	SW	SW	CR
1672		00:27:52	RO	SW	SW	RO	SW	SW	SW	SW	SOC	SW	RS	SW	RO	SW	SW	SOC	RS	SW	FE	SW	SW	SW	SW	SW	SW	SW	SW	SW	SW	SW	SW	SW	DI	SW	SW	SW	RU	SW	SW	SW	SW	SW	SW	FE	SW	CR	CR
1673		00:27:53	RO	SW	SW	RO	SW	SW	SW	SW	SOC	SW	RS	SW	RO	SW	SW	SOC	RS	RO	FE	SW	SW	SW	SW	SW	SW	SW	SW	SW	SW	SW	SW	SW	CR	SW	SW	SW	RU	SW	SW	SW	BR	SW	SW	FE	SW	CR	CR
1674		00:27:54	RO	SW	SW	RO	SW	SW	SW	SW	SOC	SW	RS	SW	RO	SW	SW	SOC	RS	RO	FE	BR	SW	SW	SW	SW	SW	SW	SW	SW	SW	SW	SW	SW	CR	SW	SW	SW	RU	SW	SW	SW	SW	SW	SW	FE	SW	CR	CR
1675		00:27:55	RO	SW	SW	RO	SW	SW	SW	SW	SOC	SW	BR	SW	RO	SW	SW	SOC	RS	RO	FE	SW	SW	SW	SW	SW	SW	SW	SW	SW	SW	SW	SW	SW	FE	SW	SW	SW	RU	SW	SW	SW	SW	SW	SW	FE	SW	CR	CR
1676		00:27:56	RO	SW	SW	RO	SW	SW	SW	BR	SOC	SW	RS	SW	RO	SW	BR	SOC	RS	RO	FE	SW	SW	SW	SW	BR	SW	SW	SW	SW	SW	SW	SW	SW	FE	SW	SW	SW	RU	BR	SW	SW	SW	SW	SW	FE	SW	CR	CR
1677		00:27:57	RO	SW	SW	RO	SW	SW	SW	SW	SOC	SW	RS	SW	RO	SW	BR	SOC	RS	RO	FE	SW	SW	SW	SW	SW	SW	SW	SW	SW	SW	SW	SW	SW	FE	SW	SW	SW	RU	SW	SW	SW	SW	SW	SW	FE	SW	CR	CR
1678		00:27:58	RO	SW	SW	RO	SW	SW	SW	SW	SOC	BR	RS	SW	RO	SW	SW	SW	RS	SW	FE	SW	SW	SW	SW	SW	SW	SW	SW	SW	SW	SW	SW	SW	FE	SW	SW	SW	RU	SW	SW	SW	SW	SW	SW	FE	SW	SW	CR
1679		00:27:59	RO	SW	SW	RO	SW	SW	SW	SW	SOC	RS	RS	SW	RO	SW	SW	SW	BR	SW	FE	SW	SW	SW	SW	SW	BR	SW	SW	SW	SW	SW	SW	SW	FE	SW	SW	SW	RU	SW	SW	SW	SW	SW	SW	FE	SW	SW	SW
1680		00:28:00	RO	SW	SW	RO	SW	SW	SW	SW	SOC	RS	BR	SW	RO	SW	SW	SW	RS	SW	FE	SW	SW	SW	SW	SW	SW	SW	SW	SW	SW	SW	SW	SW	FE	SW	SW	SW	RU	SW	SW	SW	SW	SW	SW	FE	SW	SW	SW
1681		00:28:01	RO	SW	SW	RO	SW	SW	SW	SW	SOC	BR	RS	SW	RO	SW	SW	SW	RS	SW	FE	SW	SW	SW	SW	SW	SW	SW	SW	SW	SW	SW	SW	SW	FE	SW	SW	SW	RU	SW	SW	SW	SW	BR	SW	FE	SW	SW	SW
1682		00:28:02	RO	SW	SW	RO	SW	SW	SW	SW	SOC	SW	RS	SW	RO	SW	SW	SW	RS	SW	FE	SW	SW	SW	SW	SW	SW	SW	SW	BR	SW	SW	SW	SW	FE	SW	SW	SW	RU	SW	SW	SW	SW	SW	SW	FE	SW	SW	SW
1683		00:28:03	RO	SW	SW	RO	SW	SW	SW	SW	SOC	SW	RS	SW	RO	SW	SW	SW	RS	BR	FE	SW	SW	SW	BR	SW	SW	SW	SW	SW	SW	SW	BR	SW	FE	SW	SW	SW	RU	SW	SW	SW	SW	SW	SW	FE	SW	SW	SW
1684		00:28:04	RO	SW	SW	RO	SW	SW	SW	SW	SOC	SW	RS	SW	RO	SW	SW	SW	RS	SW	FE	SW	SW	SW	SW	SW	SW	SW	SW	SW	SW	SW	SW	SW	FE	SW	SW	SW	RU	SW	SW	SW	SW	SW	SW	FE	CR	SW	SW
1685		00:28:05	RO	SW	SW	RO	SW	SW	SW	SW	SOC	SW	BR	SW	RO	SW	SW	SOC	RS	SW	FE	SW	SW	SW	SW	SW	SW	SW	SW	SW	SW	SW	SW	SW	FE	BR	SW	SW	RU	SW	SW	SW	SW	BR	SW	FE	CR	SW	SW
1686		00:28:06	RO	SW	SW	RO	SW	SW	SW	SW	SOC	SW	SW	SW	RO	SW	SW	SOC	BR	SW	FE	SW	SW	SW	SW	SW	SW	SW	SW	SW	SW	SW	SW	SW	FE	SW	SW	SW	RU	SW	SW	SW	SW	SW	SW	FE	CR	SW	SW
1687		00:28:07	RO	SW	SW	RO	SW	SW	SW	SW	SOC	SW	SW	SW	RO	SW	SW	SOC	RS	SW	FE	SW	SW	SW	SW	SW	SW	SW	BR	SW	SW	SW	SW	SW	FE	SW	SW	SW	RU	SW	SW	SW	SW	SW	SW	FE	CR	SW	BR
1688		00:28:08	RO	SW	SW	RO	SW	SW	SW	SW	SOC	SW	SW	SW	RO	SW	SW	SOC	RS	SW	FE	SW	SW	SW	SW	SW	SW	BR	SW	SW	SW	SW	SW	SW	FE	SW	SW	SW	RU	SW	SW	SW	SW	SW	SW	FE	CR	SW	SW
1689		00:28:09	RO	SW	SW	RO	SW	SW	SW	SW	SOC	SW	SW	SW	RO	SW	SW	SOC	RS	SW	FE	SW	SW	SW	SW	SW	SW	SW	SW	SW	SW	SW	SW	SW	FE	SW	SW	SW	RU	SW	SW	SW	SW	SW	SW	FE	CR	SW	SW
1690		00:28:10	RO	SW	SW	RO	SW	SW	SW	SW	SOC	SW	SW	SW	RO	SW	SW	SOC	RS	SW	FE	SW	SW	SW	SW	SW	SW	SW	SW	SW	SW	SW	SW	SW	FE	SW	SW	SW	RU	SW	SW	SW	SW	SW	SW	FE	CR	SW	SW
1691		00:28:11	RO	SW	SW	RO	SW	SW	BR	SW	SOC	SW	SW	SW	RO	SW	SW	SOC	RS	SW	FE	SW	SW	SW	SW	SW	SW	SW	SW	SW	SW	SW	SW	SW	FE	SW	SW	SW	RU	SW	SW	SW	SW	SW	SW	FE	CR	SW	SW
1692		00:28:12	RO	SW	SW	RO	SW	SW	SW	SW	SW	SW	SW	SW	RO	SW	SW	SOC	RS	SW	FE	SW	SW	SW	SW	SW	SW	SW	SW	SW	SW	SW	SW	SW	FE	SW	SW	SW	RU	SW	SW	SW	SW	SW	SW	FE	CR	SW	SW
1693		00:28:13	RO	SW	SW	RO	SW	SW	SW	SW	SW	SW	SW	SW	RO	SW	SW	SOC	RS	SW	FE	SW	SW	SW	SW	SW	SW	SW	SW	SW	SW	SW	SW	SW	FE	SW	SW	SW	RU	SW	SW	SW	SW	SW	SW	FE	CR	SW	SW
1694		00:28:14	RO	SW	SW	RO	BR	SW	SW	SW	SW	SW	SW	SW	RO	SW	SW	SOC	BR	SW	FE	SW	SW	SW	SW	SW	SW	SW	SW	SW	SW	SW	SW	SW	FE	SW	RU	SW	RU	SW	SW	SW	SW	SW	SW	FE	CR	SW	SW
1695		00:28:15	RO	SW	SW	RO	SW	SW	SW	SW	SW	SW	SW	BR	RO	SW	SW	SOC	RS	SW	FE	SW	SW	SW	SW	SW	SW	SW	SW	SW	BR	SW	SW	SW	FE	SW	RU	SW	RU	SW	SW	SW	SW	SW	SW	FE	CR	SW	SW
1696		00:28:16	RO	SW	SW	RO	SW	SW	SW	SW	BR	SW	RU	RS	RO	SW	SW	SOC	RS	SW	FE	SW	SW	SW	SW	SW	SW	SW	SW	SW	RS	SW	SW	SW	FE	SW	RU	SW	RU	SW	SW	SW	SW	SW	SW	FE	CR	SW	SW
1697		00:28:17	RO	SW	SW	RO	SW	BR	SW	SW	SW	SW	RU	RS	RO	SW	SW	SOC	RS	SW	FE	SW	SW	SW	SW	SW	SW	SW	SW	BR	RS	SW	SW	SW	FE	SW	RU	SW	RU	SW	SW	SW	SW	SW	SW	FE	CR	SW	SW
1698		00:28:18	RO	SW	SW	RO	SW	SW	SW	SW	SW	SW	RU	RS	RO	SW	SW	SOC	RS	SW	FE	BR	SW	SW	SW	SW	SW	SW	SW	SW	RS	SW	SW	SW	FE	SW	RU	SW	RU	SW	SW	SW	SW	SW	SW	FE	CR	SW	SW
1699		00:28:19	RO	SW	SW	RO	SW	SW	SW	SW	SW	SW	RU	RS	RO	SW	SW	SOC	RS	SW	FE	SW	SW	SW	SW	SW	SW	SW	SW	SW	RS	SW	SW	SW	FE	SW	RU	SW	RU	SW	SW	SW	SW	SW	SW	FE	CR	SW	SW
1700		00:28:20	RO	SW	SW	RO	SW	SW	SW	SW	SOC	SW	RU	RS	RO	SW	SW	SOC	RS	SW	FE	SW	SW	SW	SW	SW	SW	SW	SW	SW	BR	SW	SW	SW	FE	SW	RU	SW	RU	BR	SW	SW	SW	SW	SW	FE	CR	BR	SW
1701		00:28:21	RO	SW	SW	RO	SW	BR	SW	SW	SOC	SW	RU	BR	RO	SW	SW	SOC	BR	BR	FE	SW	SW	SW	SW	SW	SW	SW	SW	SW	RS	SW	SW	SW	FE	SW	RU	SW	RU	SW	SW	SW	SW	SW	SW	SW	CR	SW	SW
1702		00:28:22	RO	SW	SW	RO	SW	RS	SW	SW	SOC	SW	RU	RS	RO	SW	SW	SOC	SW	SW	FE	SW	SW	SW	SW	SW	SW	SW	SW	SW	RS	SW	SW	SW	FE	SW	RU	SW	RU	SW	SW	SW	SW	SW	SW	SW	CR	SW	BR
1703		00:28:23	RO	BR	SW	RO	SW	SW	SW	SW	SOC	SW	RO	RS	RO	SW	SW	SW	SW	SW	FE	SW	SW	SW	SW	SW	SW	SW	SW	SW	RS	SW	SW	CR	FE	SW	RU	SW	RU	SW	SW	SW	SW	SW	SW	SW	CR	SW	SW
1704		00:28:24	RO	SW	SW	RO	SW	SW	SW	SW	SOC	SW	RO	RS	RO	SW	SW	SW	SW	SW	FE	SW	SW	SW	SW	SW	SW	SW	SW	SW	RS	SW	SW	CR	SW	SW	RU	SW	RU	SW	BR	SW	SW	SW	SW	SW	CR	SW	SW
1705		00:28:25	RO	SW	SW	RO	SW	SW	SW	SW	SOC	SW	RO	RS	RO	SW	SW	SW	SW	SW	FE	SW	SW	SW	BR	SW	SW	SW	SW	SW	RS	SW	SW	CR	SW	SW	RU	BR	RU	SW	BR	SW	SW	SW	SW	SW	CR	SW	SW
1706		00:28:26	RO	SW	SW	RO	SW	SW	SW	SW	SW	SW	RO	BR	RO	SW	SW	SW	SW	SW	FE	SW	SW	SW	SW	SW	SW	SW	SW	SW	BR	SW	SW	CR	SW	SW	RU	RS	RU	SW	SW	SW	SW	SW	SW	SW	CR	SW	SW
1707		00:28:27	RO	SW	SW	RO	SW	SW	SW	SW	SW	SW	RO	RS	RO	SW	SW	SW	SW	BR	FE	SW	SW	SW	SW	SW	BR	SW	SW	SW	RS	SW	SW	CR	SW	SW	RU	RS	RU	SW	SW	SW	SW	SW	BR	SW	CR	SW	SW
1708		00:28:28	RO	SW	SW	RO	SW	SW	SW	SW	SW	SW	RO	RS	RO	SW	SW	SW	SW	BR	FE	SW	SW	SW	SW	SW	SW	SW	SW	SW	RS	SW	SW	CR	SW	SW	RU	RS	RU	SW	SW	SW	SW	SW	SW	SW	CR	SW	SW
1709		00:28:29	RO	SW	SW	RO	SW	SW	SW	SW	SW	SW	RO	RS	RO	SW	SW	SW	SW	SW	FE	SW	SW	SW	SW	SW	SW	SW	SW	SW	RS	SW	SW	CR	SW	SW	RU	BR	RU	SW	SW	SW	SW	BR	SW	BR	CR	SW	SW
1710		00:28:30	RO	SW	SW	RO	SW	SW	SW	SW	SW	SW	RO	BR	RO	SW	SW	SW	SW	SW	FE	SW	SW	SW	SW	SW	SW	SW	SW	BR	RS	SW	SW	CR	SW	SW	RU	RS	RU	SW	SW	SW	SW	SW	SW	NV	CR	SW	SW
1711		00:28:31	RO	SW	SW	RO	SW	SW	SW	SW	SW	SW	RO	RS	RO	SW	SW	SW	SW	SW	FE	SW	SW	SW	SW	SW	SW	SW	SW	SW	BR	SW	SW	CR	SW	SW	RU	RS	RU	SW	SW	SW	SW	SW	SW	NV	CR	SW	SW
1712		00:28:32	RO	SW	SW	RO	SW	SW	SW	SW	SW	SW	RO	RS	RO	SW	SW	SW	SW	SW	FE	SW	SW	SW	SW	SW	SW	SW	SW	SW	SW	SW	SW	RO	SW	SW	RU	RS	RU	SW	SW	SW	SW	SW	SW	NV	CR	SW	SW
1713		00:28:33	RO	SW	SW	SW	SW	SW	SW	SW	SW	SW	RO	BR	RO	SW	SW	SW	SW	SW	FE	SW	SW	SW	SW	SW	SW	SW	SW	SW	SW	SW	SW	RO	SW	SW	RU	RS	RU	SW	SW	SW	SW	SW	SW	NV	CR	SW	SW
1714		00:28:34	RO	SW	SW	SW	SW	SW	SW	SW	SW	SW	RO	BR	RO	SW	BR	SW	SW	SW	FE	SW	SW	SW	SW	BR	SW	SW	SW	SW	SW	SW	SW	RO	SW	SW	RU	RS	RU	SW	SW	SW	SW	SW	SW	NV	CR	SW	SW
1715		00:28:35	RO	SW	SW	SW	SW	SW	SW	SW	SW	SW	RO	SW	RO	SW	SW	SW	SW	SW	FE	SW	SW	SW	SW	SW	SW	SW	SW	SW	SW	SW	SW	RO	SW	SW	RU	BR	RU	SW	BR	SW	SW	SW	SW	BR	DI	SW	SW
1716		00:28:36	RO	SW	SW	SW	SW	SW	SW	SW	SW	BR	RO	SW	RO	SW	SW	SW	SW	SW	FE	SW	SW	SW	SW	SW	SW	SW	BR	SW	SW	SW	SW	RO	SW	SW	RU	RS	RU	SW	SW	SW	RO	SW	SW	RS	DI	SW	SW
1717		00:28:37	RO	SW	SW	SW	SW	SW	SW	SW	BR	BR	RO	SW	RO	SW	SW	SW	SW	SW	FE	SW	SW	SW	SW	SW	SW	SW	SW	SW	SW	SW	BR	RO	SW	SW	RU	RS	RU	SW	SW	SW	RO	SW	SW	RS	DI	SW	SW
1718		00:28:38	RO	SW	SW	SW	SW	SW	SW	SW	SW	RS	RO	SW	RO	SW	SW	SW	SW	SW	FE	SW	SW	SW	SW	SW	SW	SW	SW	SW	SW	SW	SW	RO	SW	SW	RU	RS	RU	BR	SW	SW	RO	SW	SW	RS	DI	SW	SW
1719		00:28:39	RO	SW	SW	SW	SW	SW	BR	SW	SW	BR	RO	SW	RO	SW	SW	SW	SW	SW	FE	SW	SW	SW	SW	SW	SW	SW	SW	SW	SW	SW	SW	RO	SW	SW	RU	BR	RU	SW	SW	SW	RO	SW	SW	RS	DI	SW	SW
1720		00:28:40	CR	SW	SW	SW	SW	SW	SW	SW	SW	BR	RO	SW	RO	SW	SW	SW	SW	SW	FE	SW	SW	SW	SW	SW	SW	SW	SW	SW	SW	SW	SW	RO	SW	SW	RU	BR	RU	SW	SW	SW	RO	SW	SW	BR	RO	SW	SW
1721		00:28:41	CR	SW	SW	SW	SW	SW	SW	SW	SW	RS	RO	SW	RO	SW	SW	SW	SW	SW	FE	SW	SW	SW	SW	SW	SW	SW	SW	SW	SW	SW	SW	RO	SW	SW	RU	SW	RU	SW	SW	SW	RO	SW	SW	RS	RO	SW	SW
1722		00:28:42	CR	SW	BR	SW	SW	SW	SW	SW	SW	RS	RO	SW	RO	SW	SW	SW	SW	BR	FE	SW	SW	SW	SW	SW	SW	SW	SW	SW	SW	BR	SW	RO	SW	SW	RU	SW	RU	SW	SW	SW	RO	SW	BR	RS	RO	SW	SW
1723		00:28:43	SW	SW	SW	SW	SW	SW	SW	SW	SW	RS	RO	SW	RO	SW	SW	SW	SW	SW	FE	SW	SW	RU	SW	SW	SW	SW	SW	SW	SW	SW	SW	RO	BR	SW	RU	SW	RU	SW	SW	SW	RO	SW	SW	RS	RO	SW	SW
1724		00:28:44	SW	SW	SW	BR	SW	SW	SW	SW	SW	BR	RO	SW	SW	SW	SW	SW	SW	SW	FE	SW	SW	RU	SW	SW	BR	SW	SW	SW	SW	SW	SW	RO	SW	SW	RU	SW	RU	SW	SW	SW	RO	SW	SW	BR	RO	SW	SW
1725		00:28:45	SW	SW	SW	RS	SW	SW	SW	SW	SW	BR	RO	SW	SW	SW	SW	SW	SW	SW	FE	SW	SW	RU	SW	SW	SW	SW	SW	SW	SW	SW	SW	RO	SW	SW	RU	SW	RU	SW	SW	SW	RO	SW	SW	RS	RO	SW	SW
1726		00:28:46	SW	SW	SW	RS	SW	SW	SW	SW	SW	RS	RO	SW	SW	SW	SW	SW	SW	SW	FE	SW	SW	RU	SW	SW	SW	SW	SW	SW	SW	SW	SW	RO	SW	SW	RU	BR	RU	SW	SW	SW	RO	SW	SW	RS	RO	SW	BR
1727		00:28:47	SW	SW	SW	RS	SW	SW	SW	SW	SW	RS	RO	SW	SW	SW	SW	SW	SW	SW	FE	SW	SW	RU	SW	SW	SW	SW	SW	SW	SW	SW	SW	RO	SW	SW	RU	SW	RU	SW	SW	SW	RO	SW	SW	RS	RO	SW	BR
1728		00:28:48	SW	SW	SW	RS	SW	SW	SW	SW	SW	BR	RO	SW	SW	SW	SW	SW	SW	SW	FE	SW	SW	RU	SW	SW	SW	SW	SW	SW	SW	SW	SW	RO	SW	SW	RU	SW	RU	FE	SW	SW	RO	SW	SW	BR	RO	SW	SW
1729		00:28:49	SW	SW	SW	RS	SW	SW	SW	SW	SW	BR	RO	SW	SW	SW	SW	SW	SW	SW	FE	SW	SW	RU	SW	SW	SW	BR	SW	BR	SW	BR	SW	RO	SW	SW	RU	SW	RU	FE	SW	SW	RO	SW	SW	SW	RO	SW	SW
1730		00:28:50	SW	SW	SW	RS	SW	SW	SW	SW	SW	SW	RO	SW	SW	SW	SW	SW	SW	SW	FE	SW	SW	RU	SW	SW	SW	SW	SW	SW	SW	SW	SW	RO	SW	SW	RU	SW	RU	FE	SW	SW	CR	SW	SW	SW	RO	SW	SW
1731		00:28:51	SW	SW	SW	RS	SW	SW	SW	SW	SW	SW	RO	SW	SW	SW	SW	SW	SW	SW	FE	SW	SW	RU	SW	SW	SW	SW	SW	SW	SW	SW	SW	RO	BR	SW	RU	SW	RU	FE	SW	SW	RO	BR	SW	SW	RO	SW	SW
1732		00:28:52	SW	SW	SW	RS	SW	SW	SW	SW	SW	SW	RO	SW	SW	SW	SW	SW	SW	SW	FE	SW	SW	RU	SW	SW	SW	SW	SW	SW	SW	SW	SW	RO	RS	SW	RU	SW	RU	FE	SW	SW	RO	SW	SW	SW	RO	SW	SW
1733		00:28:53	SW	SW	SW	RS	SW	SW	SW	SW	SW	SW	RO	SW	SW	SW	SW	SW	SW	SW	FE	SW	SW	RU	SW	SW	SW	SW	SW	SW	SW	SW	SW	RO	RS	SW	RU	SW	RU	FE	SW	BR	RO	SW	SW	SW	RO	SW	SW
1734		00:28:54	BR	SW	SW	BR	SW	SW	SW	SW	BR	SW	RO	SW	SW	SW	SW	SW	SW	SW	FE	SW	SW	RU	SW	SW	SW	SW	SW	SW	SW	SW	SW	RO	RS	SW	RU	SW	RU	FE	SW	RS	RO	SW	SW	SW	RO	BR	SW
1735		00:28:55	SW	SW	SW	SW	SW	SW	SW	SW	SW	SW	RO	SW	SW	SW	SW	SW	SW	SW	FE	SW	SW	RU	SW	SW	SW	SW	SW	SW	SW	SW	SW	RO	RS	SW	RU	SW	RU	FE	SW	RS	RO	SW	SW	SW	RO	SW	SW
1736		00:28:56	SW	SW	SW	SW	SW	SW	SW	SW	SW	SW	RO	SW	SW	SW	SW	SW	SW	SW	FE	SW	SW	RU	SW	SW	SW	SW	SW	SW	SW	SW	SW	RO	RS	SW	RU	SW	RU	FE	SW	RS	RO	SW	SW	SW	RO	SW	BR
1737		00:28:57	SW	SW	SW	SW	SW	SW	SW	SW	SW	SW	RO	SW	SW	SW	BR	SW	SW	SW	FE	SW	SW	RU	SW	SW	SW	SW	BR	SW	SW	BR	SW	RO	BR	SW	RU	SW	RU	FE	SW	RS	RO	SW	SW	SW	RO	SW	BR
1738		00:28:58	SW	SW	SW	SW	SW	SW	SW	SW	SW	SW	RO	SW	SW	BR	SW	SW	SW	SW	FE	SW	SW	RU	SW	SOC	SW	SW	SW	SW	SW	SW	SW	RO	RS	SW	RU	SW	RU	FE	SW	RS	RO	SW	SW	SW	RO	SW	SW
1739		00:28:59	BR	SW	SW	SW	SW	SW	SW	BR	SW	SW	RO	SW	SW	SW	SW	SW	SW	SW	FE	SW	SW	RU	SW	SOC	SW	SW	SW	SW	SW	SW	SW	RO	RS	SW	RU	SW	RU	FE	SW	RS	RO	SW	BR	SW	RO	SW	SW
1740		00:29:00	BR	SW	BR	SW	SW	SW	SW	SW	SW	SW	RO	SW	SW	SW	SW	SW	SW	BR	SW	SW	SW	RU	SW	SOC	SW	SW	SW	SW	SW	SW	SW	RO	RS	SW	RU	SW	RU	FE	SW	BR	RO	SW	SW	SW	RO	SW	SW
1741		00:29:01	SW	SW	SW	SW	SW	SW	SW	SW	SOC	SW	RO	SW	SW	SW	SW	SW	RU	SW	SW	SW	SW	RU	SW	SOC	SW	SW	SW	BR	SW	SW	SW	RO	RS	SW	RU	SW	RU	FE	SW	SW	RO	SW	SW	SW	RO	CR	SW
1742		00:29:02	SW	SW	SW	SW	SW	SW	SW	SW	SOC	SW	RO	SW	SW	SW	SW	SW	RU	SW	SW	SW	SW	RU	SW	SOC	SW	SW	SW	SW	SW	SW	SW	RO	BR	SW	RU	SW	RU	FE	SW	SW	RO	SW	SW	SW	RO	CR	SW
1743		00:29:03	SW	SW	SW	SW	SW	SW	SW	SW	SOC	SW	RO	SW	SW	SW	SW	SW	RU	SW	SW	SW	SW	RU	SW	SOC	SW	SW	SW	SW	SW	BR	SW	RO	RS	SW	RU	SW	RU	FE	SW	SW	RO	SW	SW	RO	RO	CR	SW
1744		00:29:04	SW	SW	SW	SW	SW	SW	SW	SW	SOC	SW	RO	SW	SW	SW	SW	SW	RU	SW	SW	SW	SW	RU	SW	SOC	SW	SW	SW	SW	SW	RS	SW	RO	RS	SW	RU	SW	RU	FE	SW	SW	RO	SW	SW	RO	RO	CR	SW
1745		00:29:05	SW	SW	SW	SW	SW	SW	SW	SW	SOC	SW	RO	SW	SW	SW	SW	SW	RU	SW	SW	SW	SW	RU	SW	SOC	BR	SW	SW	SW	SW	RS	SW	RO	RS	SW	RU	SW	RU	FE	SW	SW	RO	SW	SW	DI	RO	RO	SW
1746		00:29:06	SW	SW	SW	SW	SW	SW	SW	SW	SOC	SW	RO	SW	SW	SW	SW	SW	RU	SW	BR	SW	SW	RU	SW	SOC	SW	SW	SW	SW	SW	RS	BR	RO	RS	SW	RU	SW	RU	FE	SW	SW	RO	SW	SW	DI	RO	RO	SW
1747		00:29:07	SW	SW	SW	RO	SW	SW	SW	SW	SOC	SW	RO	SW	SW	SW	SW	SW	RU	SW	SW	SW	SW	RU	SW	SOC	SW	SW	SW	SW	SW	RS	SW	RO	RS	SW	RU	SW	RU	FE	SW	SW	RO	SW	SW	FE	RO	RO	SW
1748		00:29:08	SW	SW	SW	RO	SW	SW	SW	SW	SOC	SW	RO	SW	SW	SW	SW	SW	RU	SW	SW	SW	SW	RU	SW	SOC	SW	SW	SW	SW	SW	RS	SW	RO	RS	SW	RU	SW	RU	FE	SW	SW	RO	SW	SW	FE	RO	RO	SW
1749		00:29:09	CR	SW	SW	RO	SW	SW	SW	SW	SOC	SW	RO	SW	SW	SW	SW	SW	RU	SW	SW	SW	SW	RU	SW	SOC	SW	SW	SW	BR	SW	BR	SW	RO	RS	SW	RU	SW	RU	FE	SW	BR	RO	BR	SW	FE	RO	RO	SW
1750		00:29:10	CR	SW	SW	RO	CR	SW	SW	SW	SOC	SW	RO	SW	SW	SW	SW	SW	RU	SW	SW	SW	SW	RU	SW	SOC	SW	SW	SW	SW	SW	SW	SW	RO	RS	SW	RU	SW	RU	FE	SW	SW	RO	SW	SW	FE	RO	RO	SW
1751		00:29:11	CR	SW	SW	RO	CR	SW	SW	SW	SOC	SW	RO	SW	RO	SW	SW	SW	RU	SW	SW	SW	SW	RU	SW	SOC	SW	SW	SW	SW	SW	SW	SW	RO	BR	SW	RU	SW	RU	FE	SW	SW	RO	SW	SW	FE	RO	CR	SW
1752		00:29:12	CR	BR	SW	RO	CR	SW	SW	SW	SOC	SW	RO	SW	RO	SW	SW	SW	RU	BR	SW	SW	SW	RU	SW	SOC	SW	SW	SW	SW	SW	SW	SW	RO	SW	SW	RU	SW	RU	FE	SW	SW	RO	SW	SW	FE	RO	CR	SW
1753		00:29:13	CR	BR	SW	RO	CR	SW	SW	SW	SOC	SW	RO	SW	RO	SW	SW	SW	RU	SW	SW	SW	SW	RU	SW	SOC	SW	SW	SW	SW	SW	SW	SW	RO	SW	SW	RU	SW	RU	FE	SW	SW	RO	SW	SW	FE	RO	CR	SW
1754		00:29:14	DI	RS	SW	RO	CR	SW	SW	SW	SOC	SW	RO	SW	RO	SW	SW	SW	RU	SW	SW	SW	SW	RU	SW	SOC	SW	SW	SW	SW	SW	SW	SW	RO	SW	SW	RU	SW	RU	FE	SW	SW	RO	SW	SW	FE	RO	CR	SW
1755		00:29:15	DI	RS	SW	RO	CR	SW	SW	SW	SOC	SW	RO	SW	RO	SW	SW	SW	RU	SW	SW	SW	BR	RU	SW	SOC	SW	SW	SW	SW	SW	SW	SW	RO	SW	SW	RU	SW	RU	FE	BR	SW	RO	SW	SW	FE	RO	CR	SW
1756		00:29:16	DI	RS	SW	RO	CR	SW	SW	SW	SOC	SW	RO	SW	RO	SW	SW	SW	RU	SW	SW	SW	SW	RU	BR	SOC	SW	SW	SW	SW	SW	SW	SW	RO	SW	SW	RU	SW	RU	FE	SW	SW	RO	SW	SW	FE	RO	CR	SW
1757		00:29:17	DI	RS	SW	RO	CR	SW	SW	BR	SW	SW	RO	SW	RO	SW	SW	SW	RO	SW	SW	SW	SW	RU	SW	SOC	SW	SW	SW	SW	SW	SW	SW	RO	SW	SW	RU	SW	RU	FE	SW	SW	RO	SW	BR	FE	RO	CR	SW
1758		00:29:18	DI	RS	SW	RO	CR	SW	SW	SW	SW	SW	RO	SW	RO	SW	SW	BR	RO	SW	SW	SW	SW	RU	SW	SOC	SW	SW	BR	SW	SW	SW	SW	RO	SW	SW	RU	SW	RU	FE	SW	SW	RO	SW	SW	FE	RO	CR	BR
1759		00:29:19	DI	BR	SW	RO	CR	SW	SW	SW	SW	SW	RO	SW	RO	SW	SW	RS	RO	SW	SW	SW	SW	RU	SW	SOC	SW	SW	SW	SW	SW	SW	SW	RO	SW	SW	RU	SW	RU	FE	SW	SW	RO	SW	SW	FE	RO	CR	SW
1760		00:29:20	RO	RS	SW	RO	CR	SW	SW	SW	SW	SW	RO	SW	RO	SW	SW	RS	RO	SW	SW	SW	BR	RU	SW	SW	SW	SW	SW	SW	SW	SW	SW	RO	SW	SW	RU	SW	RU	FE	SW	SW	RO	SW	SW	FE	RO	CR	SW
1761		00:29:21	RO	RS	SW	RO	CR	SW	SW	SW	SW	SW	RO	SW	RO	SW	SW	RS	RO	SW	SW	SW	SW	RU	SW	SOC	SW	SW	SW	SW	SW	SW	SW	RO	SW	SW	RU	SW	RU	FE	SW	SW	RO	SW	SW	FE	RO	CR	SW
1762		00:29:22	RO	RS	SW	RO	CR	SW	SW	SW	SW	SW	RO	SW	RO	SW	SW	RS	RO	SW	FE	SW	SW	RU	SW	SOC	SW	SW	SW	SW	SW	SW	SW	RO	SW	SW	RU	SW	RU	FE	SW	SW	CR	SW	SW	FE	RO	CR	SW
1763		00:29:23	RO	RS	SW	RO	CR	SW	SW	SW	SW	SW	RO	SW	RO	SW	SW	RS	RO	SW	FE	SW	SW	RU	SW	SOC	SW	SW	SW	SW	SW	SW	SW	RO	SW	SW	RU	SW	RU	FE	SW	SW	RO	SW	SW	FE	RO	SW	SW
1764		00:29:24	RO	RS	SW	RO	CR	SW	SW	SW	SW	SW	RO	SW	RO	SW	SW	BR	RO	SW	FE	SW	SW	RU	SW	SW	SW	SW	SW	SW	SW	SW	SW	RO	SW	SW	RU	SW	RU	FE	SW	SW	RO	SW	SW	FE	RO	SW	SW
1765		00:29:25	RO	RS	SW	RO	CR	SW	SW	SW	SW	SW	RO	SW	RO	SW	SW	RS	RO	SW	FE	BR	SW	RU	SW	SW	SW	SW	SW	SW	SW	SW	SW	FE	SW	SW	RU	SW	RU	FE	SW	SOC	SW	SW	SW	FE	RO	SW	SW
1766		00:29:26	RO	BR	SW	RO	CR	SW	SW	SW	SW	SW	RO	SW	RO	BR	SW	RS	RO	SW	FE	SW	SW	RU	SW	SW	SW	SW	SW	SW	SW	SW	SW	FE	SW	SW	RU	SW	RU	CR	BR	SOC	SW	SW	SW	FE	RO	SW	SW
1767		00:29:27	RO	SW	SW	RO	CR	SW	SW	SW	SW	SOC	RO	SW	RO	SW	SW	RS	RO	SW	FE	SW	SW	RU	SW	SW	SW	SW	SW	SW	SW	SW	SW	FE	SW	SW	RU	SW	RU	CR	SW	SOC	SW	BR	SW	FE	RO	SW	SW
1768		00:29:28	RO	SW	SW	RO	CR	SW	SW	SW	BR	SOC	SW	SW	RO	SW	SW	RS	RO	SW	FE	SW	SW	RU	SW	SW	SW	SW	SW	SW	SW	SW	SW	FE	SW	SW	RU	SW	RU	CR	SW	SOC	SW	SW	SW	FE	RO	SW	SW
1769		00:29:29	RO	SW	SW	RO	CR	SW	SW	SW	SW	SOC	SW	SW	RO	SW	SW	RS	RO	SW	FE	SW	SW	RU	SW	SW	SW	BR	SW	BR	SW	SW	SW	FE	SW	SW	RU	SW	RU	FE	SW	SW	SW	SW	SW	FE	RO	SW	SW
1770		00:29:30	RO	SW	SW	RO	CR	SW	SW	SW	SW	SOC	SW	SW	RO	SW	BR	BR	RO	SW	FE	SW	SW	RU	SW	SW	BR	SW	SW	SW	SW	SW	SW	FE	SW	SW	RU	SW	RU	FE	SW	SW	SW	SW	SW	FE	RO	SW	SW
1771		00:29:31	RO	SW	SW	RO	CR	SW	SW	SW	SW	SOC	SW	SW	RO	SW	SW	RS	RO	SW	FE	SW	SW	RU	SW	SW	BR	SW	SW	SW	SW	SW	SW	FE	SW	SW	RU	SW	RU	FE	SW	SW	CR	SW	SW	FE	RO	SW	SW
1772		00:29:32	RO	SW	SW	RO	CR	SW	SW	SW	SW	SOC	SW	SW	RO	SW	SW	RS	RO	SW	FE	SW	SW	RU	SW	SW	SW	SW	SW	SW	SW	SW	SW	FE	SW	SW	RU	SW	RU	CR	SW	SW	CR	SW	SW	FE	RO	BR	SW
1773		00:29:33	RO	SW	SW	RO	CR	SW	SW	SW	SW	SOC	SW	SW	RO	SW	SW	RS	RO	SW	FE	SW	SW	RU	SW	SW	SW	SW	SW	SW	SW	SW	SW	FE	SW	SW	RU	SW	RU	CR	SW	SW	CR	SW	SW	FE	RO	SW	SW
1774		00:29:34	RO	SW	SW	RO	CR	SW	SW	SW	SW	SOC	SW	SW	RO	SW	SW	RS	RO	SW	FE	SW	SW	RU	SW	SW	SW	SW	SW	SW	SW	SW	SW	FE	SW	SW	RU	SW	RU	CR	SW	SW	CR	SW	SW	FE	RO	SW	SW
1775		00:29:35	RO	SW	SW	RO	CR	SW	SW	SW	SW	RU	SW	SW	RO	SW	SW	RS	RO	SW	FE	SW	SW	RU	SW	SW	SW	SW	SW	SW	SW	SW	SW	FE	SW	SW	RU	SW	RU	CR	SW	SW	CR	SW	SW	FE	RO	SW	SW
1776		00:29:36	RO	SW	SW	RO	CR	SW	SW	SW	SOC	RU	RO	SW	RO	SW	SW	BR	RO	SW	FE	SW	SW	RU	SW	BR	SW	SW	SW	SW	SW	SW	SW	FE	SW	SW	RU	SW	RU	CR	SW	SW	CR	SW	SW	FE	RO	SW	SW
1777		00:29:37	RO	SW	SW	RO	CR	RU	SW	SW	SOC	RU	RO	SW	RO	SW	SW	RS	RO	SW	SW	SW	SW	RU	SW	SW	SW	SW	BR	SW	SW	SW	SW	FE	SW	BR	RU	SW	RU	CR	SW	SW	CR	SW	SW	FE	RO	SW	SW
1778		00:29:38	RO	SW	SW	RO	CR	RU	SW	SW	SW	RU	RO	SW	RO	SW	SW	RS	RO	SW	BR	SW	SW	RU	SW	SW	SW	SW	SW	SW	SW	SW	SW	FE	SW	BR	RU	SW	RU	CR	SW	SW	RO	SW	SW	FE	RO	SW	SW
1779		00:29:39	RO	SW	SW	RO	CR	RU	BR	SW	SW	RU	RO	SW	RO	SW	SW	RS	RO	SW	SW	SW	SW	RU	SW	SW	SW	SW	SW	SW	SW	SW	SW	FE	SW	SW	RU	SW	RU	CR	SW	SW	RO	SW	SW	FE	RO	SW	SW
1780		00:29:40	RO	SW	SW	RO	CR	RU	SW	SW	SW	RU	RO	SW	RO	SW	SW	RS	RO	BR	SW	SW	SW	RU	SW	SW	SW	SW	SW	SW	SW	SW	SW	FE	SW	SW	RU	SW	RU	CR	SW	SW	RO	SW	SW	FE	RO	CR	SW
1781		00:29:41	RO	SW	SW	RO	RU	RU	SW	SW	SW	RU	RO	SW	RO	SW	SW	RS	RO	SW	SW	SW	SW	RU	SW	SW	SW	SW	SW	BR	SW	SW	SW	FE	SW	SW	RU	SW	RU	CR	SW	SW	RO	SW	SW	FE	RO	CR	SW
1782		00:29:42	RO	SW	SW	RO	RU	RU	SW	SW	SW	RU	RO	SW	RO	SW	SW	BR	RO	SW	SW	SW	SW	RU	SW	SW	SW	SW	SW	SW	SW	SW	SW	FE	SW	SW	RU	SW	RU	CR	SW	SW	RO	SW	SW	FE	RO	CR	SW
1783		00:29:43	RO	SW	SW	RO	RU	RU	SW	SW	BR	RU	RO	SW	RO	SW	SW	SW	RO	SW	SW	SW	SW	RU	SW	SW	SW	SW	SW	SW	SW	SW	SW	FE	SW	SW	RU	SW	RU	SW	SW	SW	RO	SW	SW	FE	RO	CR	SW
1784		00:29:44	RO	SW	SW	RO	RU	RU	SW	SW	SW	RU	RO	SW	RO	SW	SW	SW	RO	SW	SW	SW	SW	RU	SW	SW	BR	SW	SW	SW	SW	SW	SW	FE	SW	SW	RU	SW	RU	SW	SW	SW	RO	SW	SW	FE	RO	CR	SW
1785		00:29:45	RO	SW	SW	RO	RU	RU	SW	SW	SW	RU	RO	SW	RO	SW	SW	SW	RO	SW	SW	SW	SW	RU	SW	BR	SW	SW	SW	SW	SW	SW	SW	FE	SW	SW	RU	SW	RU	SW	SW	SW	RO	SW	SW	FE	RO	CR	SW
1786		00:29:46	RO	SW	SW	RO	RU	RU	SW	SW	SW	RU	SW	SW	RO	SW	SW	SW	RO	SW	SW	SW	SW	CR	SW	SW	SW	SW	SW	SW	SW	SW	BR	FE	SW	SW	RU	SW	RU	SW	SW	SW	RO	SW	SW	FE	RO	RO	SW
1787		00:29:47	RO	SW	SW	RO	RU	RU	SW	SW	SW	RU	SW	SW	RO	SW	SW	SW	RO	SW	SW	SW	SW	CR	SW	SW	SW	SW	SW	SW	SW	SW	SW	FE	SW	SW	RU	SW	RU	SW	SW	SW	RO	SW	SW	FE	RO	RO	SW
1788		00:29:48	RO	SW	SW	RO	RU	RU	SW	SW	SW	RU	SW	SW	RO	SW	SW	SW	RO	SW	CR	SW	SW	CR	SW	SW	SW	SW	SW	SW	SW	SW	SW	FE	SW	SW	RU	SW	RU	SW	SW	SW	RO	SW	SW	FE	RO	RO	SW
1789		00:29:49	RO	SW	SW	RO	RU	RU	SW	SW	SW	RU	SW	SW	RO	SW	SW	SW	RO	SW	CR	SW	SW	CR	SW	SW	SW	SW	SW	SW	BR	SW	SW	FE	SW	SW	RU	SW	CR	BR	SW	SW	RO	SW	SW	FE	SW	RO	SW
1790		00:29:50	RO	SW	SW	RO	RU	RU	SW	BR	SW	RU	SW	SW	RO	SW	SW	SW	RO	SW	CR	SW	SW	CR	SW	SW	SW	SW	SW	SW	SW	SW	SW	FE	SW	SW	RU	SW	CR	BR	SW	SW	RO	SW	SW	FE	SW	RO	SW
1791		00:29:51	RO	SW	SW	RO	RU	RU	SW	SW	SW	RU	SW	SW	RO	SW	SW	SW	RO	SW	FE	SW	SW	CR	SW	SW	SW	SW	SW	SW	SW	SW	SW	FE	SW	SW	RU	SW	CR	SW	SW	BR	RO	SW	SW	FE	SW	RO	SW
1792		00:29:52	RO	SW	SW	RO	RU	RU	SW	SW	SW	RU	SW	SW	RO	SW	SW	SW	RO	BR	FE	SW	SW	CR	SW	SW	SW	SW	SW	SW	SW	SW	SW	FE	SW	SW	RU	SW	RO	SW	SW	RS	RO	SW	SW	FE	SW	RO	SW
1793		00:29:53	RO	SW	SW	RO	RU	RU	SW	SW	SW	RU	SW	SW	RO	SW	SW	SW	RO	SW	FE	SW	SW	CR	SW	SW	SW	SW	SW	SW	SW	SW	SW	FE	SW	SW	RU	SW	RO	SW	SW	RS	RO	SW	SW	FE	SW	RO	SW
1794		00:29:54	RO	SW	SW	SW	RU	RU	SW	SW	SW	RU	SW	SW	RO	SW	SW	SW	RO	SW	FE	SW	SW	CR	SW	SW	SW	SW	SW	BR	SW	SW	SW	FE	SW	SW	RU	SW	RO	SW	SW	RS	RO	SW	SW	FE	SW	RO	SW
1795		00:29:55	RO	SW	SW	SW	RU	RU	SW	SW	SW	RU	SW	SW	RO	SW	SW	SW	RO	SW	FE	SW	SW	RU	SW	SW	BR	SW	SW	SW	SW	SW	SW	FE	SW	SW	RU	SW	RO	SW	SW	RS	RO	SW	SW	FE	SW	RO	SW
1796		00:29:56	RO	SW	SW	SW	RU	RU	SW	SW	SW	RU	SW	SW	RO	SW	SW	SW	RO	SW	FE	SW	SW	RU	SW	SW	SW	SW	SW	SW	BR	SW	SW	FE	SW	SW	RO	SW	RO	SW	SW	RS	RO	SW	SW	FE	BR	RO	SW
1797		00:29:57	RO	SW	SW	SW	RU	RU	SW	SW	SW	RU	SW	SW	RO	SW	SW	SW	RO	SW	FE	SW	SW	RU	SW	SW	SW	BR	SW	SW	RS	SW	SW	FE	SW	SW	RO	SW	RO	SW	SW	RS	RO	SW	SW	FE	SW	CR	SW
1798		00:29:58	RO	SW	SW	SW	RU	RU	CR	SW	SW	RU	SW	SW	RO	SW	SW	SW	RO	SW	FE	SW	SW	RU	SW	SW	SW	SW	SW	SW	RS	SW	SW	FE	SW	SW	RO	SW	RO	SW	SW	RS	RO	SW	SW	FE	SW	CR	SW
1799		00:29:59	RO	SW	SW	SW	RU	RU	CR	SW	BR	RU	SW	SW	RO	SW	BR	SW	RO	SW	FE	SW	BR	RU	SW	SW	SW	SW	SW	SW	RS	SW	SW	FE	SW	SW	RO	SW	RO	SW	SW	BR	RO	SW	SW	FE	SW	CR	SW
1800	30-45min	00:30:00	RO	SW	SW	SW	RU	RU	CR	SW	SW	RU	SW	SW	RO	SW	SW	SW	RO	SW	FE	SW	SW	RU	SW	SW	SW	SW	BR	SW	RS	SW	SW	FE	SW	SW	RO	SW	RO	SW	SW	RS	RO	SW	SW	FE	SW	CR	SW
1801		00:30:01	RO	SW	SW	SW	RU	RU	CR	SW	SW	RU	SW	SW	RO	SW	SW	SW	RO	SW	FE	SW	SW	RU	SW	SW	SW	SW	SW	SW	RS	SW	SW	FE	SW	SW	RO	SW	RO	SW	SW	RS	RO	SW	SW	FE	SW	CR	SW
1802		00:30:02	RO	SW	SW	SW	RU	RU	SW	SW	SW	RU	SW	SW	RO	SW	SW	SW	RO	SW	FE	SW	SW	RU	SW	SW	SW	SW	SW	BR	BR	SW	SW	FE	SW	SW	RO	SW	RO	SW	SW	RS	RO	SW	SW	FE	SW	CR	SW
1803		00:30:03	RO	SW	SW	FE	RU	RU	SW	SW	SW	RU	SW	SW	RO	SW	SW	SW	RO	SW	FE	SW	SW	RU	SW	SW	SW	SW	SW	SW	RS	SW	SW	FE	SW	SW	RO	SW	RO	SW	SW	RS	RO	SW	SW	FE	SW	CR	BR
1804		00:30:04	RO	SW	SW	FE	RU	RU	SW	SW	SW	RU	SW	SW	RO	SW	SW	SW	RO	SW	FE	SW	SW	RU	SW	SW	SW	SW	SW	SW	RS	SW	SW	FE	SW	SW	RO	SW	RO	SW	SW	RS	RO	SW	SW	FE	SW	CR	SW
1805		00:30:05	RO	SW	SW	FE	RU	RU	SW	SW	SW	RU	SW	SW	RO	SW	SW	SW	RO	SW	FE	SW	SW	RU	SW	SW	SW	SW	SW	SW	RS	SW	SW	FE	SW	SW	RO	SW	RO	CR	SW	RS	RO	SW	SW	FE	SW	CR	SW
1806		00:30:06	RO	SW	SW	FE	RU	RU	SW	SW	SW	RU	SW	SW	RO	SW	SW	SW	RO	SW	FE	SW	SW	RU	SW	SW	SW	SW	SW	SW	BR	SW	SW	FE	SW	SW	RO	SW	RO	CR	SW	RS	RO	SW	SW	FE	CR	CR	SW
1807		00:30:07	RO	SW	SW	FE	RU	RU	SW	BR	SW	RU	SW	SW	RO	SW	SW	SW	RO	SW	FE	SW	SW	RU	SW	SW	SW	SW	SW	SW	SW	SW	SW	FE	SW	SW	RO	SW	SW	CR	SW	BR	RO	BR	SW	FE	CR	CR	SW
1808		00:30:08	RO	SW	SW	FE	RU	RU	SW	SW	SW	RU	SW	SW	RO	SW	SW	SW	RO	SW	FE	SW	SW	RU	SW	SW	SW	SW	SW	SW	SW	SW	SW	FE	SW	SW	RO	SW	SW	CR	SW	RS	RO	SW	SW	FE	CR	CR	SW
1809		00:30:09	RO	SW	SW	FE	RU	RU	SW	SW	SW	RU	SW	SW	RO	SW	SW	SW	RO	SW	SW	SW	SW	RU	SW	SW	BR	SW	SW	SW	SW	SW	SW	FE	SW	SW	RU	SW	SW	CR	SW	RS	RO	SW	SW	FE	CR	CR	SW
1810		00:30:10	RO	SW	SW	FE	RU	RU	SW	SW	BR	RU	SW	SW	RO	SW	SW	SW	RO	SW	SW	SW	SW	RU	SW	SW	SW	SW	SW	SW	SW	SW	SW	FE	SW	SW	RU	SW	SW	CR	SW	RS	RO	SW	SW	FE	CR	SW	SW
1811		00:30:11	RO	SW	SW	FE	RU	RU	SW	SW	SW	RU	SW	SW	RO	SW	SW	SW	RO	SW	SW	SW	SW	RU	SW	SW	SW	SW	SW	BR	SW	SW	SW	FE	SW	SW	RU	SW	SW	CR	SW	RS	RO	SW	SW	FE	CR	SW	SW
1812		00:30:12	RO	SW	SW	FE	RU	RU	SW	SW	SW	RU	SW	SW	RO	BR	SW	SW	RO	BR	SW	SW	SW	RU	SW	SW	SW	SW	SW	SW	SW	SW	SW	FE	SW	SW	RU	SW	SW	SW	SW	RS	RO	SW	SW	FE	CR	SW	SW
1813		00:30:13	RO	SW	SW	FE	RU	RU	SW	SW	SW	RU	BR	SW	RO	SW	SW	SW	RO	SW	SW	SW	SW	RU	SW	SW	SW	SW	SW	SW	SW	SW	SW	FE	SW	SW	RU	SW	SW	SW	SW	RS	RO	SW	SW	FE	CR	SW	SW
1814		00:30:14	RO	SW	SW	FE	RU	RU	SW	SW	SW	RU	RS	SW	RO	SW	SW	SW	RO	SW	SW	SW	SW	RU	SW	SW	SW	SW	SW	SW	SW	SW	SW	FE	SW	SW	RU	SW	SW	SW	SW	RS	RO	SW	SW	FE	RO	SW	SW
1815		00:30:15	RO	SW	SW	FE	RU	RU	SW	SW	SW	RU	RS	SW	RO	SW	SW	SW	RO	SW	SW	SW	SW	SW	BR	SW	SW	SW	SW	SW	SW	SW	SW	FE	SW	SW	RU	SW	SW	SW	SW	RS	RO	SW	SW	FE	RO	BR	SW
1816		00:30:16	RO	SW	SW	FE	RU	CR	SW	SW	SW	RU	RS	SW	RO	SW	SW	SW	RO	SW	SW	SW	SW	SW	SW	SW	SW	SW	SW	SW	SW	SW	SW	FE	SW	SW	RU	SW	SW	BR	SW	BR	RO	SW	SW	FE	RO	SW	SW
1817		00:30:17	RO	SW	SW	FE	RU	CR	SW	SW	SW	RU	RS	SW	RO	SW	SW	SW	RO	SW	SW	SW	SW	SW	SW	SW	SW	SW	SW	SW	SW	SW	SW	FE	SW	SW	RU	SW	SW	BR	SW	SW	SW	SW	SW	FE	RO	SW	SW
1818		00:30:18	RO	SW	SW	FE	RU	CR	SW	SW	SW	RU	RS	SW	RO	SW	SW	SW	RO	SW	BR	SW	SW	SW	SW	SW	SW	SW	SW	SW	SW	SW	SW	FE	SW	SW	RU	SW	BR	SW	SW	SW	SW	SW	SW	FE	RO	SW	SW
1819		00:30:19	RO	SW	SW	FE	RU	CR	SW	SW	SW	RU	RS	SW	RO	SW	SW	SW	RO	SW	SW	SW	SW	SW	SW	SW	SW	SW	SW	SW	SW	SW	SW	FE	SW	SW	RU	SW	RS	SW	SW	SW	SW	SW	SW	FE	RO	SW	SW
1820		00:30:20	RO	SW	SW	FE	RU	RU	SW	SW	SW	RU	BR	SW	RO	SW	SW	SW	RO	SW	SW	SW	SW	SW	SW	SW	SW	SW	SW	SW	SW	SW	SW	FE	SW	SW	RO	SW	RS	SW	SW	SW	SW	SW	SW	FE	RO	SW	SW
1821		00:30:21	RO	SW	SW	FE	RU	RU	SW	SW	SW	RU	RS	SW	RO	SW	SW	SW	RO	SW	SW	SW	SW	SW	SW	SW	SW	SW	SW	SW	SW	SW	SW	FE	SW	SW	RO	SW	RS	SW	SW	SW	SW	SW	SW	FE	RO	SW	SW
1822		00:30:22	RO	SW	SW	FE	RU	RU	SW	SW	BR	RU	RS	SW	RO	SW	SW	SW	RO	SW	SW	SW	SW	SW	SW	SW	SW	SW	SW	SW	SW	SW	SW	FE	SW	SW	RO	SW	RS	SW	SW	SW	SW	SW	SW	FE	RO	SW	SW
1823		00:30:23	RO	SW	SW	FE	RU	RU	SW	SW	SW	RU	RS	SW	RO	SW	SW	SW	RO	SW	SW	SW	SW	SW	SW	SW	SW	SW	SW	SW	SW	SW	SW	FE	SW	SW	RO	SW	BR	SW	SW	SW	SW	SW	SW	FE	RO	SW	BR
1824		00:30:24	RO	SW	SW	FE	RU	RU	SW	SW	SW	RU	BR	SW	RO	SW	BR	SW	RO	SW	SW	SW	SW	SW	SW	SW	SW	SW	SW	SW	SW	SW	SW	FE	SW	SW	RO	SW	RS	SW	SW	SW	SW	SW	SW	FE	RO	SW	SW
1825		00:30:25	RO	SW	SW	FE	RU	RU	SW	SW	SW	RU	RS	SW	RO	SW	BR	SW	RO	SW	SW	SW	SW	SW	SW	SW	SW	SW	SW	SW	SW	SW	SW	FE	SW	SW	RO	SW	RS	SW	SW	SW	SW	SW	SW	FE	RO	SW	SW
1826		00:30:26	RO	SW	SW	FE	RU	RU	SW	SW	SW	RU	RS	SW	RO	SW	SW	SW	RO	SW	SW	SW	SW	SW	SW	SW	BR	SW	SW	SW	SW	SW	SW	FE	SW	SW	RO	SW	RS	SW	SW	SW	SW	SW	SW	FE	RO	SW	SW
1827		00:30:27	RO	SW	SW	FE	RU	RU	SW	SW	SW	RU	RS	SW	RO	SW	SW	SW	RO	BR	SW	SW	BR	SW	SW	SW	SW	SW	SW	SW	SW	SW	SW	FE	SW	SW	RO	SW	RS	SW	SW	SW	SW	SW	SW	FE	RO	SW	SW
1828		00:30:28	RO	SW	SW	FE	RU	RU	SW	SW	SW	RU	RS	SW	RO	SW	SW	SW	RO	SW	SW	SW	SW	SW	SW	SW	SW	SW	SW	SW	SW	SW	SW	FE	SW	SW	RO	BR	BR	SW	SW	SW	SW	SW	SW	FE	RO	BR	SW
1829		00:30:29	RO	SW	SW	FE	RU	RU	SW	SW	SW	RU	RS	SW	RO	SW	SW	SW	RO	SW	SW	SW	SW	SW	SW	SW	SW	SW	SW	SW	SW	SW	SW	FE	SW	SW	RO	BR	RS	SW	SW	SW	SW	SW	SW	FE	RO	SW	SW
1830		00:30:30	RO	SW	SW	RO	RU	RU	SW	SW	SW	RU	BR	SW	RO	SW	SW	SW	RO	SW	SW	SW	SW	SW	SW	SW	SW	SW	BR	SW	SW	SW	SW	FE	SW	SW	RO	RS	RS	SW	SW	SW	BR	SW	SW	FE	RO	SW	SW
1831		00:30:31	RO	SW	SW	RO	RU	RU	SW	SW	SW	RU	RS	SW	RO	SW	SW	SW	RO	SW	SW	SW	SW	SW	SW	SW	SW	SW	SW	SW	SW	SW	SW	FE	SW	SW	RO	RS	RS	SW	SW	SW	BR	SW	SW	FE	RO	SW	SW
1832		00:30:32	RO	SW	BR	RO	RU	RU	SW	SW	SW	RU	RS	SW	RO	SW	SW	SW	RO	SW	SW	SW	SW	SW	SW	SW	SW	SW	SW	SW	SW	SW	SW	FE	SW	SW	RO	RS	RS	SW	SW	SW	RS	BR	SW	FE	RO	SW	SW
1833		00:30:33	RO	SW	RS	RO	RU	RU	SW	RO	SW	RU	RS	SW	RO	SW	SW	SW	SW	SW	SW	SW	SW	SW	SW	SW	SW	SW	SW	SW	SW	SW	SW	FE	SW	SW	RO	RS	RS	SW	SW	SW	RS	SW	SW	FE	RO	SW	SW
1834		00:30:34	RO	SW	RS	RO	RU	RU	SW	RO	SW	RU	RS	SW	RO	SW	SW	SW	SW	SW	SW	SW	BR	SW	SW	SW	SW	SW	SW	SW	BR	SW	SW	FE	SW	SW	RO	BR	BR	SW	SW	SW	RS	SW	SW	FE	RO	SW	SW
1835		00:30:35	RO	SW	RS	RO	RU	RU	SW	RO	SW	RU	BR	SW	SW	SW	SW	SW	SW	SW	SW	SW	SW	SW	SW	SW	SW	SW	SW	SW	RS	SW	SW	FE	SW	SW	RO	RS	BR	SW	SW	SW	RS	SW	SW	FE	RO	SW	SW
1836		00:30:36	RO	SW	RS	RO	RU	RU	SW	RO	SW	RU	SW	SW	SW	SW	SW	SW	SW	SW	FE	SW	SW	BR	SW	SW	SW	SW	SW	SW	RS	SW	SW	FE	SW	SW	RO	RS	RS	SW	SW	SW	BR	SW	SW	FE	RO	SW	SW
1837		00:30:37	RO	SW	BR	RO	RU	RO	SW	RO	BR	RU	SW	SW	SW	SW	SW	SW	SW	SW	FE	SW	SW	RS	SW	BR	SW	SW	SW	SW	RS	SW	SW	FE	SW	SW	RO	RS	RS	BR	SW	SW	RS	SW	SW	FE	RO	SW	SW
1838		00:30:38	RO	SW	RS	RO	RU	RO	SW	CR	SW	RU	SW	SW	SW	SW	SW	SW	SW	SW	FE	SW	SW	RS	SW	SW	SW	SW	SW	SW	BR	SW	SW	FE	SW	SW	RO	RS	RS	SW	SW	SW	RS	SW	BR	FE	RO	CR	SW
1839		00:30:39	RO	SW	RS	RO	RU	RO	SW	CR	SW	RU	SW	BR	SW	SW	SW	SW	SW	BR	FE	SW	SW	RS	BR	SW	SW	SW	SW	SW	SW	SW	SW	FE	SW	SW	RO	RS	RS	SW	SW	SW	RS	SW	SW	FE	RO	CR	SW
1840		00:30:40	RO	SW	RS	RO	RU	RO	SW	CR	SW	RU	SW	RS	SW	SW	SW	SW	SW	SW	FE	BR	BR	BR	SW	SW	SW	SW	SW	SW	SW	SW	BR	FE	SW	SW	RO	RS	BR	SW	BR	SW	RS	SW	SW	FE	RO	CR	SW
1841		00:30:41	RO	SW	RS	RO	RU	RO	SW	CR	SW	RU	SW	RS	SW	SW	SW	SW	SW	SW	FE	SW	SW	RS	SW	SW	SW	SW	SW	SW	SW	SW	SW	FE	SW	SW	RO	RS	BR	SW	BR	SW	RS	SW	SW	FE	RO	CR	SW
1842		00:30:42	RO	SW	RS	SW	RU	RO	SW	CR	SW	RU	SW	RS	BR	SW	SW	SW	SW	SW	FE	SW	SW	RS	SW	SW	SW	SW	BR	SW	SW	SW	SW	FE	SW	SW	RO	RS	RS	SW	SW	SW	RS	SW	SW	FE	RO	CR	SW
1843		00:30:43	RO	SW	RS	SW	RU	RO	SW	SW	SW	RU	SW	RS	SW	SW	SW	SW	SW	SW	FE	SW	SW	RS	SW	SW	SW	SW	SW	SW	SW	SW	SW	FE	SW	SW	RO	BR	RS	SW	SW	SW	RS	SW	SW	FE	RO	CR	SW
1844		00:30:44	RO	SW	RS	SW	RU	RO	SW	SW	SW	RU	SW	RS	SW	SW	SW	SW	SW	SW	FE	SW	SW	BR	SW	SW	SW	SW	SW	SW	BR	SW	SW	FE	SW	SW	RO	BR	RS	SW	SW	SW	RS	SW	SW	FE	RO	CR	SW
1845		00:30:45	RO	SW	RS	BR	RU	RO	SW	SW	SW	RU	SW	BR	SW	SW	SW	SW	SW	SW	FE	RS	SW	RS	SW	SW	SW	SW	SW	SW	SW	SW	SW	FE	SW	SW	RO	RS	RS	SW	SW	SW	BR	SW	SW	FE	RO	CR	SW
1846		00:30:46	RO	SW	BR	RS	RU	RO	SW	SW	SW	RU	SW	RS	SW	SW	SW	SW	SW	SW	FE	RS	SW	RS	SW	SW	SW	BR	SW	SW	SW	SW	SW	FE	SW	SW	RO	RS	RS	SW	SW	SW	SW	SW	SW	FE	RO	CR	SW
1847		00:30:47	RO	SW	SW	RS	RU	RO	BR	BR	SW	RU	SW	RS	SW	SW	SW	SW	SW	SW	FE	BR	SW	RS	SW	SW	SW	SW	SW	SW	SW	SW	SW	FE	SW	SW	RO	RS	BR	SW	SW	SW	RS	SW	SW	FE	RO	CR	SW
1848		00:30:48	RO	SW	SW	RS	RU	RO	SW	RS	SW	RU	SW	RS	SW	SW	SW	SW	SW	SW	FE	SW	SW	RS	SW	SW	SW	SW	SW	BR	SW	SW	SW	FE	SW	SW	RO	RS	RS	SW	SW	SW	RS	SW	SW	FE	RO	CR	SW
1849		00:30:49	RO	SW	SW	RS	RU	RO	SW	RS	SW	RU	SW	RS	SW	SW	SW	SW	SW	SW	FE	SW	SW	BR	SW	SW	SW	SW	SW	SW	SW	SW	SW	FE	SW	SW	RO	RS	RS	SW	SW	SW	RS	BR	SW	FE	RO	CR	SW
1850		00:30:50	RO	SW	SW	RS	RU	RO	SW	RS	SW	RU	SW	BR	SW	SW	SW	SW	SW	SW	FE	SW	SW	SW	SW	SW	SW	SW	SW	SW	SW	SW	SW	FE	SW	BR	RO	RS	RS	SW	SW	SW	RS	SW	SW	FE	RO	CR	SW
1851		00:30:51	RO	SW	SW	RS	RU	RO	SW	RS	SW	RU	SW	RS	SW	SW	SW	SW	SW	SW	FE	SW	SW	SW	SW	SW	SW	SW	SW	SW	SW	SW	SW	FE	SW	SW	RO	RS	RS	SW	SW	SW	RS	BR	SW	FE	RO	CR	SW
1852		00:30:52	RO	SW	SW	BR	CR	RO	SW	RS	SW	RU	SW	RS	SW	SW	SW	SW	BR	SW	FE	SW	SW	SW	SW	SW	SW	SW	SW	SW	SW	SW	SW	FE	BR	SW	RO	BR	BR	SW	SW	SW	RS	SW	SW	FE	RO	CR	SW
1853		00:30:53	RO	SW	SW	SW	CR	CR	SW	RS	SW	RU	SW	RS	SW	SW	SW	SW	RS	SW	FE	SW	SW	SW	SW	SW	SW	SW	SW	SW	SW	SW	SW	FE	SW	SW	RO	RS	BR	SW	SW	SW	RS	SW	SW	FE	RO	CR	SW
1854		00:30:54	RO	SW	SW	SW	RU	CR	SW	RS	SW	RU	SW	RS	SW	SW	SW	SW	RS	SW	FE	SW	SW	SW	SW	SW	SW	SW	SW	SW	SW	SW	SW	FE	SW	SW	RO	RS	BR	SW	SW	SW	BR	SW	SW	FE	RO	CR	SW
1855		00:30:55	RO	SW	SW	SW	RU	CR	SW	RS	SW	RU	SW	RS	SW	SW	SW	SW	RS	BR	FE	SW	SW	SW	BR	SW	SW	SW	SW	SW	SW	SW	SW	FE	SW	SW	RO	RS	RS	SW	SW	SW	RS	SW	SW	FE	RO	CR	SW
1856		00:30:56	CR	RU	SW	SW	RU	CR	SW	RS	BR	RU	SW	RS	SW	SW	BR	SW	RS	SW	FE	SW	SW	SW	SW	SW	SW	SW	SW	SW	SW	SW	SW	FE	SW	SW	RO	RS	RS	SW	SW	SW	RS	SW	SW	FE	RO	CR	SW
1857		00:30:57	CR	RU	SW	SW	RU	RU	SW	RS	BR	RU	SW	BR	SW	SW	SW	SW	RS	SW	FE	SW	SW	BR	SW	SW	SW	SW	SW	SW	SW	SW	SW	FE	SW	SW	RO	RS	RS	SW	SW	SW	RS	SW	SW	FE	RO	CR	SW
1858		00:30:58	CR	RU	SW	SW	RU	RU	SW	RS	BR	RU	SOC	SW	SW	SW	SW	SW	RS	SW	FE	SW	SW	SW	SW	SW	SW	SW	SW	SW	SW	SW	SW	FE	SW	SW	RO	RS	BR	SW	SW	SW	RS	SW	SW	FE	RO	CR	SW
1859		00:30:59	CR	RU	SW	SW	RU	RU	SW	BR	RS	RU	SOC	SW	SW	SW	SW	SW	RS	SW	FE	SW	SW	SW	SW	SW	SW	SW	SW	SW	SW	SW	SW	FE	SW	SW	RO	RS	RS	SW	SW	SW	RS	SW	SW	FE	RO	CR	SW
1860		00:31:00	SW	CR	SW	SW	RU	RU	SW	RS	RS	RU	SOC	SW	SW	SW	SW	SW	RS	SW	FE	SW	SW	SW	SW	SW	SW	SW	SW	SW	SW	SW	SW	FE	BR	SW	RO	RS	RS	SW	SW	SW	BR	SW	SW	FE	RO	CR	SW
1861		00:31:01	SW	CR	SW	SW	RU	RU	SW	RS	RS	RU	SOC	SW	SW	SW	SW	SW	RS	SW	FE	SW	SW	SW	SW	BR	SW	SW	SW	SW	SW	SW	SW	FE	RS	SW	RO	BR	RS	SW	SW	SW	RS	SW	SW	FE	RO	CR	SW
1862		00:31:02	SW	CR	SW	SW	RU	RU	SW	RS	RS	RU	SOC	SW	SW	SW	SW	SW	RS	SW	FE	SW	BR	SW	SW	SW	SW	SW	BR	BR	SW	BR	SW	FE	RS	SW	SW	RS	RS	SW	SW	SW	RS	SW	SW	FE	RO	CR	BR
1863		00:31:03	SW	CR	SW	SW	RU	RO	SW	RS	BR	RU	SOC	SW	SW	SW	SW	SW	RS	SW	FE	SW	RS	SW	SW	SW	SW	SW	SW	SW	SW	SW	SW	FE	RS	SW	SW	RS	BR	SW	SW	SW	RS	SW	SW	FE	RO	CR	RS
1864		00:31:04	SW	CR	SW	SW	RU	RO	SW	RS	SW	RU	SW	SW	SW	SW	SW	SW	RS	SW	FE	SW	RS	SW	SW	SW	SW	SW	SW	SW	SW	SW	BR	FE	RS	SW	SW	RS	BR	SW	SW	SW	RS	SW	SW	FE	RO	CR	RS
1865		00:31:05	SW	CR	SW	SW	RU	RO	SW	RS	SW	RU	SW	SW	SW	SW	SW	SW	BR	SW	FE	SW	RS	SW	SW	SW	SW	SW	SW	SW	SW	SW	SW	FE	RS	SW	SW	RS	RS	BR	SW	SW	BR	SW	SW	FE	RO	RO	RS
1866		00:31:06	SW	CR	SW	SW	RU	RO	SW	RS	SW	RU	SW	SW	SW	SW	SW	SW	RS	SW	FE	SW	RS	SW	SW	SW	SW	SW	SW	SW	SW	SW	SW	FE	BR	SW	SW	RS	RS	SW	BR	SW	SW	SW	SW	FE	RO	RO	RS
1867		00:31:07	SW	CR	SW	SW	RU	RO	SW	RS	SW	RU	SW	SW	SW	SW	SW	SW	RS	SW	FE	SW	BR	SW	SW	SW	SW	SW	SW	SW	SW	SW	SW	FE	RS	SW	SW	RS	RS	SW	SW	SW	SW	SW	SW	FE	RO	RO	BR
1868		00:31:08	BR	CR	SW	SW	RU	RO	SW	RS	SW	RU	SW	SW	SW	SW	SW	SW	RS	SW	FE	SW	SW	SW	SW	SW	SW	SW	SW	SW	SW	SW	SW	FE	RS	SW	SW	RS	RS	SW	SW	SW	SW	SW	SW	FE	RO	RO	SW
1869		00:31:09	BR	CR	SW	SW	RU	RO	SW	BR	SW	RU	SW	SW	SW	SW	SW	SW	RS	SW	FE	SW	SW	SW	SW	SW	SW	SW	SW	BR	SW	SW	SW	FE	BR	SW	SW	RS	RS	SW	SW	SW	SW	SW	SW	FE	RO	RO	SW
1870		00:31:10	RS	CR	SW	SW	RU	RO	SW	SW	SW	RU	SW	SW	SW	SW	SW	SW	RS	SW	FE	SW	RS	SW	SW	SW	SW	SW	SW	SW	SW	SW	SW	FE	RS	SW	SW	BR	BR	SW	SW	SW	SW	SW	SW	FE	RO	RO	SW
1871		00:31:11	RS	RU	SW	SW	RU	CR	CR	SW	SW	RU	SW	SW	SW	SW	SW	SW	RS	SW	FE	SW	RS	SW	SW	SW	SW	SW	SW	SW	SW	SW	SW	FE	RS	SW	SW	BR	RS	SW	SW	SW	SW	SW	SW	FE	RO	RO	SW
1872		00:31:12	RS	RU	SW	SW	RU	CR	CR	SW	SW	RU	SW	SW	SW	SW	SW	SW	RS	SW	FE	SW	RS	SW	SW	SW	SW	SW	SW	SW	SW	SW	SW	FE	RS	SW	SW	RS	RS	SW	SW	SW	SW	SW	SW	FE	RO	RO	CR
1873		00:31:13	RS	RU	SW	SW	RU	SW	CR	SW	SW	RU	SW	SW	SW	SW	SW	SW	RS	BR	FE	SW	BR	SW	SW	SW	SW	SW	SW	SW	SW	SW	SW	FE	BR	SW	SW	RS	RS	SW	SW	SW	SW	SW	SW	FE	RO	RO	CR
1874		00:31:14	RS	RU	SW	SW	RU	SW	CR	SW	SW	RU	SW	SW	SW	SW	SW	SW	RS	SW	FE	SW	SW	SW	SW	SW	SW	SW	SW	SW	CR	SW	SW	FE	RS	SW	SW	RS	BR	SW	SW	SW	SW	SW	SW	FE	RO	RO	CR
1875		00:31:15	RS	RU	SW	SW	RU	SW	CR	SW	SW	RU	SW	SW	SW	SW	SW	SW	BR	SW	FE	SW	SW	SW	SW	SW	SW	SW	SW	SW	CR	SW	SW	FE	RS	SW	SW	RS	SW	SW	SW	SW	SW	SW	SW	FE	RO	RO	CR
1876		00:31:16	RS	RO	SW	SW	CR	SW	CR	SW	SW	RU	SW	SW	SW	BR	SW	SW	RS	SW	FE	SW	SW	SW	SW	SW	SW	SW	SW	BR	CR	SW	SW	FE	BR	SW	SW	RS	SW	SW	SW	SW	SW	SW	SW	FE	RO	SW	CR
1877		00:31:17	BR	RO	SW	SW	CR	SW	CR	SW	SW	RU	SW	SW	SW	SW	SW	SW	RS	SW	FE	SW	SW	SW	SW	SW	SW	SW	SW	SW	CR	SW	SW	FE	BR	SW	SW	RS	SW	SW	SW	SW	SW	SW	SW	FE	RO	SW	CR
1878		00:31:18	RS	RO	SW	SW	RO	SW	CR	SW	SW	RU	SW	SW	SW	SW	SW	SW	RS	SW	FE	SW	SW	SW	SW	SW	SW	SW	SW	SW	CR	SW	SW	FE	RS	SW	SW	RS	SW	SW	SW	SW	SW	SW	SW	SW	RO	SW	CR
1879		00:31:19	RS	RO	SW	SW	RO	SW	CR	SW	SW	RU	SW	SW	SW	SW	SW	SW	RS	SW	FE	SW	SW	RU	SW	SW	SW	SW	SW	SW	CR	SW	SW	FE	RS	SW	SW	BR	SW	SW	SW	SW	SW	SW	SW	SW	RO	SW	CR
1880		00:31:20	RS	RO	SW	RO	RO	SW	CR	SW	SW	RU	SW	SW	SW	SW	SW	SW	RS	SW	FE	SW	SW	RU	SW	SW	SW	SW	SW	SW	CR	SW	SW	FE	RS	SW	SW	SW	SW	SW	SW	SW	SW	SW	SW	SW	RO	SW	CR
1881		00:31:21	RS	RO	SW	RO	RO	SW	SW	SW	SW	RU	SW	SW	BR	SW	SW	SW	RS	SW	FE	SW	SW	RU	SW	SW	SW	SW	SW	SW	CR	SW	SW	FE	RS	SW	SW	SW	SW	SW	SW	SW	CR	SW	SW	SW	RO	SW	CR
1882		00:31:22	RS	RO	SW	RO	RO	BR	SW	SW	BR	RU	SW	SW	SW	SW	SW	SW	RS	BR	FE	SW	SW	RU	SW	SW	SW	SW	SW	SW	CR	SW	SW	FE	RS	SW	SW	SW	SW	CR	SW	SW	CR	SW	SW	SW	RO	SW	SW
1883		00:31:23	RS	RO	SW	RO	RO	SW	SW	SW	SW	RU	SW	SW	SW	SW	SW	SW	RS	SW	FE	SW	SW	RU	SW	SW	SW	SW	SW	SW	CR	SW	SW	FE	RS	SW	SW	SW	SW	CR	SW	SW	CR	SW	SW	SW	RO	SW	SW
1884		00:31:24	RS	RO	SW	RO	RO	SW	SW	SW	SW	RU	SW	SW	SW	SW	BR	SW	RS	SW	FE	SW	SW	RU	SW	SW	SW	SW	SW	SW	SW	SW	SW	FE	BR	SW	SW	SW	SW	CR	SW	SW	SW	SW	SW	SW	RO	BR	SW
1885		00:31:25	RS	RO	SW	RO	RO	SW	SW	SW	SW	RU	SW	SW	SW	SW	SW	SW	BR	SW	FE	BR	SW	RU	SW	SW	SW	SW	SW	SW	SW	SW	SW	FE	RS	SW	SW	SW	SW	CR	SW	SW	SW	SW	SW	SW	RO	SW	SW
1886		00:31:26	RS	RO	SW	RO	SW	SW	SW	SW	SW	RU	SW	SW	SW	SW	SW	SW	RS	SW	FE	SW	SW	RU	SW	SW	SW	SW	SW	SW	SW	SW	SW	FE	RS	SW	SW	SW	SW	CR	BR	SW	SW	BR	SW	SW	RO	SW	SW
1887		00:31:27	RS	RO	SW	RO	SW	SW	SW	SW	SW	RU	SW	SW	SW	SW	SW	SW	RS	SW	FE	SW	SW	RU	SW	SW	SW	SW	SW	SW	SW	SW	SW	FE	RS	SW	SW	SW	SW	CR	SW	SW	SW	SW	SW	BR	RO	SW	BR
1888		00:31:28	RS	RO	SW	RO	SW	SW	SW	SW	SW	RU	SW	SW	SW	SW	SW	SW	RS	SW	FE	SW	SW	RU	SW	SW	SW	SW	RS	SW	SW	SW	SW	FE	RS	SW	SW	SW	SW	CR	SW	SW	SW	SW	CR	BR	RO	SW	SW
1889		00:31:29	RS	RO	SW	RO	SW	SW	SW	SW	BR	RU	SW	SW	SW	SW	SW	SW	RS	SW	FE	SW	SW	RU	SW	SW	SW	SW	RS	SW	SW	SW	SW	FE	RS	SW	SW	SW	SW	CR	SW	SW	SW	SW	CR	NV	RO	SW	SW
1890		00:31:30	RS	CR	SW	RO	BR	SW	SW	SW	SW	RU	SW	SW	SW	SW	SW	SW	RS	SW	FE	SW	SW	RU	SW	SW	SW	SW	RS	SW	SW	SW	SW	FE	RS	SW	SW	SW	SW	CR	SW	SW	SW	SW	CR	NV	RO	SW	SW
1891		00:31:31	RS	CR	SW	RO	SW	SW	SW	SW	SW	RU	RO	SW	SW	SW	SW	SW	RS	SW	FE	SW	SW	RU	SW	SW	SW	SW	RS	SW	SW	SW	SW	FE	RS	SW	SW	SW	SW	CR	SW	SW	SW	SW	SW	SW	RO	SW	SW
1892		00:31:32	RS	CR	SW	RO	SW	SW	SW	SW	SW	RU	RO	SW	SW	SW	SW	SW	RS	SW	FE	SW	SW	RU	SW	SW	SW	SW	RS	SW	SW	SW	SW	FE	BR	SW	RU	SW	SW	CR	SW	SW	SW	SW	SW	SW	RO	CR	SW
1893		00:31:33	RS	CR	SW	RO	SW	SW	SW	SW	SW	RU	RO	SW	SW	SW	SW	SW	RS	SW	FE	SW	SW	RU	SW	SW	SW	SW	RS	SW	SW	SW	SW	FE	SW	SW	RU	SW	SW	CR	SW	SW	SW	SW	SW	BR	RO	CR	SW
1894		00:31:34	BR	CR	SW	RO	SW	SW	SW	SW	SW	RU	RO	SW	SW	SW	SW	SW	RS	SW	FE	SW	SW	RU	SW	SW	SW	SW	RS	SW	FE	SW	SW	FE	SW	SW	RU	SW	SW	CR	SW	SW	SW	SW	SW	NV	RO	CR	SW
1895		00:31:35	BR	SW	SW	RO	SW	SW	SW	SW	SW	RU	RO	SW	SW	SW	SW	SW	RS	SW	FE	SW	SW	RU	SW	SW	SW	SW	RS	SW	FE	SW	SW	FE	SW	SW	RU	SW	SW	CR	SW	SW	SW	SW	SW	NV	RO	CR	SW
1896		00:31:36	SW	SW	SW	RO	SW	SW	SW	SW	SW	RU	SW	SW	SW	SW	SW	SW	RS	SW	FE	SW	SW	RU	SW	SW	SW	SW	RS	SW	FE	SW	SW	FE	SW	SW	RU	SW	SW	CR	SW	SW	SW	SW	SW	NV	RO	CR	CR
1897		00:31:37	SW	SW	SW	RO	SW	SW	SW	SW	SW	RU	SW	SW	SW	SW	SW	SW	RS	BR	FE	SW	SW	RU	SW	SW	SW	SW	BR	SW	FE	SW	SW	FE	SW	SW	RU	SW	SW	SW	SW	SW	SW	SW	SW	SW	RO	CR	CR
1898		00:31:38	SW	SW	SW	RO	SW	SW	SW	SW	SW	RU	SW	SW	SW	SW	SW	SW	BR	SW	FE	SW	SW	RU	SW	SW	SW	SW	SW	SW	DI	SW	SW	FE	SW	SW	RU	SW	SW	SW	SW	SW	SW	SW	BR	BR	RO	CR	CR
1899		00:31:39	SW	SW	SW	RO	SW	SW	SW	SW	SW	RU	SW	SW	SW	SW	SW	SW	RS	SW	FE	SW	SW	RU	SW	SW	SW	SW	SW	BR	DI	SW	SW	FE	SW	SW	RU	SW	SW	SW	SW	SW	SW	SW	SW	SW	RO	CR	CR
1900		00:31:40	SW	SW	SW	RO	SW	SW	SW	SW	SW	RU	SW	SW	SW	SW	SW	SW	RS	SW	FE	SW	SW	RU	SW	SW	SW	SW	SW	SW	DI	SW	SW	FE	SW	SW	RU	SW	SW	SW	SW	SW	SW	SW	SW	SW	RO	CR	SW
1901		00:31:41	SW	SW	SW	RO	SW	SW	SW	SW	SW	RU	SW	SW	SW	SW	SW	SW	RS	SW	FE	SW	SW	RU	SW	SW	SW	SW	SW	SW	DI	SW	SW	FE	SW	SW	RU	SW	SW	BR	SW	SW	SW	SW	SW	SW	RO	CR	SW
1902		00:31:42	SW	SW	SW	RO	SW	SW	SW	SW	BR	RU	SW	SW	SW	SW	SW	SW	RS	SW	FE	SW	SW	RU	SW	SW	SW	SW	SW	SW	DI	SW	SW	FE	SW	SW	RU	SW	SW	SW	SW	SW	SW	SW	SW	SW	RO	CR	SW
1903		00:31:43	SW	SW	SW	RO	SW	SW	SW	SW	SW	RU	SW	SW	SW	SW	SW	SW	RS	SW	FE	SW	SW	RU	SW	SW	SW	SW	SW	SW	DI	SW	SW	FE	SW	SW	RU	SW	SW	SW	SW	SW	SW	SW	SW	SW	RO	CR	SW
1904		00:31:44	SW	SW	SW	RO	SW	SW	SW	SW	SW	RU	SW	SW	SW	SW	SW	SW	RS	SW	FE	SW	SW	RU	SW	SW	SW	SW	SW	SW	DI	SW	SW	FE	SW	SW	RU	SW	SW	SW	SW	SW	SW	SW	SW	SW	RO	CR	SW
1905		00:31:45	CR	SW	SW	RO	SW	SW	BR	SW	SW	RU	SW	SW	SW	SW	SW	SW	RS	SW	FE	SW	SW	RU	SW	SW	SW	SW	SW	SW	DI	SW	SW	FE	SW	SW	RU	SW	RU	SW	SW	SW	SW	SW	BR	SW	RO	CR	SW
1906		00:31:46	CR	SW	SW	RO	SW	SW	SW	SW	SW	RU	SW	SW	SW	SW	SW	SW	RS	SW	FE	SW	SW	RU	SW	SW	SW	SW	SW	SW	DI	SW	SW	FE	SW	SW	RU	SW	RU	SW	SW	SW	SW	SW	SW	SW	RO	CR	SW
1907		00:31:47	RO	SW	SW	RO	SW	SW	SW	SW	SW	RU	SW	SW	SW	SW	SW	SW	RS	SW	FE	SW	SW	RU	SW	SW	SW	SW	SW	BR	DI	SW	SW	FE	SW	SW	RU	SW	RU	SW	SW	SW	SW	SW	SW	SW	RO	CR	SW
1908		00:31:48	RO	SW	SW	RO	BR	SW	SW	SW	SW	RU	RO	SW	SW	SW	SW	SW	RS	SW	FE	SW	SW	RU	SW	SW	SW	SW	SW	SW	DI	SW	SW	FE	SW	SW	RU	SW	RU	SW	SW	SW	SW	SW	SW	SW	SW	CR	SW
1909		00:31:49	RO	SW	SW	RO	SW	SW	SW	SW	SW	RU	RO	SW	SW	BR	SW	SW	RS	SW	FE	SW	SW	RU	SW	SW	SW	SW	SW	SW	DI	SW	SW	FE	SW	SW	RU	SW	RU	SW	SW	SW	SW	BR	SW	SW	SW	CR	BR
1910		00:31:50	RO	SW	SW	RO	SW	SW	SW	SW	SW	RU	RO	SW	SW	SW	SW	SW	RS	BR	FE	SW	SW	RU	SW	SW	SW	SW	SW	SW	CR	SW	SW	FE	SW	SW	RU	SW	RU	SW	SW	SW	SW	SW	SW	SW	SW	RO	BR
1911		00:31:51	RO	SW	SW	RO	SW	SW	SW	SW	SW	CR	RO	SW	BR	SW	SW	SW	RS	SW	FE	SW	BR	RU	SW	SW	SW	SW	SW	SW	CR	SW	SW	FE	SW	SW	RU	SW	RU	SW	SW	SW	SW	SW	SW	SW	SW	RO	SW
1912		00:31:52	RO	SW	SW	RO	SW	SW	SW	SW	SW	CR	RO	SW	SW	SW	SW	SW	RS	SW	FE	SW	SW	RU	BR	SW	SW	SW	SW	SW	CR	SW	SW	FE	SW	SW	RU	SW	RU	SW	SW	SW	SW	SW	SW	SW	SW	RO	SW
1913		00:31:53	RO	SW	SW	RO	SW	SW	SW	SW	SW	CR	RO	SW	SW	SW	BR	SW	RS	SW	FE	SW	SW	RU	SW	SW	SW	SW	BR	SW	CR	SW	SW	FE	SW	SW	RU	SW	RU	SW	SW	SW	SW	SW	BR	SW	SW	RO	SW
1914		00:31:54	RO	SW	BR	RO	SW	SW	SW	SW	SW	CR	RO	SW	SW	SW	SW	SW	RS	SW	FE	SW	SW	RU	SW	SW	SW	SW	SW	SW	CR	SW	SW	FE	SW	SW	DI	SW	RU	SW	SW	SW	SW	BR	SW	SW	BR	RO	SW
1915		00:31:55	RO	SW	SW	RO	SW	SW	SW	SW	SW	CR	RO	SW	SW	SW	SW	SW	RS	SW	FE	SW	SW	RU	SW	SW	SW	SW	SW	SW	SW	SW	SW	FE	SW	SW	DI	SW	RU	SW	SW	SW	SW	SW	SW	SW	SW	RO	SW
1916		00:31:56	RO	SW	SW	RO	SW	SW	SW	SW	BR	CR	RO	SW	BR	SW	SW	SW	BR	SW	FE	SW	SW	RU	SW	SW	SW	SW	SW	SW	SW	SW	SW	FE	SW	SW	RU	SW	RU	SW	SW	SW	SW	SW	SW	SW	SW	RO	SW
1917		00:31:57	RO	BR	SW	RO	SW	SW	SW	SW	SW	CR	RO	SW	SW	SW	SW	SW	RS	SW	FE	SW	SW	RU	SW	BR	SW	SW	SW	SW	SW	SW	SW	FE	SW	SW	RU	SW	RU	SW	SW	SW	SW	SW	SW	SW	SW	RO	SW
1918		00:31:58	RO	RS	SW	RO	SW	SW	SW	SW	SW	CR	RO	SW	SW	SW	SW	SW	RS	SW	FE	SW	SW	RU	SW	SW	SW	BR	SW	BR	SW	SW	SW	FE	SW	SW	RU	SW	RU	SW	SW	BR	SW	SW	SW	SW	SW	RO	CR
1919		00:31:59	RO	RS	SW	RO	SW	SW	SW	SW	SW	CR	RO	SW	SW	SW	SW	SW	RS	SW	FE	SW	SW	RU	SW	SW	SW	SW	SW	SW	SW	SW	SW	FE	SW	SW	RU	SW	RU	SW	SW	RS	SW	SW	SW	SW	SW	RO	CR
1920		00:32:00	RO	RS	SW	RO	SW	SW	SW	SW	SW	CR	RO	SW	SW	SW	SW	SW	RS	SW	FE	SW	SW	RU	SW	SW	SW	SW	SW	SW	SW	SW	SW	FE	SW	SW	RU	SW	RU	SW	SW	RS	SW	SW	SW	SW	SW	RO	CR
1921		00:32:01	RO	RS	SW	RO	BR	SW	SW	SW	SW	CR	RO	SW	SW	SW	SW	SW	RS	SW	FE	SW	SW	RU	SW	SW	SW	SW	SW	SW	SW	BR	SW	FE	SW	SW	RU	SW	RU	SW	SW	RS	SW	SW	SW	SW	SW	RO	CR
1922		00:32:02	RO	RS	SW	RO	BR	SW	SW	SW	SW	CR	RO	SW	BR	SW	SW	SW	RS	SW	FE	SW	SW	RU	SW	SW	SW	SW	SW	SW	SW	SW	SW	FE	SW	SW	RU	SW	RU	SW	SW	RS	SW	SW	SW	SW	SW	RO	CR
1923		00:32:03	RO	RS	SW	RO	SW	SW	SW	SW	SW	CR	CR	SW	SW	SW	SW	SW	RS	SW	FE	SW	SW	RU	SW	SW	SW	SW	SW	SW	SW	SW	BR	FE	SW	SW	RU	SW	RU	SW	SW	RS	SW	SW	SW	SW	SW	RO	CR
1924		00:32:04	RO	RS	SW	RO	SW	SW	SW	SW	SW	CR	CR	SW	SW	SW	SW	SW	BR	SW	FE	SW	SW	RU	SW	SW	SW	SW	SW	SW	SW	SW	SW	FE	SW	BR	RU	SW	RU	SW	BR	RS	SW	SW	SW	SW	SW	RO	CR
1925		00:32:05	RO	RS	SW	RO	SW	SW	SW	SW	SW	CR	CR	SW	SW	SW	SW	SW	RS	SW	FE	SW	SW	RU	SW	SW	SW	SW	SW	SW	SW	SW	SW	FE	SW	SW	RU	SW	RU	SW	SW	BR	SW	SW	SW	SW	BR	RO	CR
1926		00:32:06	RO	RS	SW	SW	SW	SW	SW	SW	SW	CR	CR	SW	SW	SW	SW	SW	RS	SW	FE	SW	SW	RU	SW	SW	SW	SW	SW	BR	SW	SW	SW	FE	SW	SW	RU	SW	RU	SW	SW	BR	SW	SW	SW	SW	SW	RO	CR
1927		00:32:07	RO	BR	SW	SW	SW	SW	SW	BR	SW	CR	CR	SW	SW	SW	SW	SW	RS	SW	FE	SW	SW	RU	SW	SW	SW	SW	SW	SW	SW	SW	SW	FE	SW	SW	RU	SW	RU	SW	SW	RS	SW	SW	SW	SW	SW	RO	CR
1928		00:32:08	RO	RS	SW	SW	SW	SW	SW	SW	BR	CR	CR	SW	SW	SW	SW	SW	RS	SW	FE	SW	SW	RU	SW	SW	SW	SW	SW	SW	SW	SW	SW	FE	SW	SW	RU	SW	RU	SW	SW	RS	SW	SW	SW	SW	SW	RO	CR
1929		00:32:09	RO	RS	SW	SW	SW	SW	SW	SW	SW	SW	CR	SW	SW	SW	SW	SW	RS	SW	FE	SW	SW	RU	SW	SW	SW	SW	BR	SW	SW	BR	SW	FE	SW	SW	RU	SW	RU	BR	SW	RS	SW	SW	SW	SW	SW	RO	CR
1930		00:32:10	RO	RS	SW	SW	SW	SW	SW	SW	SW	SW	RU	SW	SW	SW	SW	SW	RS	SW	FE	SW	SW	RU	SW	SW	SW	SW	SW	SW	SW	SW	SW	FE	SW	SW	RU	SW	RU	SW	SW	RS	SW	SW	SW	SW	SW	RO	RO
1931		00:32:11	RO	RS	SW	BR	SW	SW	BR	SW	SW	SW	RU	SW	SW	SW	SW	SW	RS	SW	FE	SW	BR	RU	SW	SW	SW	SW	SW	SW	SW	SW	SW	FE	SW	SW	RU	SW	RU	SW	SW	RS	SW	SW	SW	SW	SW	RO	RO
1932		00:32:12	CR	RS	SW	BR	SW	SW	SW	SW	SW	SW	RU	SW	SW	SW	SW	SW	RS	SW	FE	SW	SW	RU	SW	SW	SW	SW	SW	SW	SW	SW	SW	FE	SW	SW	RU	SW	RU	SW	SW	RS	SW	SW	SW	SW	SW	RO	RO
1933		00:32:13	CR	RS	SW	BR	SW	SW	SW	SW	SW	SW	RU	SW	SW	SW	SW	SW	BR	SW	FE	SW	SW	RU	SW	SW	SW	SW	SW	SW	SW	SW	SW	FE	SW	SW	SW	SW	RU	SW	SW	RS	SW	SW	SW	SW	SW	RO	RO
1934		00:32:14	SW	RS	SW	BR	SW	SW	SW	SW	SW	SW	RU	SW	SW	SW	SW	SW	RS	SW	FE	SW	SW	RU	SW	SW	SW	SW	SW	SW	BR	SW	SW	FE	SW	SW	SW	SW	RU	SW	SW	RS	SW	SW	SW	SW	CR	RO	RO
1935		00:32:15	SW	RS	SW	BR	SW	SW	SW	SW	SW	SW	RU	SW	SW	SW	SW	SW	RS	SW	DI	SW	SW	RU	SW	SW	SW	SW	SW	SW	RS	SW	SW	FE	SW	SW	SW	SW	RU	SW	SW	BR	SW	SW	SW	SW	CR	RO	RO
1936		00:32:16	SW	BR	SW	BR	SW	SW	SW	SW	SW	SW	RU	SW	SW	SW	SW	SW	RS	SW	DI	SW	SW	RU	SW	SW	SW	SW	SW	SW	RS	SW	SW	FE	SW	SW	SW	BR	RU	SW	SW	RS	SW	SW	SW	SW	CR	RO	RO
1937		00:32:17	SW	RS	SW	RS	SW	SW	SW	SW	SW	SW	RU	SW	SW	SW	SW	SW	RS	SW	FE	SW	SW	RU	SW	SW	SW	SW	SW	SW	RS	SW	SW	FE	SW	SW	SW	BR	RU	SW	SW	RS	SW	SW	SW	SW	DI	CR	RO
1938		00:32:18	SW	RS	SW	RS	SW	SW	SW	SW	SW	SW	RU	SW	SW	SW	SW	SW	RS	SW	FE	SW	SW	RU	SW	SW	SW	SW	SW	SW	RS	SW	SW	FE	SW	SW	SW	SW	RU	SW	SW	RS	SW	SW	SW	SW	DI	CR	RO
1939		00:32:19	SW	RS	SW	RS	SW	SW	SW	SW	SW	SW	RU	SW	SW	BR	SW	SW	RS	SW	FE	SW	SW	RU	SW	SW	SW	SW	SW	BR	BR	SW	SW	FE	SW	SW	SW	SW	RU	SW	SW	RS	SW	SW	SW	SW	DI	CR	RO
1940		00:32:20	SW	RS	SW	RS	SW	SW	SW	BR	SW	SW	RU	SW	SW	SW	SW	SW	RS	SW	FE	SW	SW	RU	SW	SW	SW	BR	SW	SW	RS	SW	SW	FE	SW	SW	SW	BR	RU	SW	SW	RS	SW	SW	SW	SW	DI	CR	RO
1941		00:32:21	SW	BR	SW	RS	BR	SW	SW	RS	SW	SW	RU	SW	SW	SW	SW	SW	RS	SW	FE	SW	SW	RU	SW	SW	SW	SW	SW	SW	RS	SW	SW	FE	SW	SW	SW	SW	RU	SW	SW	RS	SW	SW	SW	SW	RO	CR	RO
1942		00:32:22	SW	RS	SW	BR	RS	SW	CR	RS	BR	SW	RU	SW	SW	SW	SW	BR	BR	SW	FE	SW	SW	RU	SW	SW	SW	SW	SW	SW	RS	SW	SW	FE	SW	SW	BR	SW	RU	SW	BR	RS	SW	SW	SW	SW	RO	CR	RO
1943		00:32:23	SW	RS	SW	SW	RS	SW	CR	RS	SW	SW	RU	SW	SW	SW	SW	RS	RS	SW	FE	SW	SW	RU	SW	SW	SW	SW	SW	SW	RS	SW	SW	FE	SW	SW	RS	SW	RU	SW	SW	RS	SW	SW	SW	SW	RO	CR	RO
1944		00:32:24	SW	RS	SW	SW	RS	SW	CR	RS	SW	SW	RU	SW	SW	SW	SW	RS	RS	SW	FE	SW	SW	RU	SW	SW	SW	SW	SW	SW	RS	SW	SW	FE	SW	SW	RS	BR	RU	SW	SW	RS	SW	SW	SW	SW	RO	CR	RO
1945		00:32:25	SW	RS	SW	SW	RS	SW	CR	RS	SW	SW	RU	SW	DI	SW	SW	RS	RS	SW	FE	SW	SW	RU	SW	SW	SW	SW	SW	BR	BR	SW	SW	FE	SW	SW	RS	BR	RU	SW	SW	BR	SW	SW	SW	SW	RO	CR	RO
1946		00:32:26	SW	RS	SW	SW	RS	SW	CR	RS	SW	SW	RU	SW	DI	SW	SW	RS	RS	SW	FE	SW	SW	RU	SW	SW	SW	SW	SW	BR	RS	SW	SW	FE	SW	SW	RS	SW	RU	SW	SW	RS	SW	SW	SW	SW	RO	CR	RO
1947		00:32:27	SW	RS	SW	SW	RS	SW	CR	RS	SW	SW	RU	SW	DI	SW	SW	BR	RS	BR	FE	SW	SW	RU	SW	SW	SW	SW	SW	SW	RS	SW	SW	FE	SW	SW	BR	SW	RU	SW	SW	RS	RO	SW	SW	SW	RO	CR	RO
1948		00:32:28	SW	BR	SW	SW	RS	SW	CR	RS	SW	SW	RU	SW	DI	SW	SW	RS	BR	SW	FE	SW	SW	RU	SW	SW	SW	SW	SW	SW	RS	SW	SW	FE	SW	SW	BR	SW	RU	SW	SW	RS	RO	SW	SW	SW	RO	SW	RO
1949		00:32:29	SW	RS	SW	SW	RS	SW	CR	RS	SW	SW	CR	SW	RO	SW	SW	RS	SW	SW	FE	SW	SW	RU	SW	SW	SW	SW	SW	SW	RS	SW	SW	FE	SW	SW	RS	SW	RU	SW	SW	RS	RO	SW	SW	SW	RO	SW	RO
1950		00:32:30	SW	RS	SW	SW	RS	SW	CR	RS	SW	SW	CR	SW	RO	SW	SW	RS	SW	SW	FE	SW	SW	RU	SW	SW	SW	SW	SW	SW	BR	SW	SW	FE	SW	SW	RS	SW	RU	SW	SW	RS	RO	SW	SW	RO	RO	SW	RO
1951		00:32:31	SW	RS	SW	SW	RS	SW	CR	RS	SW	SW	CR	SW	RO	SW	SW	BR	SW	SW	FE	SW	SW	RU	SW	SW	SW	SW	SW	SW	RS	SW	SW	FE	SW	SW	RS	SW	RU	SW	SW	RS	RO	SW	SW	RO	RO	SW	RO
1952		00:32:32	SW	RS	BR	SW	BR	SW	CR	RS	SW	SW	CR	SW	RO	SW	SW	RS	SW	SW	FE	SW	SW	RU	SW	SW	SW	SW	SW	SW	RS	SW	BR	RO	SW	SW	RS	SW	RU	SW	SW	BR	RO	SW	SW	RO	RO	SW	RO
1953		00:32:33	SW	RS	SW	SW	SW	SW	CR	BR	SW	SW	CR	SW	RO	SW	SW	RS	SW	SW	FE	SW	SW	RU	SW	SW	SW	SW	SW	SW	RS	SW	SW	RO	SW	SW	BR	SW	RU	SW	SW	RS	RO	SW	SW	RO	RO	SW	RO
1954		00:32:34	SW	RS	SW	SW	SW	SW	CR	SW	SW	SW	CR	SW	RO	SW	SW	RS	SW	SW	FE	SW	SW	RU	SW	BR	SW	SW	SW	SW	RS	SW	SW	RO	SW	SW	RS	SW	RU	SW	SW	RS	RO	SW	SW	FE	RO	BR	RO
1955		00:32:35	SW	RS	SW	SW	SW	SW	CR	SW	SW	SW	CR	SW	RO	SW	SW	RS	SW	SW	FE	SW	SW	RU	SW	SW	BR	SW	SW	SW	RS	SW	SW	RO	SW	SW	RS	SW	RU	SW	SW	RS	RO	BR	SW	FE	RO	SW	RO
1956		00:32:36	SW	BR	SW	SW	SW	SW	CR	SW	SW	SW	CR	SW	CR	SW	SW	RS	SW	SW	FE	SW	SW	RU	SW	SW	SW	SW	SW	SW	RS	SW	SW	RO	SW	SW	RS	SW	RU	SW	SW	RS	RO	SW	SW	FE	RO	SW	RO
1957		00:32:37	SW	SW	SW	SW	SW	SW	CR	SW	SW	SW	CR	SW	CR	SW	SW	RS	SW	SW	FE	SW	SW	RU	SW	SW	SW	SW	SW	SW	RS	SW	SW	RO	SW	SW	RS	SW	RU	SW	SW	RS	RO	SW	SW	FE	RO	SW	RO
1958		00:32:38	SW	SW	SW	SW	SW	SW	CR	SW	SW	SW	CR	SW	CR	SW	SW	BR	SW	SW	FE	SW	SW	RU	SW	SW	SW	SW	SW	SW	RS	SW	SW	RO	SW	SW	RS	SW	RU	SW	SW	BR	RO	SW	SW	FE	RO	SW	RO
1959		00:32:39	BR	SW	SW	SW	SW	SW	CR	SW	SW	SW	CR	SW	CR	SW	SW	RS	SW	SW	FE	SW	SW	RU	SW	SW	SW	SW	SW	SW	RS	SW	SW	RO	SW	SW	BR	SW	RU	SW	SW	BR	RO	SW	SW	FE	RO	SW	RO
1960		00:32:40	RS	SW	SW	SW	SW	SW	CR	SW	SW	SW	CR	SW	CR	SW	SW	RS	SW	SW	FE	SW	SW	RU	SW	SW	SW	SW	SW	SW	BR	SW	SW	RO	SW	SW	RS	SW	RU	SW	SW	SW	RO	SW	SW	FE	RO	SW	RO
1961		00:32:41	RS	SW	SW	SW	SW	SW	CR	SW	SW	SW	CR	SW	CR	SW	SW	RS	SW	SW	FE	SW	SW	RU	SW	SW	SW	SW	SW	SW	RS	SW	SW	RO	SW	SW	RS	SW	RU	SW	SW	SW	RO	SW	SW	FE	RO	SW	RO
1962		00:32:42	RS	SW	SW	SW	SW	SW	CR	SW	SW	SW	CR	SW	CR	SW	SW	RS	SW	SW	FE	SW	SW	RU	SW	SW	SW	SW	SW	SW	RS	SW	SW	RO	SW	SW	RS	SW	RU	SW	SW	SW	RO	SW	SW	FE	RO	SW	RO
1963		00:32:43	RS	SW	SW	SW	SW	SW	CR	SW	SW	SW	CR	SW	CR	SW	BR	RS	SW	BR	FE	SW	SW	RU	SW	SW	SW	SW	SW	SW	RS	SW	SW	RO	SW	SW	RS	SW	RU	SW	SW	SW	RO	SW	SW	FE	RO	CR	RO
1964		00:32:44	RS	SW	SW	SW	SW	SW	CR	SW	SW	SW	CR	BR	CR	SW	SW	RS	SW	SW	FE	SW	SW	RU	SW	SW	SW	SW	SW	SW	RS	SW	SW	RO	SW	SW	RS	SW	RU	SW	SW	SW	RO	SW	SW	FE	RO	CR	RO
1965		00:32:45	RS	SW	SW	BR	SW	SW	CR	SW	SW	SW	CR	RS	CR	SW	SW	BR	SW	SW	FE	SW	SW	RU	SW	SW	SW	SW	SW	SW	RS	SW	SW	RO	SW	SW	BR	SW	RU	SW	SW	SW	RO	SW	SW	FE	RO	CR	RO
1966		00:32:46	BR	SW	SW	SW	SW	SW	CR	SW	SW	SW	CR	RS	CR	SW	SW	RS	SW	SW	FE	SW	SW	RO	BR	SW	SW	SW	SW	SW	BR	SW	SW	RO	SW	SW	RS	SW	RU	SW	SW	SW	RO	SW	SW	FE	RO	CR	RO
1967		00:32:47	SW	SW	SW	SW	SW	SW	CR	SW	SW	SW	RO	RS	SW	SW	SW	RS	SW	SW	FE	SW	SW	RO	SW	SW	SW	SW	SW	SW	SW	SW	SW	RO	SW	SW	RS	SW	RU	SW	SW	SW	RO	SW	SW	FE	RO	CR	RO
1968		00:32:48	SW	SW	SW	SW	SW	SW	CR	SW	BR	SW	RO	RS	SW	SW	SW	RS	SW	SW	FE	SW	SW	RO	SW	SW	SW	SW	SW	SW	SW	SW	SW	RO	SW	SW	RS	SW	RU	SW	SW	SW	RO	SW	SW	FE	RO	CR	RO
1969		00:32:49	SW	SW	SW	SW	SW	SW	RO	SW	SW	SW	RO	RS	SW	SW	SW	RS	SW	SW	FE	SW	SW	RO	SW	SW	SW	SW	SW	SW	SW	SW	SW	RO	SW	SW	BR	SW	RU	SW	SW	SW	RO	SW	SW	FE	RO	CR	RO
1970		00:32:50	SW	SW	SW	SW	SW	SW	RO	SW	SW	SW	RO	RS	SW	SW	SW	RS	SW	SW	FE	SW	SW	RO	SW	SW	SW	SW	SW	SW	SW	SW	SW	RO	SW	SW	RS	SW	RU	SW	SW	SW	RO	SW	SW	FE	RO	CR	RO
1971		00:32:51	SW	SW	SW	SW	BR	SW	RO	SW	SW	SW	RO	BR	SW	SW	SW	RS	SW	SW	FE	SW	SW	RO	SW	SW	SW	SW	SW	SW	SW	SW	SW	RO	SW	SW	RS	SW	RU	SW	SW	SW	RO	SW	SW	FE	RO	CR	RO
1972		00:32:52	SW	SW	SW	SW	RS	SW	RO	SW	SW	SW	RO	RS	SW	SW	SW	RS	SW	SW	FE	SW	SW	RO	SW	SW	SW	SW	SW	SW	SW	SW	SW	RO	SW	SW	RS	SW	RU	SW	BR	SW	RO	SW	SW	FE	RO	CR	RO
1973		00:32:53	SW	SW	SW	SW	RS	SW	RO	SW	SW	SW	SOC	RS	SW	SW	SW	RS	SW	SW	FE	SW	SW	RU	SW	SW	SW	SW	SW	SW	SW	SW	SW	RO	SW	SW	RS	SW	RU	SW	SW	SW	RO	SW	SW	FE	RO	CR	RO
1974		00:32:54	SW	SW	SW	SW	RS	BR	RO	SW	SW	BR	SOC	RS	SW	SW	SW	BR	SW	SW	FE	SW	SW	RU	SW	SW	SW	SW	SW	SW	SW	SW	SW	RO	SW	SW	BR	SW	RU	SW	SW	SW	RO	SW	SW	FE	RO	CR	RO
1975		00:32:55	SW	SW	SW	SW	RS	BR	RO	SW	SW	RS	SOC	RS	SW	SW	SW	SW	SW	SW	FE	SW	SW	RU	SW	SW	SW	SW	SW	SW	SW	SW	SW	RO	SW	SW	SW	SW	RU	SW	SW	SW	RO	SW	SW	FE	RO	CR	RO
1976		00:32:56	SW	SW	SW	SW	BR	SW	RO	SW	SW	RS	SOC	RS	SW	SW	SW	SW	SW	SW	FE	SW	SW	RU	SW	SW	SW	SW	SW	SW	SW	SW	SW	RO	SW	SW	SW	SW	RU	SW	SW	SW	RO	SW	SW	FE	RO	CR	RO
1977		00:32:57	SW	SW	SW	SW	SW	SW	RO	SW	SW	RS	SOC	BR	SW	SW	SW	SW	SW	SW	SW	SW	SW	RU	SW	SW	SW	SW	SW	SW	SW	SW	SW	RO	SW	SW	SW	SW	RU	SW	SW	SW	RO	SW	SW	FE	RO	CR	RO
1978		00:32:58	SW	SW	SW	SW	SW	SW	RO	SW	SW	RS	SOC	RS	SW	SW	SW	SW	SW	SW	SW	SW	SW	RU	SW	SW	SW	BR	SW	SW	SW	SW	SW	RO	SW	SW	SW	SW	RU	SW	SW	SW	RO	SW	SW	FE	RO	CR	RO
1979		00:32:59	SW	SW	SW	SW	SW	SW	RO	SW	SW	RS	SOC	RS	SW	SW	SW	SW	SW	SW	SW	SW	SW	RU	SW	SW	SW	SW	SW	SW	SW	SW	SW	RO	SW	SW	SW	SW	RU	SW	SW	SW	RO	SW	SW	FE	RO	SW	RO
1980		00:33:00	SW	SW	SW	SW	SW	SW	RO	SW	SW	RS	SOC	RS	BR	SW	SW	SW	SW	SW	SW	SW	SW	RU	SW	SW	SW	SW	BR	SW	SW	SW	SW	RO	SW	SW	SW	SW	CR	SW	SW	SW	RO	SW	BR	FE	RO	SW	RO
1981		00:33:01	SW	SW	SW	SW	SW	SW	RO	SW	SW	BR	SOC	BR	BR	SW	SW	SW	SW	SW	SW	SW	SW	RU	SW	SW	SW	SW	SW	SW	SW	SW	SW	RO	SW	SW	SW	SW	CR	BR	SW	SW	RO	SW	RS	FE	RO	SW	RO
1982		00:33:02	RO	SW	SW	SW	SW	BR	RO	SW	SW	BR	SW	SW	RS	SW	SW	SW	SW	SW	BR	SW	SW	RU	SW	SW	SW	SW	SW	SW	SW	SW	SW	RO	SW	SW	SW	SW	SW	BR	SW	SW	RO	SW	RS	FE	RO	SW	RO
1983		00:33:03	RO	SW	SW	SW	SW	SW	RO	SW	BR	RS	SW	SW	RS	SW	SW	SW	SW	BR	BR	SW	SW	RU	SW	SW	SW	SW	SW	SW	SW	SW	SW	RO	SW	SW	SW	SW	SW	SW	SW	SW	SW	SW	RS	FE	RO	BR	RO
1984		00:33:04	RO	SW	SW	SW	SW	SW	CR	SW	SW	RS	SW	SW	RS	SW	SW	SW	SW	SW	SW	SW	SW	RU	SW	SW	SW	SW	SW	SW	SW	SW	SW	RO	SW	SW	SW	SW	SW	SW	SW	SW	SW	SW	RS	FE	RO	SW	RO
1985		00:33:05	CR	SW	SW	SW	SW	SW	CR	SW	SW	RS	SW	SW	RS	SW	SW	SW	SW	SW	SW	SW	SW	RU	SW	SW	SW	SW	SW	SW	SW	SW	SW	RO	SW	SW	SW	SW	SW	SW	SW	SW	SW	SW	RS	FE	RO	SW	RO
1986		00:33:06	CR	SW	SW	BR	SW	SW	CR	SW	SW	RS	SW	SW	BR	SW	SW	SW	SW	SW	SW	SW	SW	RU	SW	SW	SW	SW	SW	SW	SW	SW	SW	RO	SW	SW	SW	SW	SW	SW	SW	SW	SW	SW	BR	FE	RO	SW	RO
1987		00:33:07	CR	SW	SW	SW	SW	SW	CR	SW	SW	BR	SW	SW	SW	SW	SW	SW	SW	SW	SW	SW	SW	RU	SW	SW	SW	SW	SW	SW	SW	SW	SW	RO	SW	SW	CR	SW	SW	SW	SW	SW	SW	SW	SW	FE	SW	SW	RO
1988		00:33:08	CR	SW	SW	SW	SW	SW	CR	SW	SW	RS	SW	SW	SW	SW	SW	SW	SW	SW	SW	SW	SW	RU	SW	SW	SW	SW	SW	SW	SW	SW	SW	RO	SW	BR	CR	SW	SW	SW	SW	SW	SW	SW	SW	FE	SW	SW	RO
1989		00:33:09	CR	SW	SW	SW	SW	SW	SW	SW	SW	RS	SW	SW	SW	SW	SW	SW	SW	SW	SW	SW	SW	RU	SW	SW	SW	SW	SW	SW	SW	SW	SW	RO	SW	BR	CR	SW	SW	SW	SW	SW	SW	SW	SW	FE	SW	SW	RO
1990		00:33:10	CR	SW	SW	SW	SW	SW	SW	SW	SW	BR	SW	SW	SW	SW	SW	SW	SW	SW	SW	SW	SW	RU	SW	SW	SW	SW	SW	SW	SW	SW	SW	RO	SW	SW	CR	SW	SW	SW	SW	SW	SW	SW	SW	FE	SW	SW	RO
1991		00:33:11	CR	SW	SW	SW	SW	SW	SW	SW	SW	BR	SW	SW	SW	SW	SW	SW	SW	SW	SW	SW	SW	RU	SW	BR	SW	SW	SW	SW	SW	SW	SW	RO	SW	SW	RU	SW	SW	SW	SW	SW	SW	SW	SW	FE	SW	SW	RO
1992		00:33:12	CR	SW	SW	SW	SW	SW	SW	SW	SW	RS	SW	SW	SW	SW	SW	SW	SW	SW	FE	SW	SW	RU	SW	SW	SW	SW	SW	SW	SW	SW	SW	RO	SW	SW	RU	SW	SW	SW	SW	SW	SW	SW	SW	FE	SW	SW	RO
1993		00:33:13	CR	SW	SW	SW	SW	SW	SW	SW	SW	RS	SW	SW	SW	SW	SW	SW	SW	SW	FE	SW	SW	RU	SW	SW	SW	SW	SW	SW	SW	SW	SW	RO	SW	SW	RU	SW	SW	SW	SW	SW	BR	SW	BR	FE	SW	DI	RO
1994		00:33:14	CR	SW	SW	SW	SW	SW	SW	SW	SW	RS	SW	SW	SW	SW	SW	SW	SW	BR	FE	SW	SW	RU	SW	SW	SW	SW	SW	SW	SW	SW	SW	RO	SW	SW	RU	SW	SW	SW	SW	SW	RS	SW	SW	FE	BR	DI	RO
1995		00:33:15	CR	SW	SW	SW	CR	SW	SW	SW	SW	RS	SW	SW	SW	SW	SW	SW	SW	SW	FE	SW	SW	RU	SW	SW	SW	SW	SW	SW	SW	SW	SW	RO	SW	SW	RU	SW	SW	SW	SW	SW	RS	SW	SW	FE	RS	RO	RO
1996		00:33:16	CR	SW	SW	SW	CR	SW	SW	SW	SW	RS	SW	SW	SW	SW	SW	SW	SW	SW	FE	SW	SW	RU	SW	SW	SW	SW	SW	SW	SW	SW	SW	RO	SW	SW	RU	SW	SW	SW	SW	SW	RS	SW	SW	FE	RS	RO	RO
[truncated: 10,457 more rows]
[truncated: 11 more columns]
